# Supplementary material for: Expanding the toolbox to develop IAP-based degraders of TEAD transcription factors
Source: Commun Chem. 2026 Jan 19;9:69. doi: 10.1038/s42004-025-01871-x (PMC12873239; doi:10.1038/s42004-025-01871-x)
Supplement: Supplementary file 4 — Supplementary Data 2 [file 42004_2025_1871_MOESM4_ESM.xlsx]

## Sheet: IPD A538 Proteomics data
ID_2	PG.ProteinAccessions	PG.Genes	Mass	Keywords	Transmembrane	Gene Ontology (biological process)	Gene Ontology (cellular component)	Gene Ontology (molecular function)	PG.ProteinGroups	PG.ProteinDescriptions	P5347_01_IAP.NegativeControl.A559_normalised intensity	P5347_02_IAP.NegativeControl.A559_normalised intensity	P5347_03_IAP.NegativeControl.A559_normalised intensity	P5347_04_IAP.NegativeControl.A559_normalised intensity	P5347_05_IAP.NegativeControl.A559_normalised intensity	P5347_07_TEAD.NegativeControl.A561_normalised intensity	P5347_08_TEAD.NegativeControl.A561_normalised intensity	P5347_09_TEAD.NegativeControl.A561_normalised intensity	P5347_10_TEAD.NegativeControl.A561_normalised intensity	P5347_11_TEAD.NegativeControl.A561_normalised intensity	P5347_13_IPD.XB2.A538_normalised intensity	P5347_14_IPD.XB2.A538_normalised intensity	P5347_15_IPD.XB2.A538_normalised intensity	P5347_16_IPD.XB2.A538_normalised intensity	P5347_17_IPD.XB2.A538_normalised intensity	P5347_19_DMSO_normalised intensity	P5347_20_DMSO_normalised intensity	P5347_21_DMSO_normalised intensity	P5347_22_DMSO_normalised intensity	P5347_23_DMSO_normalised intensity	corrected_IPD.XB2.A538_DMSO.R4_logFC	corrected_IPD.XB2.A538_DMSO.R4_P.Value	corrected_IPD.XB2.A538_DMSO.R4_adj.P.Val	corrected_IPD.XB2.A538_IAP.NegativeControl.A559.R4_logFC	corrected_IPD.XB2.A538_IAP.NegativeControl.A559.R4_P.Value	corrected_IPD.XB2.A538_IAP.NegativeControl.A559.R4_adj.P.Val	corrected_IPD.XB2.A538_TEAD.NegativeControl.A561.R4_logFC	corrected_IPD.XB2.A538_TEAD.NegativeControl.A561.R4_P.Value	corrected_IPD.XB2.A538_TEAD.NegativeControl.A561.R4_adj.P.Val	Significance_IPD.XB2.A538_DMSO.R4	Significance_IPD.XB2.A538_IAP.NegativeControl.A559.R4	Significance_IPD.XB2.A538_TEAD.NegativeControl.A561.R4	Identified_DMSO.R4	Identified_IAP.NegativeControl.A559.R4	Identified_TEAD.NegativeControl.A561.R4	Num_PEP_P5347_01	Num_Peptide precursors_P5347_02	Num_Peptide precursors_P5347_03	Num_Peptide precursors_P5347_04
Q16695	Q16695	H3-4	15508	3D-structure;Acetylation;ADP-ribosylation;Chromosome;Citrullination;DNA-binding;Hydroxylation;Methylation;Nucleosome core;Nucleus;Phosphoprotein;Proteomics identification;Reference proteome;Ubl conjugation	NA	chromatin organization [GO:0006325]; DNA replication-dependent chromatin assembly [GO:0006335]; nucleosome assembly [GO:0006334]; regulation of cell differentiation [GO:0045595]; spermatogonial cell division [GO:0007284]	chromosome, telomeric region [GO:0000781]; condensed nuclear chromosome [GO:0000794]; extracellular exosome [GO:0070062]; heterochromatin [GO:0000792]; nucleoplasm [GO:0005654]; nucleosome [GO:0000786]; nucleus [GO:0005634]	DNA binding [GO:0003677]; protein heterodimerization activity [GO:0046982]; structural constituent of chromatin [GO:0030527]	Q16695	Histone H3.1t (H3/t) (H3t) (H3/g) (Histone H3.4)	14.0656	14.4625	14.2526	14.0981	14.1671	13.5172	13.705	14.3667	14.8284	14.6297	10.27	9.89769	10.0325	10.3842	10.6087	11.1322	10.6506	10.5166	10.7015	10.7693	0.120444	0.54616	0.742094	-3.32393	9.62615e-12	8.60192e-08	-3.32642	9.51596e-12	8.50346e-08	NotSig	Down	Down	1	1	1	1	1	1	1
P30536	P30536	TSPO	18828	Alternative splicing;Lipid transport;Membrane;Mitochondrion;Proteomics identification;Receptor;Reference proteome;Transmembrane;Transmembrane helix;Transport	TRANSMEM 6..26; /note="Helical; Name=1"; /evidence="ECO:0000250"; TRANSMEM 47..67; /note="Helical; Name=2"; /evidence="ECO:0000250"; TRANSMEM 80..100; /note="Helical; Name=3"; /evidence="ECO:0000250"; TRANSMEM 106..126; /note="Helical; Name=4"; /evidence="ECO:0000250"; TRANSMEM 135..155; /note="Helical; Name=5"; /evidence="ECO:0000250"	adrenal gland development [GO:0030325]; behavioral response to pain [GO:0048266]; C21-steroid hormone biosynthetic process [GO:0006700]; cellular hypotonic response [GO:0071476]; cellular response to lipopolysaccharide [GO:0071222]; cellular response to zinc ion [GO:0071294]; chloride transport [GO:0006821]; cholesterol homeostasis [GO:0042632]; contact inhibition [GO:0060242]; glial cell migrati…	cytosol [GO:0005829]; extracellular exosome [GO:0070062]; intracellular membrane-bounded organelle [GO:0043231]; membrane [GO:0016020]; mitochondrial outer membrane [GO:0005741]; mitochondrion [GO:0005739]	androgen binding [GO:0005497]; benzodiazepine receptor activity [GO:0008503]; cholesterol binding [GO:0015485]; cholesterol transfer activity [GO:0120020]; transmembrane transporter binding [GO:0044325]	P30536	Translocator protein (Mitochondrial benzodiazepine receptor) (PKBS) (Peripheral-type benzodiazepine receptor) (PBR)	11.972	11.7679	12.0244	12.1097	11.8565	12.2754	12.0984	11.9152	12.1229	12.0184	12.7168	12.8741	12.7354	12.9814	12.8516	13.2635	13.7118	13.5618	13.459	13.8718	-0.117288	0.251934	0.510379	1.50523	5.12342e-11	2.28914e-07	1.36517	2.23361e-10	9.97977e-07	NotSig	Up	Up	1	1	1	3	3	3	3
Q9UBX7	Q9UBX7	KLK11	31059	Alternative splicing;Disease variant;Disulfide bond;Glycoprotein;Golgi apparatus;Hydrolase;Ichthyosis;Protease;Proteomics identification;Reference proteome;Secreted;Serine protease;Signal;Zymogen	NA	protein maturation [GO:0051604]; proteolysis [GO:0006508]	extracellular exosome [GO:0070062]; extracellular space [GO:0005615]; Golgi apparatus [GO:0005794]; secretory granule [GO:0030141]	serine-type endopeptidase activity [GO:0004252]; serine-type peptidase activity [GO:0008236]	Q9UBX7	Kallikrein-11 (hK11) (EC 3.4.21.-) (Hippostasin) (Serine protease 20) (Trypsin-like protease) [Cleaved into: Kallikrein-11 inactive chain 1; Kallikrein-11 inactive chain 2]	5.21137	3.78609	2.73365	5.26857	3.17986	4.60803	3.68741	4.57577	5.37789	4.57424	10.2246	11.0097	10.4108	9.81573	10.4165	10.7504	12.4653	10.9641	10.4899	10.7918	-0.106323	0.827218	0.918012	6.94283	1.11297e-10	3.31517e-07	6.44086	3.4286e-10	1.02127e-06	NotSig	Up	Up	1	0	0
O43924	O43924	PDE6D	17420	3D-structure;Cell projection;cGMP;Ciliopathy;Cytoplasm;Cytoplasmic vesicle;Cytoskeleton;Joubert syndrome;Membrane;Proteomics identification;Reference proteome;Sensory transduction;Vision	NA	visual perception [GO:0007601]	cilium [GO:0005929]; cytoplasm [GO:0005737]; cytoplasmic vesicle [GO:0031410]; cytoplasmic vesicle membrane [GO:0030659]; cytoskeleton [GO:0005856]; cytosol [GO:0005829]; intracellular membrane-bounded organelle [GO:0043231]	GTPase inhibitor activity [GO:0005095]; small GTPase binding [GO:0031267]	O43924	Retinal rod rhodopsin-sensitive cGMP 3',5'-cyclic phosphodiesterase subunit delta (GMP-PDE delta) (Protein p17)	11.3493	11.2382	11.1667	11.1131	10.935	9.26678	8.46705	8.35302	8.58468	8.89681	8.37434	8.4555	8.40838	8.67176	8.44517	11.2605	10.9369	11.6465	11.364	11.0858	-2.13575	3.43748e-10	1.88037e-06	-2.02874	7.37392e-10	1.64733e-06	0.411262	0.0197295	0.0997754	Down	Down	NotSig	1	1	1	4	4	4	4
O14880	O14880	MGST3	16516	Lipid metabolism;Lipoprotein;Lyase;Membrane;Mitochondrion;Mitochondrion outer membrane;Oxidoreductase;Palmitate;Proteomics identification;Reference proteome;Transferase;Transmembrane;Transmembrane helix	TRANSMEM 9..29; /note="Helical"; /evidence="ECO:0000255"; TRANSMEM 71..91; /note="Helical"; /evidence="ECO:0000255"; TRANSMEM 120..140; /note="Helical"; /evidence="ECO:0000255"	arachidonate metabolic process [GO:0019369]; leukotriene biosynthetic process [GO:0019370]; lipid metabolic process [GO:0006629]; prostanoid metabolic process [GO:0006692]	endoplasmic reticulum [GO:0005783]; endoplasmic reticulum membrane [GO:0005789]; intracellular membrane-bounded organelle [GO:0043231]; membrane [GO:0016020]; mitochondrial outer membrane [GO:0005741]; mitochondrion [GO:0005739]; nuclear envelope [GO:0005635]	glutathione peroxidase activity [GO:0004602]; glutathione transferase activity [GO:0004364]; identical protein binding [GO:0042802]; leukotriene-C4 synthase activity [GO:0004464]	O14880	Glutathione S-transferase 3, mitochondrial (GST-3) (EC 2.5.1.-) (Glutathione peroxidase MGST3) (EC 1.11.1.-) (LTC4 synthase MGST3) (EC 4.4.1.20)	12.8052	12.6395	13.2197	13.3602	13.1265	13.2032	13.4625	13.4562	13.5138	13.4164	13.1612	13.4213	13.5441	13.4581	13.4098	13.7995	14.0629	14.2935	14.254	14.2873	-0.129833	0.143884	0.399922	0.978318	3.0916e-09	5.5253e-06	0.59722	2.52242e-06	0.00125224	NotSig	Up	Up	1	1	1	6	6	6	6
O43670	O43670	ZNF207	50751	Alternative splicing;Cell cycle;Cell division;Centromere;Chromosome;Chromosome partition;Cytoplasm;Cytoskeleton;DNA-binding;Kinetochore;Metal-binding;Microtubule;Mitosis;Nucleus;Proteomics identification;Reference proteome;Repeat;Zinc;Zinc-finger	NA	attachment of spindle microtubules to kinetochore [GO:0008608]; cell division [GO:0051301]; microtubule bundle formation [GO:0001578]; microtubule polymerization [GO:0046785]; mitotic sister chromatid segregation [GO:0000070]; mitotic spindle assembly [GO:0090307]; mitotic spindle assembly checkpoint signaling [GO:0007094]; protein stabilization [GO:0050821]; regulation of chromosome segregation …	cytoplasm [GO:0005737]; kinetochore [GO:0000776]; microtubule [GO:0005874]; nucleolus [GO:0005730]; nucleoplasm [GO:0005654]; nucleus [GO:0005634]; spindle [GO:0005819]; spindle matrix [GO:1990047]	DNA binding [GO:0003677]; heparin binding [GO:0008201]; microtubule binding [GO:0008017]; RNA binding [GO:0003723]; zinc ion binding [GO:0008270]	O43670	BUB3-interacting and GLEBS motif-containing protein ZNF207 (BuGZ) (hBuGZ) (Zinc finger protein 207)	14.6824	14.4923	14.7383	14.8337	14.84	14.8365	14.8826	15.0975	15.072	15.0758	14.4725	14.4736	14.6601	14.6671	14.6372	15.0303	15.217	15.2699	15.3827	15.3487	-0.0796616	0.0803787	0.320225	0.451584	1.13257e-08	1.68678e-05	0.175408	0.000807662	0.0179568	NotSig	Up	Up	1	1	1	11	13	13	13
P56378	P56378	ATP5MJ	6662	3D-structure;Alternative splicing;Membrane;Mitochondrion;Proteomics identification;Reference proteome;Transmembrane;Transmembrane helix	TRANSMEM 22..39; /note="Helical"; /evidence="ECO:0000269|PubMed:37244256, ECO:0007744|PDB:8H9V"	proton motive force-driven ATP synthesis [GO:0015986]	fibrillar center [GO:0001650]; mitochondrial inner membrane [GO:0005743]; mitochondrion [GO:0005739]; proton-transporting ATP synthase complex [GO:0045259]	NA	P56378	ATP synthase F(0) complex subunit j, mitochondrial (6.8 kDa mitochondrial proteolipid protein) (MLQ) (ATP synthase membrane subunit 6.8PL)	12.5922	11.9813	12.6247	12.7054	12.3815	12.7782	12.8287	12.5774	12.478	12.6156	13.0688	13.323	13.2583	13.0982	13.3293	13.7215	14.2449	13.9141	13.8589	14.2033	-0.156392	0.25364	0.511747	1.37284	1.45276e-08	1.85455e-05	1.17305	1.28898e-07	0.000191474	NotSig	Up	Up	1	1	1	3	3	3	3
Q9BUB7	Q9BUB7	TMEM70	28969	Alternative splicing;Membrane;Mitochondrion;Mitochondrion inner membrane;Primary mitochondrial disease;Proteomics identification;Reference proteome;Transit peptide;Transmembrane;Transmembrane helix	TRANSMEM 103..123; /note="Helical"; /evidence="ECO:0000255"; TRANSMEM 142..162; /note="Helical"; /evidence="ECO:0000255"	mitochondrial proton-transporting ATP synthase complex assembly [GO:0033615]; mitochondrial respiratory chain complex I assembly [GO:0032981]; protein complex oligomerization [GO:0051259]; protein homooligomerization [GO:0051260]	mitochondrial crista [GO:0030061]; mitochondrial inner membrane [GO:0005743]; mitochondrial membrane [GO:0031966]; mitochondrion [GO:0005739]; nucleoplasm [GO:0005654]	mitochondrial proton-transporting ATP synthase complex binding [GO:0140260]	Q9BUB7	Transmembrane protein 70, mitochondrial	13.3422	13.2479	13.369	13.4686	13.3783	13.503	13.5368	13.4736	13.6194	13.6254	13.1322	13.2959	13.3676	13.4015	13.4073	13.8306	14.1211	14.2077	14.1603	14.2617	-0.185162	0.00416207	0.126499	0.569075	1.77371e-08	1.98124e-05	0.377827	4.02512e-06	0.00156385	NotSig	Up	Up	1	1	1	10	11	12	12
Q9H019	Q9H019	MTFR1L	31957	Alternative splicing;Membrane;Mitochondrion;Mitochondrion outer membrane;Phosphoprotein;Proteomics identification;Reference proteome	NA	aerobic respiration [GO:0009060]; mitochondrial fission [GO:0000266]	mitochondrial outer membrane [GO:0005741]; mitochondrion [GO:0005739]	NA	Q9H019	Mitochondrial fission regulator 1-like	11.4027	11.3712	11.3213	11.3835	11.3042	11.1445	11.2966	11.3317	11.3178	11.0602	9.94467	10.1839	10.0805	10.101	10.0859	10.9622	10.9321	11.1185	10.7798	10.8903	-0.210109	0.00397857	0.124879	-0.628886	2.35402e-08	2.10355e-05	-0.503567	4.83762e-07	0.000432289	NotSig	Down	Down	1	1	1	11	13	13	12
P57088	P57088	TMEM33	27978	Acetylation;Endoplasmic reticulum;Immunity;Innate immunity;Membrane;Nucleus;Proteomics identification;Reference proteome;Transmembrane;Transmembrane helix	TRANSMEM 32..52; /note="Helical"; /evidence="ECO:0000255"; TRANSMEM 101..121; /note="Helical"; /evidence="ECO:0000255"; TRANSMEM 156..176; /note="Helical"; /evidence="ECO:0000255"	endoplasmic reticulum tubular network organization [GO:0071786]; innate immune response [GO:0045087]; membrane organization [GO:0061024]; positive regulation of IRE1-mediated unfolded protein response [GO:1903896]; positive regulation of PERK-mediated unfolded protein response [GO:1903899]; regulation of endoplasmic reticulum tubular network organization [GO:1903371]; response to endoplasmic reti…	endoplasmic reticulum [GO:0005783]; endoplasmic reticulum membrane [GO:0005789]; melanosome [GO:0042470]; nuclear envelope [GO:0005635]	NA	P57088	Transmembrane protein 33 (Protein DB83) (SHINC-3)	13.2369	13.1384	13.5975	13.6486	13.5439	13.4495	13.8124	13.6638	13.85	13.9568	13.4109	13.8076	14.0078	13.7447	14.0396	14.1135	14.4661	14.4039	14.4955	14.6094	-0.00960684	0.921778	0.963534	0.972715	2.17324e-08	2.10355e-05	0.658506	3.78433e-06	0.00153713	NotSig	Up	Up	1	1	1	11	11	13	13
P61619	P61619	SEC61A1	52265	3D-structure;Alternative splicing;Chaperone;Disease variant;Endoplasmic reticulum;Membrane;Protein transport;Proteomics identification;Reference proteome;Translocation;Transmembrane;Transmembrane helix;Transport	TRANSMEM 34..53; /note="Helical"; /evidence="ECO:0000255"; TRANSMEM 77..96; /note="Helical"; /evidence="ECO:0000255"; TRANSMEM 118..138; /note="Helical"; /evidence="ECO:0000255"; TRANSMEM 145..165; /note="Helical"; /evidence="ECO:0000255"; TRANSMEM 173..193; /note="Helical"; /evidence="ECO:0000255"; TRANSMEM 241..261; /note="Helical"; /evidence="ECO:0000255"; TRANSMEM 289..309; /note="Helical"; /…	cotranslational protein targeting to membrane [GO:0006613]; endoplasmic reticulum organization [GO:0007029]; post-translational protein targeting to endoplasmic reticulum membrane [GO:0006620]; post-translational protein targeting to membrane, translocation [GO:0031204]; pronephric nephron development [GO:0039019]; protein insertion into ER membrane [GO:0045048]; protein targeting to ER [GO:00450…	endoplasmic reticulum membrane [GO:0005789]; membrane [GO:0016020]; Sec61 translocon complex [GO:0005784]	calcium channel activity [GO:0005262]; protein transmembrane transporter activity [GO:0008320]; ribosome binding [GO:0043022]; signal sequence binding [GO:0005048]	P61619	Protein transport protein Sec61 subunit alpha isoform 1 (Sec61 alpha-1)	13.8106	13.6397	13.8941	14.0244	13.9478	13.8679	14.2139	14.1323	14.163	14.3136	13.8361	14.0688	14.0382	14.0192	14.0794	14.4761	14.617	14.6999	14.7304	15.0323	-0.101999	0.194781	0.457021	0.743995	3.01202e-08	2.44686e-05	0.468486	1.18649e-05	0.00258565	NotSig	Up	Up	1	1	1	9	9	9	9
Q8N6L1	Q8N6L1	KRTCAP2	14679	Alternative initiation;Endoplasmic reticulum;Membrane;Phosphoprotein;Proteomics identification;Reference proteome;Transmembrane;Transmembrane helix	TRANSMEM 6..23; /note="Helical"; /evidence="ECO:0000255"; TRANSMEM 35..55; /note="Helical"; /evidence="ECO:0000255"; TRANSMEM 76..108; /note="Helical"; /evidence="ECO:0000255"	protein N-linked glycosylation [GO:0006487]; protein N-linked glycosylation via asparagine [GO:0018279]	oligosaccharyltransferase complex [GO:0008250]	enzyme activator activity [GO:0008047]; protein-macromolecule adaptor activity [GO:0030674]	Q8N6L1	Dolichyl-diphosphooligosaccharide--protein glycosyltransferase subunit KCP2 (Oligosaccharyl transferase subunit KCP2) (Keratinocyte-associated protein 2) (KCP-2)	9.70711	9.59387	9.92066	9.75271	9.42999	10.1929	10.1442	10.0584	9.73612	10.066	9.99996	10.5133	10.0707	10.2503	10.4457	10.5739	10.4836	10.8173	10.9025	10.924	0.161815	0.215089	0.478118	1.21734	3.78059e-08	2.51852e-05	0.860675	3.60961e-06	0.00153598	NotSig	Up	Up	1	1	1	1	1	1	2
Q96D05	Q96D05	FAM241B	13238	Alternative splicing;Membrane;Phosphoprotein;Proteomics identification;Reference proteome;Transmembrane;Transmembrane helix	TRANSMEM 92..112; /note="Helical"; /evidence="ECO:0000255"	NA	intracellular membrane-bounded organelle [GO:0043231]; membrane [GO:0016020]	NA	Q96D05	Protein FAM241B	9.73552	9.68439	9.66109	9.80945	9.85516	10.3105	10.0886	9.81496	10.2559	10.1341	9.72381	10.1174	9.55269	10.0209	10.0734	10.4212	10.7113	10.0984	10.5357	10.4895	0.0943172	0.261718	0.517643	0.793477	3.38729e-08	2.51852e-05	0.423535	8.10853e-05	0.0064122	NotSig	Up	Up	1	1	1	5	5	5	5
O95382	O95382	MAP3K6	142596	Alternative splicing;ATP-binding;Coiled coil;Kinase;Magnesium;Metal-binding;Nucleotide-binding;Phosphoprotein;Proteomics identification;Reference proteome;Serine/threonine-protein kinase;Transferase	NA	JNK cascade [GO:0007254]; p38MAPK cascade [GO:0038066]; protein phosphorylation [GO:0006468]; signal transduction [GO:0007165]	NA	ATP binding [GO:0005524]; magnesium ion binding [GO:0000287]; MAP kinase kinase kinase activity [GO:0004709]; protein serine kinase activity [GO:0106310]	O95382	Mitogen-activated protein kinase kinase kinase 6 (EC 2.7.11.25) (Apoptosis signal-regulating kinase 2)	12.0618	12.0807	12.192	11.9151	11.9907	11.5495	11.415	11.6207	11.3829	11.3508	10.6766	10.6151	10.6031	10.7742	10.5612	12.118	11.8634	12.2756	11.7445	11.6276	-0.639525	3.92729e-07	0.000389936	-0.757605	3.94576e-08	2.51852e-05	-0.175966	0.0388903	0.146088	Down	Down	NotSig	1	1	1	24	22	26	25
P27449	P27449	ATP6V0C	15736	3D-structure;Cytoplasmic vesicle;Disease variant;Epilepsy;Host-virus interaction;Hydrogen ion transport;Ion transport;Membrane;Proteomics identification;Reference proteome;Synapse;Transmembrane;Transmembrane helix;Transport;Ubl conjugation	TRANSMEM 11..33; /note="Helical"; /evidence="ECO:0000255"; TRANSMEM 56..76; /note="Helical"; /evidence="ECO:0000255"; TRANSMEM 93..114; /note="Helical"; /evidence="ECO:0000255"; TRANSMEM 132..152; /note="Helical"; /evidence="ECO:0000255"	endosomal lumen acidification [GO:0048388]; Golgi lumen acidification [GO:0061795]; intracellular pH reduction [GO:0051452]; lysosomal lumen acidification [GO:0007042]; positive regulation of Wnt signaling pathway [GO:0030177]; proton transmembrane transport [GO:1902600]; regulation of macroautophagy [GO:0016241]; synaptic vesicle lumen acidification [GO:0097401]; vacuolar acidification [GO:00070…	azurophil granule membrane [GO:0035577]; clathrin-coated vesicle membrane [GO:0030665]; endosome membrane [GO:0010008]; extracellular exosome [GO:0070062]; ficolin-1-rich granule membrane [GO:0101003]; focal adhesion [GO:0005925]; Golgi membrane [GO:0000139]; lysosomal membrane [GO:0005765]; membrane [GO:0016020]; phagocytic vesicle membrane [GO:0030670]; plasma membrane [GO:0005886]; proton-tran…	proton-transporting ATP synthase activity, rotational mechanism [GO:0046933]; proton-transporting ATPase activity, rotational mechanism [GO:0046961]; ubiquitin protein ligase binding [GO:0031625]	P27449	V-type proton ATPase 16 kDa proteolipid subunit c (V-ATPase 16 kDa proteolipid subunit c) (Vacuolar proton pump 16 kDa proteolipid subunit c)	12.2425	11.7879	11.9154	12.0408	11.4727	12.2707	12.1794	11.7854	11.993	11.8616	12.5422	12.3736	12.1633	12.4688	12.3772	13.0633	12.9743	13.2643	12.947	13.0569	-0.0474663	0.693322	0.837459	1.11714	5.4948e-08	3.27343e-05	0.991509	2.77364e-07	0.000309816	NotSig	Up	Up	1	1	1	1	1	1	1
P09238	P09238	MMP10	54151	3D-structure;Calcium;Collagen degradation;Disulfide bond;Extracellular matrix;Hydrolase;Metal-binding;Metalloprotease;Protease;Proteomics identification;Reference proteome;Repeat;Secreted;Signal;Zinc;Zymogen	NA	collagen catabolic process [GO:0030574]; extracellular matrix disassembly [GO:0022617]; extracellular matrix organization [GO:0030198]; proteolysis [GO:0006508]	extracellular matrix [GO:0031012]; extracellular region [GO:0005576]; extracellular space [GO:0005615]	metalloendopeptidase activity [GO:0004222]; serine-type endopeptidase activity [GO:0004252]; zinc ion binding [GO:0008270]	P09238	Stromelysin-2 (SL-2) (EC 3.4.24.22) (Matrix metalloproteinase-10) (MMP-10) (Transin-2)	11.1758	10.3032	10.4239	10.2638	10.0171	11.085	10.6096	9.98548	10.2159	10.4341	11.6979	11.5019	11.2439	11.5941	11.1694	12.1356	11.9215	12.0523	12.0141	12.3451	-0.0132242	0.941623	0.97187	1.63501	7.98749e-08	4.46101e-05	1.6084	9.99702e-08	0.000191474	NotSig	Up	Up	1	1	1	1	1	1	1
Q03135	Q03135	CAV1	20472	3D-structure;Acetylation;Alternative initiation;Cell membrane;Congenital generalized lipodystrophy;Diabetes mellitus;Direct protein sequencing;Disease variant;Golgi apparatus;Host-virus interaction;Isopeptide bond;Lipoprotein;Membrane;Palmitate;Phosphoprotein;Proteomics identification;Reference proteome;Ubl conjugation	NA	angiogenesis [GO:0001525]; angiotensin-activated signaling pathway [GO:0038166]; apoptotic signaling pathway [GO:0097190]; basement membrane organization [GO:0071711]; calcium ion homeostasis [GO:0055074]; calcium ion transport [GO:0006816]; canonical Wnt signaling pathway [GO:0060070]; caveola assembly [GO:0070836]; caveolin-mediated endocytosis [GO:0072584]; cell differentiation [GO:0030154]; c…	acrosomal membrane [GO:0002080]; apical plasma membrane [GO:0016324]; basolateral plasma membrane [GO:0016323]; caveola [GO:0005901]; caveolar macromolecular signaling complex [GO:0002095]; cell cortex [GO:0005938]; cilium [GO:0005929]; cytoplasmic vesicle [GO:0031410]; early endosome membrane [GO:0031901]; endocytic vesicle membrane [GO:0030666]; endoplasmic reticulum [GO:0005783]; endoplasmic r…	ATPase binding [GO:0051117]; cholesterol binding [GO:0015485]; enzyme binding [GO:0019899]; identical protein binding [GO:0042802]; inward rectifier potassium channel inhibitor activity [GO:0070320]; molecular adaptor activity [GO:0060090]; nitric-oxide synthase binding [GO:0050998]; nitric-oxide synthase inhibitor activity [GO:0036487]; oxysterol binding [GO:0008142]; patched binding [GO:0005113…	Q03135	Caveolin-1	15.8735	15.7835	15.9786	15.9675	15.9223	15.9508	16.0746	15.9695	15.9431	15.9824	15.7142	16.0433	15.9057	16.0189	16.1085	16.4178	16.6078	16.7576	16.7639	16.8043	-0.145526	0.0472982	0.273533	0.618321	8.91357e-08	4.68539e-05	0.538783	5.61983e-07	0.000449691	NotSig	Up	Up	1	1	1	12	12	12	12
Q13490	Q13490	BIRC2	69900	3D-structure;Activator;Alternative splicing;Apoptosis;Cytoplasm;Metal-binding;Nucleus;Proteomics identification;Reference proteome;Repeat;Transcription;Transcription regulation;Transferase;Ubl conjugation;Ubl conjugation pathway;Zinc;Zinc-finger	NA	apoptotic process [GO:0006915]; canonical NF-kappaB signal transduction [GO:0007249]; cell surface receptor signaling pathway [GO:0007166]; necroptotic process [GO:0070266]; negative regulation of apoptotic process [GO:0043066]; negative regulation of necroptotic process [GO:0060546]; negative regulation of ripoptosome assembly involved in necroptotic process [GO:1902443]; non-canonical NF-kappaB…	CD40 receptor complex [GO:0035631]; cytoplasm [GO:0005737]; cytoplasmic side of plasma membrane [GO:0009898]; cytosol [GO:0005829]; nucleus [GO:0005634]; XY body [GO:0001741]	cysteine-type endopeptidase inhibitor activity involved in apoptotic process [GO:0043027]; FBXO family protein binding [GO:0098770]; identical protein binding [GO:0042802]; protein-containing complex binding [GO:0044877]; protein-folding chaperone binding [GO:0051087]; transcription coactivator activity [GO:0003713]; transferase activity [GO:0016740]; ubiquitin binding [GO:0043130]; ubiquitin pro…	Q13490	Baculoviral IAP repeat-containing protein 2 (EC 2.3.2.27) (Cellular inhibitor of apoptosis 1) (C-IAP1) (IAP homolog B) (Inhibitor of apoptosis protein 2) (hIAP-2) (hIAP2) (RING finger protein 48) (RING-type E3 ubiquitin transferase BIRC2) (TNFR2-TRAF-signaling complex protein 2)	10.1277	10.1821	10.0998	9.94678	10.083	8.41005	8.67219	8.22282	8.61505	8.51429	8.73312	7.6283	7.61385		7.45999	9.95376	9.85185	9.90036	9.73747	9.77669	-1.35296	9.18113e-07	0.000745842	-1.59365	1.14403e-07	5.67947e-05	0.00367433	0.983139	0.989784	Down	Down	NotSig	1	1	1	16	16	16	14
P05204	P05204	HMGN2	9393	Acetylation;ADP-ribosylation;Cytoplasm;Direct protein sequencing;DNA-binding;Isopeptide bond;Nucleus;Phosphoprotein;Proteomics identification;Reference proteome;Ubl conjugation	NA	antimicrobial humoral immune response mediated by antimicrobial peptide [GO:0061844]; chromatin organization [GO:0006325]; killing of cells of another organism [GO:0031640]	chromatin [GO:0000785]; cytoplasm [GO:0005737]; extracellular space [GO:0005615]; nucleus [GO:0005634]	chromatin binding [GO:0003682]; nucleosomal DNA binding [GO:0031492]; RNA binding [GO:0003723]	P05204	Non-histone chromosomal protein HMG-17 (High mobility group nucleosome-binding domain-containing protein 2)	16.8707	16.9225	16.6397	16.4528	17.1614	16.058	16.268	16.8092	16.0178	16.5366	14.5806	14.1859	14.8651	14.6212	14.6184	15.5001	15.7228	15.1285	14.9619	14.8179	-0.0774007	0.687492	0.834212	-1.65581	1.54169e-07	7.2508e-05	-1.1841	1.07454e-05	0.00258565	NotSig	Down	Down	1	1	1	6	7	7	7
Q15800	Q15800	MSMO1	35216	Alternative splicing;Cataract;Cholesterol biosynthesis;Cholesterol metabolism;Disease variant;Endoplasmic reticulum;Iron;Lipid biosynthesis;Lipid metabolism;Membrane;NAD;Oxidoreductase;Proteomics identification;Reference proteome;Steroid biosynthesis;Steroid metabolism;Sterol biosynthesis;Sterol metabolism;Transmembrane;Transmembrane helix;Ubl conjugation	TRANSMEM 55..75; /note="Helical"; /evidence="ECO:0000255"; TRANSMEM 100..120; /note="Helical"; /evidence="ECO:0000255"; TRANSMEM 199..219; /note="Helical"; /evidence="ECO:0000255"	cholesterol biosynthetic process [GO:0006695]; fatty acid metabolic process [GO:0006631]; steroid metabolic process [GO:0008202]; sterol biosynthetic process [GO:0016126]	endoplasmic reticulum [GO:0005783]; endoplasmic reticulum membrane [GO:0005789]; membrane [GO:0016020]; plasma membrane [GO:0005886]	C-4 methylsterol oxidase activity [GO:0000254]; iron ion binding [GO:0005506]	Q15800	Methylsterol monooxygenase 1 (EC 1.14.18.9) (C-4 methylsterol oxidase) (Sterol-C4-methyl oxidase)	7.88118	7.78549	8.47858	8.87546	8.50846	8.28974	8.88372	9.11086	8.90257	9.04629	8.70502	8.90638	9.2468	9.17327	8.7122	8.97479	9.10149	9.45242	9.47034	8.97711	0.397092	0.0158636	0.202222	1.28563	1.63993e-07	7.32719e-05	0.748271	0.000108777	0.00689721	NotSig	Up	Up	1	1	1	5	6	5	5
Q6UXN9	Q6UXN9	WDR82	35079	Chromosome;Cytoplasm;Nucleus;Proteomics identification;Reference proteome;Repeat;Transcription;Transcription regulation;Transcription termination;WD repeat	NA	DNA-templated transcription termination [GO:0006353]; lncRNA catabolic process [GO:0110064]; negative regulation of DNA-templated transcription, elongation [GO:0032785]; negative regulation of lncRNA transcription [GO:0140744]; nuclear RNA surveillance [GO:0071027]; positive regulation of transcription elongation by RNA polymerase II [GO:0032968]; RNA polymerase II promoter clearance [GO:0001111]	chromatin [GO:0000785]; histone methyltransferase complex [GO:0035097]; nucleolus [GO:0005730]; nucleoplasm [GO:0005654]; PTW/PP1 phosphatase complex [GO:0072357]; Set1C/COMPASS complex [GO:0048188]	chromatin binding [GO:0003682]; lncRNA binding [GO:0106222]	Q6UXN9	WD repeat-containing protein 82	12.7682	12.7387	12.8378	12.8574	12.8473	12.8916	13.0424	12.9509	12.9952	13.091	12.5019	12.537	12.4925	12.5529	12.5875	13.0733	13.1977	13.0798	13.2406	13.1412	0.00891706	0.826424	0.917382	0.344633	1.93975e-07	8.2541e-05	0.159338	0.0010515	0.0204711	NotSig	Up	Up	1	1	1	20	20	20	19
O75506	O75506	HSBP1	8544	3D-structure;Nucleus;Proteomics identification;Reference proteome	NA	axonal transport of mitochondrion [GO:0019896]; cellular heat acclimation [GO:0070370]; endodermal cell differentiation [GO:0035987]; muscle contraction [GO:0006936]; negative regulation of transcription by RNA polymerase II [GO:0000122]	axon cytoplasm [GO:1904115]; cytosol [GO:0005829]; nucleoplasm [GO:0005654]; nucleus [GO:0005634]	identical protein binding [GO:0042802]; transcription corepressor activity [GO:0003714]	O75506	Heat shock factor-binding protein 1 (Nasopharyngeal carcinoma-associated antigen 13) (NPC-A-13)	13.7962	14.168	13.9037	13.6849	13.8256	13.3088	13.2681	13.3161	13.5438	13.1773	12.572	12.0726	11.6932	12.1499	12.242	12.3976	12.7742	12.2344	12.6583	12.179	0.317898	0.0293479	0.235251	-1.1076	3.04451e-07	0.000118286	-0.555209	0.000701319	0.0166675	NotSig	Down	Down	1	1	1	6	6	6	6
Q13057	Q13057	COASY	62329	Alternative splicing;ATP-binding;Coenzyme A biosynthesis;Cytoplasm;Disease variant;Kinase;Mitochondrion;Multifunctional enzyme;Neurodegeneration;Nucleotide-binding;Nucleotidyltransferase;Phosphoprotein;Proteomics identification;Reference proteome;Transferase	NA	coenzyme A biosynthetic process [GO:0015937]	extracellular exosome [GO:0070062]; mitochondrial matrix [GO:0005759]; mitochondrial outer membrane [GO:0005741]; mitochondrion [GO:0005739]	ATP binding [GO:0005524]; dephospho-CoA kinase activity [GO:0004140]; pantetheine-phosphate adenylyltransferase activity [GO:0004595]	Q13057	Bifunctional coenzyme A synthase (CoA synthase) (NBP) (POV-2) [Includes: Phosphopantetheine adenylyltransferase (EC 2.7.7.3) (Dephospho-CoA pyrophosphorylase) (Pantetheine-phosphate adenylyltransferase) (PPAT); Dephospho-CoA kinase (DPCK) (EC 2.7.1.24) (Dephosphocoenzyme A kinase) (DPCOAK)]	12.3629	12.3354	12.3099	12.3985	12.3261	12.047	11.9176	12.0005	11.821	11.9066	11.2001	11.2132	11.28	11.3757	11.1704	12.3206	12.2228	12.2325	12.0399	12.0746	-0.295478	6.3928e-05	0.0168018	-0.461277	2.99227e-07	0.000118286	-0.0552829	0.332338	0.536447	Down	Down	NotSig	1	1	1	15	15	15	15
Q5HYK3	Q5HYK3	COQ5	37140	Membrane;Methyltransferase;Mitochondrion;Mitochondrion inner membrane;Primary mitochondrial disease;Proteomics identification;Reference proteome;S-adenosyl-L-methionine;Transferase;Transit peptide;Ubiquinone biosynthesis	NA	methylation [GO:0032259]; ubiquinone biosynthetic process [GO:0006744]	extrinsic component of mitochondrial inner membrane [GO:0031314]; mitochondrial inner membrane [GO:0005743]; mitochondrial matrix [GO:0005759]; mitochondrion [GO:0005739]; protein-containing complex [GO:0032991]; ubiquinone biosynthesis complex [GO:0110142]	2-methoxy-6-polyprenyl-1,4-benzoquinol methyltransferase activity [GO:0008425]	Q5HYK3	2-methoxy-6-polyprenyl-1,4-benzoquinol methylase, mitochondrial (EC 2.1.1.201) (Ubiquinone biosynthesis methyltransferase COQ5)	10.2017	10.5134	10.2867	10.4934	10.6383	10.8421	10.7767	10.6853	10.7971	10.8321	10.3969	10.494	10.498	10.4026	10.7271	10.3061	10.7068	10.3734	10.5776	10.8375	0.589441	4.23575e-06	0.00236567	0.717441	3.47703e-07	0.000129461	0.359326	0.000771301	0.017631	Up	Up	Up	1	1	1	13	13	13	13
Q6Y1H2	Q6Y1H2	HACD2	28368	Acetylation;Endoplasmic reticulum;Fatty acid biosynthesis;Fatty acid metabolism;Glycoprotein;Lipid biosynthesis;Lipid metabolism;Lyase;Membrane;Proteomics identification;Reference proteome;Transmembrane;Transmembrane helix	TRANSMEM 42..60; /note="Helical"; /evidence="ECO:0000255"; TRANSMEM 80..97; /note="Helical"; /evidence="ECO:0000255"; TRANSMEM 108..125; /note="Helical"; /evidence="ECO:0000255"; TRANSMEM 131..146; /note="Helical"; /evidence="ECO:0000255"; TRANSMEM 170..187; /note="Helical"; /evidence="ECO:0000255"; TRANSMEM 218..235; /note="Helical"; /evidence="ECO:0000255"	fatty acid elongation [GO:0030497]; long-chain fatty-acyl-CoA biosynthetic process [GO:0035338]; sphingolipid biosynthetic process [GO:0030148]; very long-chain fatty acid biosynthetic process [GO:0042761]	endoplasmic reticulum [GO:0005783]; endoplasmic reticulum membrane [GO:0005789]	3-hydroxyacyl-CoA dehydratase activity [GO:0018812]; enzyme binding [GO:0019899]; very-long-chain (3R)-3-hydroxyacyl-CoA dehydratase activity [GO:0102158]	Q6Y1H2	Very-long-chain (3R)-3-hydroxyacyl-CoA dehydratase 2 (EC 4.2.1.134) (3-hydroxyacyl-CoA dehydratase 2) (HACD2) (Protein-tyrosine phosphatase-like member B)	11.1398	10.9155	11.2371	11.1189	11.0577	11.2146	11.2906	11.2134	10.7227	11.0348	11.3288	11.4471	11.6435	11.2583	11.4354	11.7087	12.4201	12.2195	12.105	12.3196	-0.0934557	0.442665	0.671246	0.960406	4.48033e-07	0.000160145	0.961219	4.4308e-07	0.000432289	NotSig	Up	Up	1	1	1	5	5	5	5
Q9BQA9	Q9BQA9	CYBC1	20774	3D-structure;Alternative splicing;Chaperone;Chronic granulomatous disease;Disease variant;Endoplasmic reticulum;Immunity;Innate immunity;Membrane;Phosphoprotein;Proteomics identification;Reference proteome;Transmembrane;Transmembrane helix	TRANSMEM 20..42; /note="Helical"; /evidence="ECO:0000255"	innate immune response [GO:0045087]; respiratory burst after phagocytosis [GO:0045728]	endoplasmic reticulum [GO:0005783]; endoplasmic reticulum membrane [GO:0005789]	NA	Q9BQA9	Cytochrome b-245 chaperone 1 (Essential for reactive oxygen species protein) (Eros)	10.1345	10.4153	10.6125	10.5559	10.6438	10.7036	10.6518	10.6022	10.8449	10.8208	10.4399	10.2904	10.5033	10.6842	10.7375	10.8682	11.3792	11.395	11.4695	11.6283	-0.17201	0.0682072	0.304293	0.702407	5.34182e-07	0.000181489	0.449982	0.000101209	0.00689721	NotSig	Up	Up	1	1	1	7	7	7	7
Q96IX5	Q96IX5	ATP5MK	6458	Acetylation;Membrane;Mitochondrion;Primary mitochondrial disease;Proteomics identification;Reference proteome;Transmembrane;Transmembrane helix	TRANSMEM 23..45; /note="Helical"; /evidence="ECO:0000255"	proton motive force-driven ATP synthesis [GO:0015986]	mitochondrial inner membrane [GO:0005743]; mitochondrion [GO:0005739]; proton-transporting ATP synthase complex [GO:0045259]	NA	Q96IX5	ATP synthase F(0) complex subunit k, mitochondrial (ATP synthase membrane subunit DAPIT, mitochondrial) (Diabetes-associated protein in insulin-sensitive tissues) (HCV F-transactivated protein 2) (Up-regulated during skeletal muscle growth protein 5)	13.4329	13.2423	13.366	13.3906	13.4076	13.5282	13.6794	13.4239	13.78	13.661	13.1617	13.3345	13.3337	13.4073	13.4655	13.7598	14.1123	14.0295	14.0168	14.2634	-0.0856565	0.258302	0.51522	0.5822	5.48368e-07	0.000181489	0.334781	0.000300962	0.0105684	NotSig	Up	Up	1	1	1	4	4	5	5
O15258	O15258	RER1	22958	Acetylation;Golgi apparatus;Membrane;Phosphoprotein;Proteomics identification;Reference proteome;Transmembrane;Transmembrane helix	TRANSMEM 41..61; /note="Helical"; /evidence="ECO:0000255"; TRANSMEM 63..83; /note="Helical"; /evidence="ECO:0000255"; TRANSMEM 140..160; /note="Helical"; /evidence="ECO:0000255"	positive regulation of protein localization to plasma membrane [GO:1903078]; protein retention in ER lumen [GO:0006621]; retrograde vesicle-mediated transport, Golgi to endoplasmic reticulum [GO:0006890]; skeletal muscle acetylcholine-gated channel clustering [GO:0071340]	cell surface [GO:0009986]; endoplasmic reticulum [GO:0005783]; endoplasmic reticulum-Golgi intermediate compartment [GO:0005793]; Golgi apparatus [GO:0005794]; Golgi membrane [GO:0000139]; plasma membrane [GO:0005886]	acetylcholine receptor binding [GO:0033130]	O15258	Protein RER1	14.2252	13.9791	14.1951	14.2324	14.2336	14.1353	14.4012	14.3844	14.631	14.6083	13.8972	14.1185	14.077	14.1683	14.3557	14.5982	14.7088	14.6532	14.908	15.0595	-0.0648889	0.364144	0.607202	0.546156	6.51053e-07	0.000207779	0.286498	0.000781792	0.0177312	NotSig	Up	Up	1	1	1	9	10	9	10
Q9HBL7	Q9HBL7	PLGRKT	17201	Cell membrane;Chemotaxis;Inflammatory response;Membrane;Plasminogen activation;Proteomics identification;Reference proteome;Transmembrane;Transmembrane helix	TRANSMEM 53..73; /note="Helical"; /evidence="ECO:0000255"; TRANSMEM 79..99; /note="Helical"; /evidence="ECO:0000255"	chemotaxis [GO:0006935]; inflammatory response [GO:0006954]; positive regulation of plasminogen activation [GO:0010756]	mitochondrion [GO:0005739]; plasma membrane [GO:0005886]	NA	Q9HBL7	Plasminogen receptor (KT) (Plg-R(KT))	12.6475	12.4173	12.6827	12.6234	12.4967	12.8576	12.7823	12.6714	12.7932	12.6592	12.3152	12.4212	12.5635	12.5568	12.7434	13.1334	13.2435	13.2531	13.3316	13.4197	-0.133986	0.0832912	0.324592	0.56756	6.95829e-07	0.000214411	0.387409	6.44448e-05	0.00570177	NotSig	Up	Up	1	1	1	7	7	7	7
Q96HH6	Q96HH6	TMEM19	36392	Alternative splicing;Membrane;Proteomics identification;Reference proteome;Transmembrane;Transmembrane helix	TRANSMEM 15..35; /note="Helical"; /evidence="ECO:0000255"; TRANSMEM 49..69; /note="Helical"; /evidence="ECO:0000255"; TRANSMEM 84..104; /note="Helical"; /evidence="ECO:0000255"; TRANSMEM 218..238; /note="Helical"; /evidence="ECO:0000255"; TRANSMEM 257..277; /note="Helical"; /evidence="ECO:0000255"; TRANSMEM 313..333; /note="Helical"; /evidence="ECO:0000255"	NA	membrane [GO:0016020]	NA	Q96HH6	Transmembrane protein 19	11.1868	10.9507	10.6594	10.8423	10.8042	11.1882	11.0089	11.0674	10.7353	10.8371	11.2016	11.0729	10.9116	11.352	11.3154	11.5348	11.9598	11.6928	11.813	12.1179	-0.0130556	0.91323	0.960299	0.918376	7.35792e-07	0.000215036	0.840385	2.27329e-06	0.00120489	NotSig	Up	Up	1	1	1	2	2	2	2
Q13501	Q13501	SQSTM1	47687	3D-structure;Acetylation;Alternative splicing;Amyotrophic lateral sclerosis;Apoptosis;Autophagy;Cytoplasm;Cytoplasmic vesicle;Differentiation;Direct protein sequencing;Disease variant;Endoplasmic reticulum;Endosome;Immunity;Isopeptide bond;Lipoprotein;Lysosome;Metal-binding;Neurodegeneration;Nucleus;Palmitate;Phosphoprotein;Proteomics identification;Reference proteome;Ubl conjugation;Zinc;Zinc-fi…	NA	aggrephagy [GO:0035973]; apoptotic process [GO:0006915]; autophagy [GO:0006914]; autophagy of mitochondrion [GO:0000422]; brown fat cell proliferation [GO:0070342]; cell differentiation [GO:0030154]; cellular response to stress [GO:0033554]; endosomal transport [GO:0016197]; endosome organization [GO:0007032]; energy homeostasis [GO:0097009]; immune system process [GO:0002376]; intracellular sign…	aggresome [GO:0016235]; amphisome [GO:0044753]; autolysosome [GO:0044754]; autophagosome [GO:0005776]; cytoplasm [GO:0005737]; cytosol [GO:0005829]; endoplasmic reticulum [GO:0005783]; extracellular exosome [GO:0070062]; glutamatergic synapse [GO:0098978]; inclusion body [GO:0016234]; intracellular membrane-bounded organelle [GO:0043231]; intracellular membraneless organelle [GO:0043232]; late en…	enzyme binding [GO:0019899]; identical protein binding [GO:0042802]; ionotropic glutamate receptor binding [GO:0035255]; K63-linked polyubiquitin modification-dependent protein binding [GO:0070530]; molecular condensate scaffold activity [GO:0140693]; molecular sequestering activity [GO:0140313]; protein kinase binding [GO:0019901]; protein kinase C binding [GO:0005080]; protein sequestering acti…	Q13501	Sequestosome-1 (EBI3-associated protein of 60 kDa) (EBIAP) (p60) (Phosphotyrosine-independent ligand for the Lck SH2 domain of 62 kDa) (Ubiquitin-binding protein p62) (p62)	15.0308	14.9738	14.9005	14.8786	14.922	15.2738	15.254	15.1821	15.0775	15.1233	14.8425	14.9064	14.7078	14.6487	14.6204	14.894	14.6026	14.6319	14.6918	14.5357	0.662932	4.20852e-10	1.88037e-06	0.388987	7.45984e-07	0.000215036	0.147295	0.00942805	0.0654616	Up	Up	NotSig	1	1	1	28	27	29	28
Q8NB37	Q8NB37	GATD1	23298	3D-structure;Alternative splicing;Endosome;Glycoprotein;Proteomics identification;Reference proteome;Secreted;Signal	NA	methylglyoxal catabolic process to D-lactate via S-lactoyl-glutathione [GO:0019243]	cytoplasm [GO:0005737]; early endosome [GO:0005769]; extracellular exosome [GO:0070062]	glyoxalase III activity [GO:0019172]	Q8NB37	Glutamine amidotransferase-like class 1 domain-containing protein 1 (Ferry endosomal RAB5 effector complex subunit 5) (Fy-5) (Parkinson disease 7 domain-containing protein 1)	12.76	12.4808	12.5779	12.6385	12.5902	13.4174	13.0393	13.062	12.8015	12.9611	12.7398	12.5656	12.8013	12.7333	12.5113	12.6508	12.4933	12.6285	12.4969	12.3259	0.774631	1.52504e-07	0.00022713	0.681125	8.34229e-07	0.000232958	0.233615	0.0175529	0.0942843	Up	Up	NotSig	1	1	1	8	9	9	10
Q9Y6C9	Q9Y6C9	MTCH2	33331	Acetylation;Direct protein sequencing;Membrane;Mitochondrion;Mitochondrion outer membrane;Proteomics identification;Reference proteome;Repeat;Transmembrane;Transmembrane helix;Transport	TRANSMEM 16..36; /note="Helical; Name=1"; /evidence="ECO:0000255"; TRANSMEM 78..92; /note="Helical; Name=2"; /evidence="ECO:0000255"; TRANSMEM 136..156; /note="Helical; Name=3"; /evidence="ECO:0000255"; TRANSMEM 181..199; /note="Helical; Name=4"; /evidence="ECO:0000255"; TRANSMEM 232..252; /note="Helical; Name=5"; /evidence="ECO:0000255"; TRANSMEM 281..303; /note="Helical; Name=6"; /evidence="ECO…	cellular response to radiation [GO:0071478]; establishment of protein localization to mitochondrial membrane involved in mitochondrial fission [GO:0090152]; hematopoietic stem cell homeostasis [GO:0061484]; hematopoietic stem cell migration [GO:0035701]; hepatocyte apoptotic process [GO:0097284]; lactate metabolic process [GO:0006089]; lipid homeostasis [GO:0055088]; mitochondrial ATP synthesis c…	membrane [GO:0016020]; mitochondrial outer membrane [GO:0005741]; mitochondrion [GO:0005739]; nucleus [GO:0005634]	membrane insertase activity [GO:0032977]	Q9Y6C9	Mitochondrial carrier homolog 2 (Met-induced mitochondrial protein)	14.7217	14.6709	14.8008	14.8508	14.8462	14.8358	15.0216	14.8527	15.149	15.0429	14.4724	14.5548	14.474	14.6315	14.6559	15.0916	15.2462	15.1112	15.3113	15.4171	-0.0901039	0.078173	0.316319	0.366741	9.16714e-07	0.000248235	0.163794	0.0034763	0.0371582	NotSig	Up	Up	1	1	1	14	14	14	13
O14548	O14548	COX7A2L	12615	Acetylation;Membrane;Mitochondrion;Mitochondrion inner membrane;Proteomics identification;Reference proteome;Transit peptide;Transmembrane;Transmembrane helix	TRANSMEM 82..107; /note="Helical"; /evidence="ECO:0000250|UniProtKB:Q99KD6"	mitochondrial electron transport, cytochrome c to oxygen [GO:0006123]; mitochondrial respirasome assembly [GO:0097250]	mitochondrial inner membrane [GO:0005743]; mitochondrion [GO:0005739]; nucleolus [GO:0005730]; respiratory chain complex [GO:0098803]; respiratory chain complex IV [GO:0045277]	cytochrome-c oxidase activity [GO:0004129]; protein-macromolecule adaptor activity [GO:0030674]	O14548	Cytochrome c oxidase subunit 7A2-like, mitochondrial (Cytochrome c oxidase subunit 7A-related protein) (COX7a-related protein) (Cytochrome c oxidase subunit VIIa-related protein) (EB1) (Supercomplex assembly factor 1)	11.8169	11.3677	11.6796	11.6041	11.5402	12.0207	11.9873	11.572	11.854	11.5595	11.6758	11.8086	11.705	11.845	11.8243	12.347	12.6784	12.2942	12.3427	12.6889	-0.0650844	0.544877	0.741245	0.800816	9.87723e-07	0.00025218	0.604096	2.91973e-05	0.00367474	NotSig	Up	Up	1	1	1	8	7	8	8
Q16739	Q16739	UGCG	44854	Acetylation;Glycosyltransferase;Golgi apparatus;Lipid biosynthesis;Lipid metabolism;Membrane;Proteomics identification;Reference proteome;Sphingolipid metabolism;Transferase;Transmembrane;Transmembrane helix	TRANSMEM 11..32; /note="Helical"; /evidence="ECO:0000255"; TRANSMEM 196..215; /note="Helical"; /evidence="ECO:0000255"; TRANSMEM 288..304; /note="Helical"; /evidence="ECO:0000255"; TRANSMEM 310..328; /note="Helical"; /evidence="ECO:0000255"; TRANSMEM 349..369; /note="Helical"; /evidence="ECO:0000255"	cell differentiation [GO:0030154]; cornified envelope assembly [GO:1903575]; epidermis development [GO:0008544]; establishment of skin barrier [GO:0061436]; glucosylceramide biosynthetic process [GO:0006679]; glycosphingolipid biosynthetic process [GO:0006688]; intestinal lipid absorption [GO:0098856]; keratinocyte differentiation [GO:0030216]; leptin-mediated signaling pathway [GO:0033210]; neur…	Golgi membrane [GO:0000139]; membrane [GO:0016020]	ceramide glucosyltransferase activity [GO:0008120]	Q16739	Ceramide glucosyltransferase (EC 2.4.1.80) (GLCT-1) (Glucosylceramide synthase) (GCS) (Glycosylceramide synthase) (UDP-glucose ceramide glucosyltransferase) (UDP-glucose:N-acylsphingosine D-glucosyltransferase)	11.2634	11.3276	11.3379	11.3079	11.5186	11.4753	11.6249	11.5758	11.7365	11.7893	11.2722	11.2674	11.354	11.2899	11.3753	11.4958	11.9016	11.4389	11.6888	11.9229	0.259919	0.00418118	0.126499	0.594965	9.61823e-07	0.00025218	0.30645	0.00118057	0.0212903	NotSig	Up	Up	1	1	1	12	12	13	12
O43462	O43462	MBTPS2	57444	Cholesterol metabolism;Cytoplasm;Disease variant;Glycoprotein;Golgi apparatus;Hydrolase;Ichthyosis;Lipid metabolism;Membrane;Metal-binding;Metalloprotease;Osteogenesis imperfecta;Palmoplantar keratoderma;Protease;Proteomics identification;Reference proteome;Steroid metabolism;Sterol metabolism;Transmembrane;Transmembrane helix;Zinc	TRANSMEM 4..24; /note="Helical"; /evidence="ECO:0000255"; TRANSMEM 75..95; /note="Helical"; /evidence="ECO:0000255"; TRANSMEM 96..107; /note="Helical"; /evidence="ECO:0000255"; TRANSMEM 145..169; /note="Helical"; /evidence="ECO:0000255"; TRANSMEM 174..186; /note="Helical"; /evidence="ECO:0000255"; TRANSMEM 187..209; /note="Helical"; /evidence="ECO:0000255"; TRANSMEM 229..251; /note="Helical"; /ev…	ATF6-mediated unfolded protein response [GO:0036500]; bone maturation [GO:0070977]; cholesterol metabolic process [GO:0008203]; endoplasmic reticulum unfolded protein response [GO:0030968]; membrane protein intracellular domain proteolysis [GO:0031293]; mitotic G2 DNA damage checkpoint signaling [GO:0007095]; positive regulation of cholesterol biosynthetic process [GO:0045542]; positive regulatio…	cytoplasm [GO:0005737]; Golgi membrane [GO:0000139]; membrane [GO:0016020]	metal ion binding [GO:0046872]; metalloendopeptidase activity [GO:0004222]; transcription regulator activator activity [GO:0140537]	O43462	Membrane-bound transcription factor site-2 protease (EC 3.4.24.85) (Endopeptidase S2P) (Sterol regulatory element-binding proteins intramembrane protease) (SREBPs intramembrane protease)	9.19279	9.3775	9.65782	9.24521	9.52003	9.52724	9.81863	9.73197	10.0496	10.1402	9.44674	9.4193	9.57347	9.52259	9.55543	10.0325	10.3478	10.357	10.1001	10.3737	-0.0908558	0.373368	0.614585	0.751674	1.0487e-06	0.00025453	0.297895	0.00837331	0.0607087	NotSig	Up	NotSig	1	1	1	5	6	5	6
P48651	P48651	PTDSS1	55528	3D-structure;Acetylation;Alternative splicing;Disease variant;Dwarfism;Endoplasmic reticulum;Intellectual disability;Lipid biosynthesis;Lipid metabolism;Membrane;Phospholipid biosynthesis;Phospholipid metabolism;Phosphoprotein;Proteomics identification;Reference proteome;Transferase;Transmembrane;Transmembrane helix	TRANSMEM 36..56; /note="Helical"; /evidence="ECO:0000255"; TRANSMEM 73..93; /note="Helical"; /evidence="ECO:0000255"; TRANSMEM 103..123; /note="Helical"; /evidence="ECO:0000255"; TRANSMEM 187..207; /note="Helical"; /evidence="ECO:0000255"; TRANSMEM 217..237; /note="Helical"; /evidence="ECO:0000255"; TRANSMEM 287..307; /note="Helical"; /evidence="ECO:0000255"; TRANSMEM 320..342; /note="Helical"; /…	phosphatidylserine biosynthetic process [GO:0006659]	endoplasmic reticulum membrane [GO:0005789]; membrane [GO:0016020]	L-serine-phosphatidylcholine phosphatidyltransferase activity [GO:0106258]; L-serine-phosphatidylethanolamine phosphatidyltransferase activity [GO:0106245]; transferase activity [GO:0016740]	P48651	Phosphatidylserine synthase 1 (PSS-1) (PtdSer synthase 1) (EC 2.7.8.29) (Serine-exchange enzyme I)	12.3054	12.3589	12.5033	12.4883	12.5491	12.4574	12.6837	12.8659	12.8941	12.9344	12.1305	12.2604	12.2828	12.2278	12.5163	12.8126	13.0121	13.0175	13.131	13.1043	-0.107331	0.100327	0.345725	0.466251	1.0539e-06	0.00025453	0.139334	0.0377697	0.144235	NotSig	Up	NotSig	1	1	1	10	10	12	11
Q8TCT9	Q8TCT9	HM13	41488	Alternative splicing;Cell membrane;Direct protein sequencing;Endoplasmic reticulum;Glycoprotein;Hydrolase;Membrane;Phosphoprotein;Protease;Proteomics identification;Reference proteome;Transmembrane;Transmembrane helix	TRANSMEM 32..52; /note="Helical"; /evidence="ECO:0000255"; TRANSMEM 78..98; /note="Helical"; /evidence="ECO:0000255"; TRANSMEM 101..121; /note="Helical"; /evidence="ECO:0000255"; TRANSMEM 158..178; /note="Helical"; /evidence="ECO:0000255"; TRANSMEM 182..202; /note="Helical"; /evidence="ECO:0000255"; TRANSMEM 210..230; /note="Helical"; /evidence="ECO:0000255"; TRANSMEM 257..277; /note="Helical"; /…	cellular response to oxidative stress [GO:0034599]; in utero embryonic development [GO:0001701]; membrane protein proteolysis [GO:0033619]; membrane protein proteolysis involved in retrograde protein transport, ER to cytosol [GO:1904211]; signal peptide processing [GO:0006465]	cell surface [GO:0009986]; cytoplasmic side of endoplasmic reticulum membrane [GO:0098554]; Derlin-1 retrotranslocation complex [GO:0036513]; endoplasmic reticulum [GO:0005783]; endoplasmic reticulum membrane [GO:0005789]; lumenal side of endoplasmic reticulum membrane [GO:0098553]; membrane [GO:0016020]; plasma membrane [GO:0005886]; rough endoplasmic reticulum [GO:0005791]	aspartic endopeptidase activity, intramembrane cleaving [GO:0042500]; peptidase activity [GO:0008233]; protein homodimerization activity [GO:0042803]; ubiquitin protein ligase binding [GO:0031625]	Q8TCT9	Signal peptide peptidase (EC 3.4.23.-) (Intramembrane protease 1) (IMP-1) (IMPAS-1) (hIMP1) (Minor histocompatibility antigen H13) (Presenilin-like protein 3) (Signal peptide peptidase-like 1)	15.4922	15.6273	15.7356	15.6922	15.626	15.606	15.8359	15.7179	15.8097	15.8346	15.4883	15.9198	15.922	15.7133	15.9202	16.1636	16.6394	16.418	16.3496	16.713	-0.093859	0.347689	0.592928	0.726053	1.22692e-06	0.00028852	0.59926	1.27315e-05	0.00258565	NotSig	Up	Up	1	1	1	10	10	11	11
O43913	O43913	ORC5	50283	3D-structure;Alternative splicing;ATP-binding;Chromosome;DNA replication;Nucleotide-binding;Nucleus;Proteomics identification;Reference proteome;Ubl conjugation	NA	DNA replication [GO:0006260]; DNA replication initiation [GO:0006270]; regulation of DNA replication [GO:0006275]	chromatin [GO:0000785]; chromosome, telomeric region [GO:0000781]; cytosol [GO:0005829]; nuclear origin of replication recognition complex [GO:0005664]; nucleoplasm [GO:0005654]; nucleus [GO:0005634]; origin recognition complex [GO:0000808]	ATP binding [GO:0005524]; DNA replication origin binding [GO:0003688]; nucleotide binding [GO:0000166]	O43913	Origin recognition complex subunit 5	10.913	11.0623	11.0807	11.1518	11.1226	11.1941	11.1509	11.1284	11.2516	11.1492	10.6109	10.7957	10.79	10.791	10.833	11.3433	11.3397	11.4558	11.5301	11.5711	-0.0412094	0.379917	0.620064	0.339243	1.33699e-06	0.000298684	0.23038	0.000115504	0.00703892	NotSig	Up	Up	1	1	1	19	19	20	20
Q5JTH9	Q5JTH9	RRP12	143702	3D-structure;Alternative splicing;Isopeptide bond;Membrane;Nucleus;Phosphoprotein;Proteomics identification;Reference proteome;Transmembrane;Transmembrane helix;Ubl conjugation	TRANSMEM 903..923; /note="Helical"; /evidence="ECO:0000255"	NA	cytosol [GO:0005829]; intracellular membrane-bounded organelle [GO:0043231]; nuclear membrane [GO:0031965]; nucleolus [GO:0005730]; plasma membrane [GO:0005886]	RNA binding [GO:0003723]	Q5JTH9	RRP12-like protein	13.51	13.4635	13.5798	13.5809	13.5502	13.587	13.6449	13.7506	13.7431	13.8043	13.1547	13.2016	13.2361	13.1847	13.341	13.7207	13.8573	13.8227	13.8875	13.9536	-0.0136757	0.736496	0.867072	0.29709	1.32397e-06	0.000298684	0.127145	0.00572229	0.0491676	NotSig	Up	Up	1	1	1	55	55	54	56
Q9GZP8	Q9GZP8	IMUP	10897	Acetylation;Alternative splicing;Nucleus;Phosphoprotein;Proteomics identification;Reference proteome	NA	NA	cytosol [GO:0005829]; nucleolus [GO:0005730]; nucleoplasm [GO:0005654]; nucleus [GO:0005634]; plasma membrane [GO:0005886]	NA	Q9GZP8	Immortalization up-regulated protein (Hepatocyte growth factor activator inhibitor type 2-related small protein) (H2RSP) (HAI-2-related small protein)	13.3468	12.6931	13.1469	13.2437	12.9353	14.0174	13.095	12.8088	12.8617	12.5991	13.8745	13.7843	14.1807	14.2679	14.0856	14.8702	14.3362	14.8515	14.532	14.5652	0.0157066	0.94207	0.97187	1.56859	1.48342e-06	0.000323314	1.56406	1.53865e-06	0.00102167	NotSig	Up	Up	1	1	1	5	5	4	6
P61513	P61513	RPL37A	10275	3D-structure;Cytoplasm;Metal-binding;Proteomics identification;Reference proteome;Ribonucleoprotein;Ribosomal protein;Zinc;Zinc-finger	NA	cytoplasmic translation [GO:0002181]; translation [GO:0006412]	cytoplasm [GO:0005737]; cytosol [GO:0005829]; cytosolic large ribosomal subunit [GO:0022625]; cytosolic ribosome [GO:0022626]; extracellular exosome [GO:0070062]; focal adhesion [GO:0005925]; nucleus [GO:0005634]; synapse [GO:0045202]	RNA binding [GO:0003723]; structural constituent of ribosome [GO:0003735]; zinc ion binding [GO:0008270]	P61513	Large ribosomal subunit protein eL43 (60S ribosomal protein L37a)	14.2551	13.6927	13.8419	13.8984	14.0553	14.2732	14.1968	14.166	13.8197	13.9397	14.1755	14.0375	14.0978	14.052	13.9435	14.7117	14.8919	14.4545	14.5004	14.6377	0.0232264	0.813254	0.910792	0.710736	1.54336e-06	0.000328368	0.579692	1.79745e-05	0.00327796	NotSig	Up	Up	1	1	1	7	7	7	7
P03891	P03891	MT-ND2	38961	3D-structure;Alzheimer disease;Amyloidosis;Disease variant;Electron transport;Leber hereditary optic neuropathy;Leigh syndrome;Membrane;Mitochondrion;Mitochondrion inner membrane;NAD;Neurodegeneration;Primary mitochondrial disease;Proteomics identification;Reference proteome;Respiratory chain;Translocase;Transmembrane;Transmembrane helix;Transport;Ubiquinone	TRANSMEM 13..33; /note="Helical"; /evidence="ECO:0000255"; TRANSMEM 56..76; /note="Helical"; /evidence="ECO:0000255"; TRANSMEM 96..116; /note="Helical"; /evidence="ECO:0000255"; TRANSMEM 123..143; /note="Helical"; /evidence="ECO:0000255"; TRANSMEM 149..169; /note="Helical"; /evidence="ECO:0000255"; TRANSMEM 178..198; /note="Helical"; /evidence="ECO:0000255"; TRANSMEM 201..221; /note="Helical"; /e…	aerobic respiration [GO:0009060]; mitochondrial electron transport, NADH to ubiquinone [GO:0006120]; mitochondrial respiratory chain complex I assembly [GO:0032981]; proton motive force-driven mitochondrial ATP synthesis [GO:0042776]; reactive oxygen species metabolic process [GO:0072593]; response to hypoxia [GO:0001666]	mitochondrial inner membrane [GO:0005743]; mitochondrion [GO:0005739]; respiratory chain complex I [GO:0045271]	ionotropic glutamate receptor binding [GO:0035255]; NADH dehydrogenase (ubiquinone) activity [GO:0008137]; protein kinase binding [GO:0019901]	P03891	NADH-ubiquinone oxidoreductase chain 2 (EC 7.1.1.2) (NADH dehydrogenase subunit 2)	10.2684	10.0897	10.5472	10.5419	10.2547	10.1444	10.3749	10.6889	10.4306	10.2192	10.5446	10.4397	10.8281	10.1755	10.3117	10.8559	10.8146	11.6413	11.324	11.157	-0.0535239	0.614561	0.790971	0.761747	1.65347e-06	0.000337785	0.731127	2.7609e-06	0.00127776	NotSig	Up	Up	1	1	1	1	1	1	1
P30050	P30050	RPL12	17819	3D-structure;Acetylation;Alternative splicing;Cytoplasm;Isopeptide bond;Phosphoprotein;Proteomics identification;Reference proteome;Ribonucleoprotein;Ribosomal protein;RNA-binding;Ubl conjugation	NA	cytoplasmic translation [GO:0002181]; translation [GO:0006412]	cytoplasm [GO:0005737]; cytosol [GO:0005829]; cytosolic large ribosomal subunit [GO:0022625]; cytosolic ribosome [GO:0022626]; extracellular exosome [GO:0070062]; focal adhesion [GO:0005925]; membrane [GO:0016020]; postsynaptic density [GO:0014069]	large ribosomal subunit rRNA binding [GO:0070180]; RNA binding [GO:0003723]; structural constituent of ribosome [GO:0003735]	P30050	Large ribosomal subunit protein uL11 (60S ribosomal protein L12)	17.31	17.3049	17.2737	17.2819	17.3226	17.5027	17.4105	17.3165	17.4512	17.4614	16.9423	17.0459	16.9884	17.1572	17.1252	17.5861	17.6462	17.6256	17.6118	17.7368	-0.0413619	0.329337	0.578136	0.300386	1.66322e-06	0.000337785	0.170475	0.00074568	0.0171296	NotSig	Up	Up	1	1	1	12	12	12	12
Q96S97	Q96S97	MYADM	35274	Membrane;Phosphoprotein;Proteomics identification;Reference proteome;Repeat;Transmembrane;Transmembrane helix	TRANSMEM 41..61; /note="Helical"; /evidence="ECO:0000255"; TRANSMEM 70..90; /note="Helical"; /evidence="ECO:0000255"; TRANSMEM 101..121; /note="Helical"; /evidence="ECO:0000255"; TRANSMEM 137..157; /note="Helical"; /evidence="ECO:0000255"; TRANSMEM 171..191; /note="Helical"; /evidence="ECO:0000255"; TRANSMEM 203..223; /note="Helical"; /evidence="ECO:0000255"; TRANSMEM 239..259; /note="Helical"; /…	establishment of endothelial barrier [GO:0061028]; intracellular signal transduction [GO:0035556]; membrane raft organization [GO:0031579]; negative regulation of actin filament polymerization [GO:0030837]; negative regulation of gene expression [GO:0010629]; negative regulation of heterotypic cell-cell adhesion [GO:0034115]; positive regulation of cell migration [GO:0030335]; positive regulation…	cell-cell junction [GO:0005911]; cortical actin cytoskeleton [GO:0030864]; membrane raft [GO:0045121]; plasma membrane [GO:0005886]; ruffle [GO:0001726]	NA	Q96S97	Myeloid-associated differentiation marker (Protein SB135)	13.7316	13.5373	13.9228	13.747	13.8931	13.6855	13.7695	13.8662	14.0649	13.9018	13.8486	13.7932	13.7006	13.6597	13.86	14.076	14.1825	14.2409	14.3966	14.6457	0.0688121	0.422657	0.654238	0.609496	1.71444e-06	0.000340273	0.517536	1.24451e-05	0.00258565	NotSig	Up	Up	1	1	1	4	4	5	5
P42695	P42695	NCAPD3	168891	Cell cycle;Cell division;Coiled coil;Disease variant;DNA condensation;Mitosis;Nucleus;Phosphoprotein;Primary microcephaly;Proteomics identification;Reference proteome;Repeat	NA	cell division [GO:0051301]; meiotic chromosome condensation [GO:0010032]; mitotic chromosome condensation [GO:0007076]; positive regulation of chromosome condensation [GO:1905821]; positive regulation of chromosome segregation [GO:0051984]; positive regulation of chromosome separation [GO:1905820]	condensed chromosome, centromeric region [GO:0000779]; condensed nuclear chromosome [GO:0000794]; condensin complex [GO:0000796]; membrane [GO:0016020]; nucleoplasm [GO:0005654]; pericentric heterochromatin [GO:0005721]	histone binding [GO:0042393]; histone H4K20me1 reader activity [GO:0140117]	P42695	Condensin-2 complex subunit D3 (Non-SMC condensin II complex subunit D3) (hCAP-D3)	11.2223	11.1522	11.3109	11.2912	11.3972	11.3437	11.4187	11.5986	11.5223	11.5623	10.9378	10.9276	10.9674	10.9134	11.045	11.5527	11.5377	11.6403	11.7093	11.8208	-0.0534528	0.246075	0.503763	0.323064	1.75163e-06	0.000340273	0.108385	0.026541	0.117703	NotSig	Up	NotSig	1	1	1	36	37	36	34
Q15125	Q15125	EBP	26353	3D-structure;Acetylation;Cataract;Cholesterol biosynthesis;Cholesterol metabolism;Cytoplasmic vesicle;Disease variant;Dwarfism;Endoplasmic reticulum;Hydrolase;Ichthyosis;Isomerase;Lipid biosynthesis;Lipid metabolism;Membrane;Nucleus;Proteomics identification;Reference proteome;Steroid biosynthesis;Steroid metabolism;Sterol biosynthesis;Sterol metabolism;Transmembrane;Transmembrane helix	TRANSMEM 29..49; /note="Helical"; /evidence="ECO:0000255"; TRANSMEM 66..86; /note="Helical"; /evidence="ECO:0000255"; TRANSMEM 121..141; /note="Helical"; /evidence="ECO:0000255"; TRANSMEM 185..205; /note="Helical"; /evidence="ECO:0000255"	cholesterol biosynthetic process [GO:0006695]; cholesterol biosynthetic process via desmosterol [GO:0033489]; cholesterol biosynthetic process via lathosterol [GO:0033490]; cholesterol metabolic process [GO:0008203]; hemopoiesis [GO:0030097]; ossification involved in bone maturation [GO:0043931]	cytoplasmic vesicle [GO:0031410]; endoplasmic reticulum [GO:0005783]; endoplasmic reticulum membrane [GO:0005789]; nuclear envelope [GO:0005635]; nuclear membrane [GO:0031965]	C-8 sterol isomerase activity [GO:0000247]; cholestenol delta-isomerase activity [GO:0047750]; cholesterol-5,6-oxide hydrolase activity [GO:0033963]; identical protein binding [GO:0042802]; steroid Delta-isomerase activity [GO:0004769]	Q15125	3-beta-hydroxysteroid-Delta(8),Delta(7)-isomerase (EC 5.3.3.5) (Cholestenol Delta-isomerase) (Cholesterol-5,6-epoxide hydrolase subunit EBP) (EC 3.3.2.11) (Delta(8)-Delta(7) sterol isomerase) (D8-D7 sterol isomerase) (Emopamil-binding protein)	12.0301	11.8571	11.9924	12.0782	12.0422	12.1006	12.5392	12.2611	12.3666	12.2596	11.95	12.0946	11.9604	11.9632	12.1373	12.287	12.4074	12.593	12.8499	12.7792	0.0680414	0.4577	0.682805	0.648777	1.81232e-06	0.000344572	0.343324	0.00142441	0.0236151	NotSig	Up	Up	1	1	1	4	4	4	4
Q5JVF3	Q5JVF3	PCID2	46030	3D-structure;Acetylation;Alternative splicing;Cytoplasm;Direct protein sequencing;mRNA transport;Nuclear pore complex;Nucleus;Phosphoprotein;Protein transport;Proteomics identification;Reference proteome;Translocation;Transport	NA	negative regulation of gene expression, epigenetic [GO:0045814]; negative regulation of lymphoid progenitor cell differentiation [GO:1905457]; poly(A)+ mRNA export from nucleus [GO:0016973]; positive regulation of B cell differentiation [GO:0045579]; post-transcriptional tethering of RNA polymerase II gene DNA at nuclear periphery [GO:0000973]; protein transport [GO:0015031]; spleen development […	cytoplasm [GO:0005737]; nuclear pore nuclear basket [GO:0044615]; nucleus [GO:0005634]; transcription export complex 2 [GO:0070390]	double-stranded DNA binding [GO:0003690]; RNA binding [GO:0003723]	Q5JVF3	PCI domain-containing protein 2 (CSN12-like protein)	12.2262	12.1237	12.3653	12.5151	12.3028	12.3659	12.4525	12.3896	12.3895	12.3082	12.0379	12.0163	12.1098	12.2153	12.1372	12.6343	12.5603	12.7759	12.612	12.5818	0.0988426	0.111373	0.361046	0.423614	1.93324e-06	0.000359905	0.348567	1.99311e-05	0.00338779	NotSig	Up	Up	1	1	1	25	25	26	26
P15954	P15954	COX7C	7246	3D-structure;Acetylation;Direct protein sequencing;Membrane;Mitochondrion;Mitochondrion inner membrane;Proteomics identification;Reference proteome;Transit peptide;Transmembrane;Transmembrane helix	TRANSMEM 34..60; /note="Helical"; /evidence="ECO:0000250|UniProtKB:P00430"	cellular respiration [GO:0045333]; generation of precursor metabolites and energy [GO:0006091]; mitochondrial electron transport, cytochrome c to oxygen [GO:0006123]	mitochondrial inner membrane [GO:0005743]; mitochondrial membrane [GO:0031966]; mitochondrion [GO:0005739]; respiratory chain complex IV [GO:0045277]	NA	P15954	Cytochrome c oxidase subunit 7C, mitochondrial (Cytochrome c oxidase polypeptide VIIc)	9.62281	8.17235	8.7182	8.13282	8.7055	9.24628	9.21674	8.39518	8.46171	8.28228	10.3758	9.90687	9.68089	8.95691	9.95416	10.3702	11.0281	10.6197	10.0799	10.3894	-0.0803678	0.745	0.871366	1.74471	2.05432e-06	0.000367148	1.69892	2.85981e-06	0.00127776	NotSig	Up	Up	1	1	1	1	1	1	1
P98082	P98082	DAB2	82448	3D-structure;Acetylation;Alternative splicing;Apoptosis;Coated pit;Cytoplasm;Cytoplasmic vesicle;Developmental protein;Differentiation;Endocytosis;Membrane;Phosphoprotein;Protein transport;Proteomics identification;Reference proteome;Transport;Tumor suppressor;Wnt signaling pathway	NA	apoptotic process [GO:0006915]; cellular response to epidermal growth factor stimulus [GO:0071364]; clathrin coat assembly [GO:0048268]; leading edge cell differentiation [GO:0035026]; negative regulation of androgen receptor signaling pathway [GO:0060766]; negative regulation of apoptotic process [GO:0043066]; negative regulation of canonical Wnt signaling pathway [GO:0090090]; negative regulati…	clathrin-coated pit [GO:0005905]; clathrin-coated vesicle [GO:0030136]; clathrin-coated vesicle membrane [GO:0030665]; cytoplasm [GO:0005737]; cytosol [GO:0005829]; fibrillar center [GO:0001650]; focal adhesion [GO:0005925]; intracellular membrane-bounded organelle [GO:0043231]; lysosomal membrane [GO:0005765]; perinuclear region of cytoplasm [GO:0048471]; plasma membrane [GO:0005886]	cargo receptor activity [GO:0038024]; clathrin adaptor activity [GO:0035615]; low-density lipoprotein particle receptor binding [GO:0050750]; SMAD binding [GO:0046332]	P98082	Disabled homolog 2 (Adaptor molecule disabled-2) (Differentially expressed in ovarian carcinoma 2) (DOC-2) (Differentially-expressed protein 2)	14.857	14.8877	14.8737	14.7729	14.7419	14.7703	14.7336	14.7982	14.6647	14.6378	14.0534	14.0692	14.0709	13.9726	13.9295	14.7014	14.6294	14.6651	14.5519	14.6039	-0.0171206	0.571008	0.759644	-0.212691	2.04691e-06	0.000367148	-0.107691	0.00218314	0.0292921	NotSig	Down	Down	1	1	1	37	36	37	37
Q7KZN9	Q7KZN9	COX15	46030	Alternative splicing;Disease variant;Heme biosynthesis;Iron;Leigh syndrome;Membrane;Metal-binding;Mitochondrion;Mitochondrion inner membrane;Oxidoreductase;Primary mitochondrial disease;Proteomics identification;Reference proteome;Transmembrane;Transmembrane helix	TRANSMEM 68..88; /note="Helical"; /evidence="ECO:0000255"; TRANSMEM 154..171; /note="Helical"; /evidence="ECO:0000255"; TRANSMEM 184..204; /note="Helical"; /evidence="ECO:0000255"; TRANSMEM 227..247; /note="Helical"; /evidence="ECO:0000255"; TRANSMEM 269..289; /note="Helical"; /evidence="ECO:0000255"; TRANSMEM 324..344; /note="Helical"; /evidence="ECO:0000255"; TRANSMEM 357..377; /note="Helical";…	cytochrome complex assembly [GO:0017004]; heme A biosynthetic process [GO:0006784]; heme biosynthetic process [GO:0006783]	cytochrome complex [GO:0070069]; mitochondrial inner membrane [GO:0005743]; mitochondrion [GO:0005739]; nucleoplasm [GO:0005654]; respiratory chain complex [GO:0098803]	heme binding [GO:0020037]; metal ion binding [GO:0046872]; oxidoreductase activity, acting on NAD(P)H, heme protein as acceptor [GO:0016653]; oxidoreductase activity, acting on the CH-CH group of donors [GO:0016627]	Q7KZN9	Heme A synthase COX15 (HAS) (EC 1.17.99.9) (Cytochrome c oxidase assembly protein COX15 homolog)	11.2051	11.6022	11.5998	11.7766	12.0263	11.4338	11.7834	11.6611	12.1099	11.8834	11.5144	11.6198	11.5723	11.8325	11.918	12.0994	12.4724	12.5473	12.5926	12.8207	-0.182125	0.07404	0.311414	0.680511	2.22564e-06	0.000375251	0.548107	2.87687e-05	0.00367474	NotSig	Up	Up	1	1	1	9	10	10	10
Q16563	Q16563	SYPL1	28565	Alternative splicing;Cytoplasmic vesicle;Glycoprotein;Membrane;Proteomics identification;Reference proteome;Transmembrane;Transmembrane helix	TRANSMEM 34..54; /note="Helical"; /evidence="ECO:0000255"; TRANSMEM 117..137; /note="Helical"; /evidence="ECO:0000255"; TRANSMEM 151..171; /note="Helical"; /evidence="ECO:0000255"; TRANSMEM 213..233; /note="Helical"; /evidence="ECO:0000255"	chemical synaptic transmission [GO:0007268]	extracellular exosome [GO:0070062]; melanosome [GO:0042470]; membrane [GO:0016020]; plasma membrane [GO:0005886]; secretory granule [GO:0030141]; synaptic vesicle membrane [GO:0030672]	NA	Q16563	Synaptophysin-like protein 1 (Pantophysin)	12.1657	12.244	12.3771	12.4792	12.3798	12.7998	12.3492	12.1852	12.5255	12.7374	12.3048	12.2773	12.4383	12.6977	12.695	13.0318	13.1535	13.0357	12.8846	13.3831	0.00961773	0.930587	0.966833	0.776475	2.20234e-06	0.000375251	0.585491	5.85313e-05	0.00539515	NotSig	Up	Up	1	1	1	5	6	6	6
Q6ZMG9	Q6ZMG9	CERS6	44890	3D-structure;Acetylation;Alternative splicing;Endoplasmic reticulum;Glycoprotein;Inflammatory response;Lipid biosynthesis;Lipid metabolism;Membrane;Phosphoprotein;Proteomics identification;Reference proteome;Transferase;Transmembrane;Transmembrane helix	TRANSMEM 35..55; /note="Helical"; /evidence="ECO:0000255"; TRANSMEM 178..198; /note="Helical"; /evidence="ECO:0000255"; TRANSMEM 205..225; /note="Helical"; /evidence="ECO:0000255"; TRANSMEM 263..283; /note="Helical"; /evidence="ECO:0000255"; TRANSMEM 303..323; /note="Helical"; /evidence="ECO:0000255"	ceramide biosynthetic process [GO:0046513]; inflammatory response [GO:0006954]; oligodendrocyte development [GO:0014003]; positive regulation of oligodendrocyte apoptotic process [GO:1900143]; sphingolipid biosynthetic process [GO:0030148]	endoplasmic reticulum membrane [GO:0005789]; membrane [GO:0016020]	DNA binding [GO:0003677]; sphingosine N-acyltransferase activity [GO:0050291]	Q6ZMG9	Ceramide synthase 6 (CerS6) (LAG1 longevity assurance homolog 6) (Sphingoid base N-palmitoyltransferase CERS6) (EC 2.3.1.291)	10.8126	10.7706	10.8988	10.9357	11.2228	11.0039	11.0318	11.0977	11.4128	11.2408	10.6879	10.7884	10.6223	10.7933	10.9485	11.2912	11.262	11.2819	11.5657	11.8024	-0.029396	0.668264	0.824579	0.48112	2.19849e-06	0.000375251	0.251953	0.00175366	0.0261815	NotSig	Up	Up	1	1	1	5	6	7	5
Q5U3C3	Q5U3C3	TMEM164	33508	Alternative splicing;Membrane;Proteomics identification;Reference proteome;Transmembrane;Transmembrane helix	TRANSMEM 40..60; /note="Helical"; /evidence="ECO:0000255"; TRANSMEM 93..113; /note="Helical"; /evidence="ECO:0000255"; TRANSMEM 116..136; /note="Helical"; /evidence="ECO:0000255"; TRANSMEM 142..162; /note="Helical"; /evidence="ECO:0000255"; TRANSMEM 172..192; /note="Helical"; /evidence="ECO:0000255"; TRANSMEM 210..230; /note="Helical"; /evidence="ECO:0000255"; TRANSMEM 262..282; /note="Helical"; …	positive regulation of ferroptosis [GO:0160020]	membrane [GO:0016020]	NA	Q5U3C3	Transmembrane protein 164 (Arachidonoyl ether phospholipid synthase)	7.76036	7.97052	8.91692	8.96561	8.77993	8.34455	8.32035	9.19444	8.38373	9.2216	8.54208	9.21224	9.08226	9.40041	9.01646	9.42361	9.24001	10.2035	9.81968	9.87456	-0.0171939	0.921389	0.963534	1.21607	2.41787e-06	0.000400113	1.00439	2.33907e-05	0.00348366	NotSig	Up	Up	1	1	1	1	1	1	1
Q8NEW0	Q8NEW0	SLC30A7	41626	3D-structure;Cytoplasmic vesicle;Golgi apparatus;Ion transport;Membrane;Mitochondrion;Proteomics identification;Reference proteome;Sarcoplasmic reticulum;Transmembrane;Transmembrane helix;Transport;Zinc;Zinc transport	TRANSMEM 38..58; /note="Helical"; /evidence="ECO:0000255"; TRANSMEM 68..88; /note="Helical"; /evidence="ECO:0000255"; TRANSMEM 103..123; /note="Helical"; /evidence="ECO:0000255"; TRANSMEM 141..161; /note="Helical"; /evidence="ECO:0000255"; TRANSMEM 237..257; /note="Helical"; /evidence="ECO:0000255"; TRANSMEM 263..283; /note="Helical"; /evidence="ECO:0000255"	intracellular zinc ion homeostasis [GO:0006882]; zinc ion import into Golgi lumen [GO:1904257]	cytoplasm [GO:0005737]; cytoplasmic vesicle [GO:0031410]; Golgi apparatus [GO:0005794]; Golgi cis cisterna membrane [GO:1990674]; Golgi membrane [GO:0000139]; mitochondrion [GO:0005739]; perinuclear region of cytoplasm [GO:0048471]; sarcoplasmic reticulum membrane [GO:0033017]; vesicle [GO:0031982]	identical protein binding [GO:0042802]; zinc ion transmembrane transporter activity [GO:0005385]	Q8NEW0	Zinc transporter 7 (ZnT-7) (Solute carrier family 30 member 7) (Znt-like transporter 2)	10.3619	10.7698	10.9726	11.1309	11.0296	10.9553	11.0454	10.7941	11.1201	11.1663	10.6846	10.8792	10.7652	10.9636	11.1002	11.0544	11.3981	11.3083	11.5698	11.4802	0.158665	0.112811	0.362602	0.665544	2.66768e-06	0.000425685	0.502475	6.80374e-05	0.0058057	NotSig	Up	Up	1	1	1	4	5	5	4
Q9H8H0	Q9H8H0	NOL11	81124	Activator;Alternative splicing;Methylation;Nucleus;Proteomics identification;Reference proteome;Ribosome biogenesis;rRNA processing;Transcription;Transcription regulation	NA	maturation of SSU-rRNA [GO:0030490]; positive regulation of transcription of nucleolar large rRNA by RNA polymerase I [GO:1901838]	nucleolus [GO:0005730]; nucleoplasm [GO:0005654]; t-UTP complex [GO:0034455]	RNA binding [GO:0003723]	Q9H8H0	Nucleolar protein 11	12.9145	12.9655	13.0704	13.0526	13.1128	13.1005	13.2623	13.1293	13.3422	13.3623	12.7126	12.7507	12.7029	12.7539	12.8374	13.2824	13.4589	13.4023	13.4584	13.6123	-0.0738986	0.151272	0.408389	0.345108	2.66269e-06	0.000425685	0.128059	0.0188248	0.0974659	NotSig	Up	NotSig	1	1	1	42	41	40	42
Q15651	Q15651	HMGN3	10666	Alternative splicing;Chromatin regulator;DNA-binding;Nucleus;Phosphoprotein;Proteomics identification;Reference proteome	NA	chromatin organization [GO:0006325]	chromatin [GO:0000785]; cytosol [GO:0005829]; nucleoplasm [GO:0005654]; nucleus [GO:0005634]	chromatin binding [GO:0003682]; nuclear thyroid hormone receptor binding [GO:0046966]; nucleosomal DNA binding [GO:0031492]	Q15651	High mobility group nucleosome-binding domain-containing protein 3 (Thyroid receptor-interacting protein 7) (TR-interacting protein 7) (TRIP-7)	12.1168	12.379	12.0381	12.1972	12.5613	12.251	12.1725	12.2625	12.2954	12.0685	10.7957	10.932	10.8543	10.8374	11.1135	11.7272	11.5796	11.228	11.9102	11.8303	-0.110139	0.293863	0.547987	-0.711127	2.80501e-06	0.000432165	-0.664556	6.39849e-06	0.00211105	NotSig	Down	Down	1	1	1	6	6	6	6
P62328	P62328	TMSB4X	5053	3D-structure;Acetylation;Actin-binding;Cytoplasm;Cytoskeleton;Direct protein sequencing;Isopeptide bond;Phosphoprotein;Proteomics identification;Reference proteome;Ubl conjugation	NA	actin filament organization [GO:0007015]; negative regulation of actin filament polymerization [GO:0030837]; negative regulation of canonical NF-kappaB signal transduction [GO:0043124]; negative regulation of inflammatory response [GO:0050728]; positive regulation of ATP biosynthetic process [GO:2001171]; positive regulation of blood vessel endothelial cell migration [GO:0043536]; positive regula…	cytoplasm [GO:0005737]; cytoskeleton [GO:0005856]; cytosol [GO:0005829]; extracellular region [GO:0005576]; nucleus [GO:0005634]; platelet alpha granule lumen [GO:0031093]	actin monomer binding [GO:0003785]; enzyme binding [GO:0019899]; protein sequestering activity [GO:0140311]; RNA binding [GO:0003723]	P62328	Thymosin beta-4 (T beta-4) (Fx) [Cleaved into: Hemoregulatory peptide AcSDKP (Ac-Ser-Asp-Lys-Pro) (N-acetyl-SDKP) (AcSDKP) (Seraspenide)]	17.9551	18.0151	17.7825	17.6852	17.7554	17.705	17.6695	17.38	17.0074	17.2333	16.8183	16.9312	16.7982	16.5071	16.5615	16.8732	16.981	17.1098	16.5502	16.8772	0.396403	0.000145061	0.0316163	-0.563448	2.76142e-06	0.000432165	-0.123792	0.142663	0.32163	Up	Down	NotSig	1	1	1	10	10	10	10
P63218	P63218	GNG5	7318	Acetylation;Cell membrane;Direct protein sequencing;Lipoprotein;Membrane;Methylation;Phosphoprotein;Prenylation;Proteomics identification;Reference proteome;Transducer	NA	G protein-coupled receptor signaling pathway [GO:0007186]; signal transduction [GO:0007165]	extracellular exosome [GO:0070062]; heterotrimeric G-protein complex [GO:0005834]; membrane [GO:0016020]; plasma membrane [GO:0005886]	G-protein beta-subunit binding [GO:0031681]; GTPase activity [GO:0003924]; PDZ domain binding [GO:0030165]	P63218	Guanine nucleotide-binding protein G(I)/G(S)/G(O) subunit gamma-5	11.8633	11.5657	11.7043	11.543	11.6024	11.9891	11.8382	11.4965	11.3092	10.9948	12.1424	12.2285	12.1339	11.9589	11.7145	12.309	13.1247	12.2545	12.5841	12.3288	0.148902	0.316557	0.566316	1.00653	2.89835e-06	0.000433024	1.13888	6.03882e-07	0.000449691	NotSig	Up	Up	1	1	1	4	4	4	4
P62987	P62987	UBA52	14728	3D-structure;ADP-ribosylation;Cytoplasm;Direct protein sequencing;Isopeptide bond;Methylation;Nucleus;Phosphoprotein;Proteomics identification;Reference proteome;Ribonucleoprotein;Ribosomal protein;Ubl conjugation	NA	cytoplasmic translation [GO:0002181]; modification-dependent protein catabolic process [GO:0019941]; protein modification process [GO:0036211]; protein ubiquitination [GO:0016567]; response to insecticide [GO:0017085]	cytoplasm [GO:0005737]; cytosol [GO:0005829]; cytosolic large ribosomal subunit [GO:0022625]; cytosolic ribosome [GO:0022626]; endocytic vesicle membrane [GO:0030666]; endoplasmic reticulum membrane [GO:0005789]; endosome membrane [GO:0010008]; extracellular exosome [GO:0070062]; extracellular space [GO:0005615]; lysosomal membrane [GO:0005765]; mitochondrial outer membrane [GO:0005741]; nucleopl…	protein tag activity [GO:0031386]; structural constituent of ribosome [GO:0003735]; ubiquitin protein ligase binding [GO:0031625]	P62987	Ubiquitin-ribosomal protein eL40 fusion protein (CEP52) (Ubiquitin A-52 residue ribosomal protein fusion product 1) [Cleaved into: Ubiquitin; Large ribosomal subunit protein eL40 (60S ribosomal protein L40) (rpL40)]		4.41939		3.93386		6.94266	3.30433				9.50883	10.1877	9.90618	10.1887	10.0454	10.7709	10.6803	10.9376	10.5946	10.734	-0.145505	0.805781	0.906552	6.40682	2.9075e-06	0.000433024	5.48286	6.851e-06	0.00211105	NotSig	Up	Up	1	0	1		1		1
Q8IXU6	Q8IXU6	SLC35F2	41212	Acetylation;Alternative splicing;Membrane;Phosphoprotein;Proteomics identification;Reference proteome;Transmembrane;Transmembrane helix;Transport	TRANSMEM 39..59; /note="Helical"; /evidence="ECO:0000255"; TRANSMEM 73..93; /note="Helical"; /evidence="ECO:0000255"; TRANSMEM 108..126; /note="Helical"; /evidence="ECO:0000255"; TRANSMEM 136..156; /note="Helical"; /evidence="ECO:0000255"; TRANSMEM 165..185; /note="Helical"; /evidence="ECO:0000255"; TRANSMEM 195..215; /note="Helical"; /evidence="ECO:0000255"; TRANSMEM 227..247; /note="Helical"; /…	NA	membrane [GO:0016020]	transmembrane transporter activity [GO:0022857]	Q8IXU6	Solute carrier family 35 member F2	9.67064	9.86711	10.1618	9.89036	9.81011	9.80505	10.1279	9.92801	10.2943	10.3414	10.2003	10.2013	9.86201	9.82364	10.3794	10.4913	10.6341	10.6425	10.6163	10.4324	0.177294	0.169284	0.428107	0.858167	3.01452e-06	0.000441181	0.639873	8.60423e-05	0.00657157	NotSig	Up	Up	1	1	1	3	3	3	2
Q9Y3B3	Q9Y3B3	TMED7	25172	Alternative splicing;Cytoplasmic vesicle;Endoplasmic reticulum;Glycoprotein;Golgi apparatus;Membrane;Protein transport;Proteomics identification;Reference proteome;Signal;Transmembrane;Transmembrane helix;Transport	TRANSMEM 188..208; /note="Helical"; /evidence="ECO:0000255"	endoplasmic reticulum to Golgi vesicle-mediated transport [GO:0006888]; Golgi organization [GO:0007030]; intracellular protein transport [GO:0006886]	COPI vesicle coat [GO:0030126]; COPII vesicle coat [GO:0030127]; COPII-coated ER to Golgi transport vesicle [GO:0030134]; endoplasmic reticulum [GO:0005783]; endoplasmic reticulum membrane [GO:0005789]; endoplasmic reticulum-Golgi intermediate compartment [GO:0005793]; endoplasmic reticulum-Golgi intermediate compartment membrane [GO:0033116]; Golgi apparatus [GO:0005794]; Golgi membrane [GO:0000…	NA	Q9Y3B3	Transmembrane emp24 domain-containing protein 7 (p24 family protein gamma-3) (p24gamma3) (p27)	13.9712	14.1004	14.1881	14.2308	14.3238	14.2195	14.3837	14.2175	14.5225	14.4068	13.9415	13.9917	13.9725	14.135	14.2339	14.5066	14.8916	14.8572	14.7292	14.8268	-0.109648	0.138068	0.392351	0.48883	3.06102e-06	0.000441181	0.300922	0.00055969	0.014797	NotSig	Up	Up	1	1	1	13	13	13	12
Q8IVB5	Q8IVB5	LIX1L	36563	Proteomics identification;Reference proteome	NA	autophagosome maturation [GO:0097352]	cytoplasm [GO:0005737]	NA	Q8IVB5	LIX1-like protein	12.6521	12.617	12.4779	12.6144	12.5141	12.2441	12.0532	11.7542	11.9342	11.7939	11.6069	11.3651	11.2908	11.4972	11.408	12.5973	12.269	12.3499	12.3403	12.213	-0.287096	0.0011817	0.0835052	-0.505613	3.28172e-06	0.000465483	0.111576	0.146261	0.326312	NotSig	Down	NotSig	1	1	1	12	12	12	12
Q8IVS8	Q8IVS8	GLYCTK	55253	Alternative splicing;ATP-binding;Cytoplasm;Disease variant;Kinase;Mitochondrion;Nucleotide-binding;Phosphoprotein;Proteomics identification;Reference proteome;Transferase	NA	fructose catabolic process to hydroxyacetone phosphate and glyceraldehyde-3-phosphate [GO:0061624]; protein phosphorylation [GO:0006468]	cytoplasm [GO:0005737]; cytosol [GO:0005829]; Golgi apparatus [GO:0005794]; mitochondrion [GO:0005739]	ATP binding [GO:0005524]; glycerate kinase activity [GO:0008887]	Q8IVS8	Glycerate kinase (EC 2.7.1.31) (HBeAg-binding protein 4)	10.3866	10.674	10.6484	10.6662	10.6409	10.2397	10.48	10.6692	10.2542	9.88379	9.09344	8.56757	9.00252	9.33313	9.18486	10.0696	10.2345	10.3659	10.1684	10.3523	-0.551033	0.000738667	0.0694814	-0.914251	3.46932e-06	0.000484403	-0.618269	0.000256743	0.0100625	NotSig	Down	Down	1	1	1	3	4	2	3
P35030	P35030	PRSS3	32529	3D-structure;Alternative splicing;Calcium;Digestion;Disulfide bond;Hydrolase;Metal-binding;Protease;Proteomics identification;Reference proteome;Secreted;Serine protease;Signal;Sulfation;Zymogen	NA	antimicrobial humoral response [GO:0019730]; digestion [GO:0007586]; endothelial cell migration [GO:0043542]; proteolysis [GO:0006508]; zymogen activation [GO:0031638]	extracellular region [GO:0005576]; extracellular space [GO:0005615]; tertiary granule lumen [GO:1904724]	calcium ion binding [GO:0005509]; serine-type endopeptidase activity [GO:0004252]; serine-type peptidase activity [GO:0008236]	P35030	Trypsin-3 (EC 3.4.21.4) (Brain trypsinogen) (Mesotrypsin) (Mesotrypsinogen) (Serine protease 3) (Serine protease 4) (Trypsin III) (Trypsin IV)	10.5186	10.4858	11.5613	10.9335	11.3657	11.7878	11.7554	11.0479	11.178	11.1842	12.0261	12.0571	11.529	11.9864	11.7701	12.7455	12.5486	12.7154	11.9749	12.5062	0.0101623	0.964117	0.984542	1.52892	3.5396e-06	0.000486613	1.11329	0.000125607	0.00729401	NotSig	Up	Up	1	1	1	2	2	2	2
Q15596	Q15596	NCOA2	159157	3D-structure;Acetylation;Activator;Biological rhythms;Isopeptide bond;Methylation;Nucleus;Phosphoprotein;Proteomics identification;Reference proteome;Repeat;Transcription;Transcription regulation;Ubl conjugation	NA	cellular response to hormone stimulus [GO:0032870]; cellular response to Thyroglobulin triiodothyronine [GO:1904017]; circadian regulation of gene expression [GO:0032922]; locomotor rhythm [GO:0045475]; mRNA transcription by RNA polymerase II [GO:0042789]; negative regulation of smoothened signaling pathway [GO:0045879]; negative regulation of transcription by RNA polymerase II [GO:0000122]; pero…	chromatin [GO:0000785]; cytoplasm [GO:0005737]; nuclear body [GO:0016604]; nucleoplasm [GO:0005654]; nucleus [GO:0005634]; protein-containing complex [GO:0032991]; RNA polymerase II transcription regulator complex [GO:0090575]; transcription regulator complex [GO:0005667]	aryl hydrocarbon receptor binding [GO:0017162]; chromatin binding [GO:0003682]; nuclear receptor binding [GO:0016922]; protein dimerization activity [GO:0046983]; protein domain specific binding [GO:0019904]; RNA polymerase II cis-regulatory region sequence-specific DNA binding [GO:0000978]; RNA polymerase II intronic transcription regulatory region sequence-specific DNA binding [GO:0001162]; tra…	Q15596	Nuclear receptor coactivator 2 (NCoA-2) (Class E basic helix-loop-helix protein 75) (bHLHe75) (Transcriptional intermediary factor 2) (hTIF2)	13.0437	13.0322	12.9816	12.976	13.1566	12.8817	12.8913	12.9654	12.9816	12.99	12.0278	12.1557	12.1957	12.1309	12.0483	12.7946	12.8093	12.7583	12.833	12.8553	-0.0743973	0.110434	0.359519	-0.301926	3.66863e-06	0.000487781	-0.206761	0.000237666	0.00978701	NotSig	Down	Down	1	1	1	36	36	37	37
Q9NYP7	Q9NYP7	ELOVL5	35293	Acetylation;Alternative splicing;Cell projection;Disease variant;Endoplasmic reticulum;Fatty acid biosynthesis;Fatty acid metabolism;Lipid biosynthesis;Lipid metabolism;Membrane;Neurodegeneration;Phosphoprotein;Proteomics identification;Reference proteome;Spinocerebellar ataxia;Transferase;Transmembrane;Transmembrane helix	TRANSMEM 26..46; /note="Helical"; /evidence="ECO:0000255|HAMAP-Rule:MF_03205"; TRANSMEM 64..84; /note="Helical"; /evidence="ECO:0000255|HAMAP-Rule:MF_03205"; TRANSMEM 112..132; /note="Helical"; /evidence="ECO:0000255|HAMAP-Rule:MF_03205"; TRANSMEM 139..158; /note="Helical"; /evidence="ECO:0000255|HAMAP-Rule:MF_03205"; TRANSMEM 168..187; /note="Helical"; /evidence="ECO:0000255|HAMAP-Rule:MF_03205"…	alpha-linolenic acid metabolic process [GO:0036109]; fatty acid elongation, monounsaturated fatty acid [GO:0034625]; fatty acid elongation, polyunsaturated fatty acid [GO:0034626]; fatty acid elongation, saturated fatty acid [GO:0019367]; linoleic acid metabolic process [GO:0043651]; long-chain fatty acid biosynthetic process [GO:0042759]; long-chain fatty-acyl-CoA biosynthetic process [GO:003533…	dendrite [GO:0030425]; dendritic tree [GO:0097447]; endoplasmic reticulum [GO:0005783]; endoplasmic reticulum membrane [GO:0005789]; membrane [GO:0016020]; neuronal cell body [GO:0043025]	fatty acid elongase activity [GO:0009922]	Q9NYP7	Very long chain fatty acid elongase 5 (EC 2.3.1.199) (3-keto acyl-CoA synthase ELOVL5) (ELOVL fatty acid elongase 5) (ELOVL FA elongase 5) (Elongation of very long chain fatty acids protein 5) (Fatty acid elongase 1) (hELO1) (Very long chain 3-ketoacyl-CoA synthase 5) (Very long chain 3-oxoacyl-CoA synthase 5)	11.6907	11.0505	11.5166	11.2953	11.2371	11.2862	11.6401	11.6276	11.7296	11.6997	11.5741	11.4473	11.4164	11.3671	11.5477	12.0814	12.2622	12.0339	12.2589	12.2929	-0.0791091	0.477977	0.695889	0.745721	3.71185e-06	0.000487781	0.507638	0.000254075	0.0100625	NotSig	Up	Up	1	1	1	4	4	4	4
Q53EL6	Q53EL6	PDCD4	51735	3D-structure;Acetylation;Alternative splicing;Apoptosis;Cytoplasm;Nucleus;Phosphoprotein;Proteomics identification;Reference proteome;Repeat;RNA-binding;Tumor suppressor;Ubl conjugation	NA	apoptotic process [GO:0006915]; BMP signaling pathway [GO:0030509]; cellular response to lipopolysaccharide [GO:0071222]; epithelial to mesenchymal transition involved in cardiac fibroblast development [GO:0060940]; negative regulation of cytokine production involved in inflammatory response [GO:1900016]; negative regulation of DNA-templated transcription [GO:0045892]; negative regulation of JUN …	cytoplasm [GO:0005737]; cytosol [GO:0005829]; nucleus [GO:0005634]	RNA binding [GO:0003723]	Q53EL6	Programmed cell death protein 4 (Neoplastic transformation inhibitor protein) (Nuclear antigen H731-like) (Protein 197/15a)	13.6277	13.7003	13.7065	13.8551	13.7286	13.4934	13.4733	13.4767	13.5433	13.4868	12.8201	12.8446	12.8094	12.9369	12.8863	13.5269	13.4118	13.4509	13.5121	13.5191	-0.0106821	0.773358	0.889381	-0.250162	3.64035e-06	0.000487781	-0.0218778	0.556958	0.722558	NotSig	Down	NotSig	1	1	1	23	23	23	23
P54852	P54852	EMP3	18429	Glycoprotein;Membrane;Proteomics identification;Reference proteome;Transmembrane;Transmembrane helix	TRANSMEM 4..24; /note="Helical"; /evidence="ECO:0000255"; TRANSMEM 66..86; /note="Helical"; /evidence="ECO:0000255"; TRANSMEM 100..120; /note="Helical"; /evidence="ECO:0000255"; TRANSMEM 139..159; /note="Helical"; /evidence="ECO:0000255"	apoptotic process [GO:0006915]; bleb assembly [GO:0032060]	plasma membrane [GO:0005886]	NA	P54852	Epithelial membrane protein 3 (EMP-3) (Hematopoietic neural membrane protein 1) (HNMP-1) (Protein YMP)	8.21576	8.60539	8.62734	9.04957	7.76019	9.27446	9.10598	8.54685	8.59621	8.65391	9.14623	9.6508	9.70747	9.70204	9.02843	10.0488	9.59805	9.6143	9.53154	10.3752	0.255894	0.301186	0.554927	1.63647	3.82728e-06	0.00048858	1.25675	7.7433e-05	0.0062394	NotSig	Up	Up	1	1	1	1	1	1	1
P04732	P04732	MT1E	6014	Acetylation;Alternative splicing;Cadmium;Copper;Direct protein sequencing;Metal-binding;Metal-thiolate cluster;Proteomics identification;Reference proteome;Zinc	NA	cellular response to cadmium ion [GO:0071276]; cellular response to copper ion [GO:0071280]; cellular response to zinc ion [GO:0071294]; detoxification of copper ion [GO:0010273]; intracellular zinc ion homeostasis [GO:0006882]; negative regulation of growth [GO:0045926]	cytoplasm [GO:0005737]; nucleus [GO:0005634]	metal ion binding [GO:0046872]; zinc ion binding [GO:0008270]	P04732	Metallothionein-1E (MT-1E) (Metallothionein-IE) (MT-IE)	11.9551	11.2054	12.2346	11.1647	11.5876	12.498	11.8319	11.9191	11.5573	12.2	13.1029	12.5913	12.4368	12.7038	12.1822	13.4374	12.5943	13.613	12.5386	12.7106	0.253309	0.294531	0.548434	1.59712	3.82425e-06	0.00048858	1.22622	7.75803e-05	0.0062394	NotSig	Up	Up	1	1	1	4	4	4	3
Q8IWA0	Q8IWA0	WDR75	94499	3D-structure;Acetylation;Isopeptide bond;Nucleus;Phosphoprotein;Proteomics identification;Reference proteome;Repeat;Ribosome biogenesis;rRNA processing;Transcription;Transcription regulation;Ubl conjugation;WD repeat	NA	positive regulation of rRNA processing [GO:2000234]; positive regulation of transcription by RNA polymerase I [GO:0045943]; ribosomal small subunit biogenesis [GO:0042274]; rRNA processing [GO:0006364]	nucleolus [GO:0005730]; nucleoplasm [GO:0005654]; small-subunit processome [GO:0032040]	RNA binding [GO:0003723]	Q8IWA0	WD repeat-containing protein 75 (U3 small nucleolar RNA-associated protein 17 homolog)	12.7009	12.4605	12.8364	12.744	12.7382	12.6926	13.0072	12.9127	13.0771	13.0622	12.4246	12.5501	12.5401	12.5222	12.6619	13.114	13.345	13.2048	13.3357	13.3313	-0.105377	0.14214	0.397422	0.463964	4.08187e-06	0.000513741	0.208685	0.00747349	0.056357	NotSig	Up	NotSig	1	1	1	42	40	42	43
P04114	P04114	APOB	515545	3D-structure;Acetylation;Atherosclerosis;Cholesterol metabolism;Chylomicron;Cytoplasm;Direct protein sequencing;Disease variant;Disulfide bond;Glycoprotein;Heparin-binding;LDL;Lipid droplet;Lipid metabolism;Lipid transport;Lipoprotein;Palmitate;Phosphoprotein;Proteomics identification;Reference proteome;RNA editing;Secreted;Signal;Steroid metabolism;Sterol metabolism;Transport;VLDL	NA	artery morphogenesis [GO:0048844]; cellular response to lipoprotein particle stimulus [GO:0071402]; cholesterol efflux [GO:0033344]; cholesterol homeostasis [GO:0042632]; cholesterol metabolic process [GO:0008203]; cholesterol transport [GO:0030301]; establishment of localization in cell [GO:0051649]; fertilization [GO:0009566]; flagellated sperm motility [GO:0030317]; in utero embryonic developm…	chylomicron [GO:0042627]; chylomicron remnant [GO:0034360]; clathrin-coated endocytic vesicle membrane [GO:0030669]; cytoplasm [GO:0005737]; cytosol [GO:0005829]; early endosome [GO:0005769]; endocytic vesicle lumen [GO:0071682]; endoplasmic reticulum exit site [GO:0070971]; endoplasmic reticulum lumen [GO:0005788]; endoplasmic reticulum membrane [GO:0005789]; endosome lumen [GO:0031904]; endosom…	cholesterol transfer activity [GO:0120020]; heparin binding [GO:0008201]; lipase binding [GO:0035473]; low-density lipoprotein particle receptor binding [GO:0050750]; phospholipid binding [GO:0005543]; receptor ligand activity [GO:0048018]	P04114	Apolipoprotein B-100 (Apo B-100) [Cleaved into: Apolipoprotein B-48 (Apo B-48)]	13.6872	13.5829	13.6231	13.4828	13.6158	13.8935	13.8795	13.8163	14.0188	13.876	13.2879	13.3943	13.2571	13.3499	13.4181	13.3941	13.3905	13.4575	13.604	13.5787	0.467065	1.10423e-07	0.00022713	0.352452	4.2143e-06	0.000523041	0.0530881	0.322415	0.526324	Up	Up	NotSig	1	1	1	14	14	14	14
O00483	O00483	NDUFA4	9370	3D-structure;Acetylation;Electron transport;Leigh syndrome;Membrane;Mitochondrion;Mitochondrion inner membrane;Phosphoprotein;Primary mitochondrial disease;Proteomics identification;Reference proteome;Respiratory chain;Transmembrane;Transmembrane helix;Transport	TRANSMEM 15..37; /note="Helical"; /evidence="ECO:0000269|PubMed:30030519"	cellular respiration [GO:0045333]; mitochondrial electron transport, cytochrome c to oxygen [GO:0006123]; mitochondrial electron transport, NADH to ubiquinone [GO:0006120]	mitochondrial inner membrane [GO:0005743]; mitochondrial membrane [GO:0031966]; mitochondrion [GO:0005739]; respiratory chain complex I [GO:0045271]; respiratory chain complex IV [GO:0045277]	NADH dehydrogenase (ubiquinone) activity [GO:0008137]; protein-containing complex binding [GO:0044877]	O00483	Cytochrome c oxidase subunit NDUFA4 (Complex I-MLRQ) (CI-MLRQ) (NADH-ubiquinone oxidoreductase MLRQ subunit)	13.6166	12.8349	13.4265	13.2631	13.2154	13.6844	13.5159	13.3708	13.6652	13.3351	13.5146	13.66	13.4849	13.4579	13.6529	14.1079	14.7136	14.1833	14.2426	14.4147	-0.169488	0.218552	0.479612	0.889954	4.65051e-06	0.000569274	0.646069	0.000162181	0.00865598	NotSig	Up	Up	1	1	1	6	6	6	5
P62888	P62888	RPL30	12784	3D-structure;Acetylation;Cytoplasm;Isopeptide bond;Phosphoprotein;Proteomics identification;Reference proteome;Ribonucleoprotein;Ribosomal protein;Ubl conjugation	NA	antimicrobial humoral immune response mediated by antimicrobial peptide [GO:0061844]; cytoplasmic translation [GO:0002181]; defense response to Gram-negative bacterium [GO:0050829]; killing of cells of another organism [GO:0031640]; translation [GO:0006412]	cytoplasm [GO:0005737]; cytosol [GO:0005829]; cytosolic large ribosomal subunit [GO:0022625]; cytosolic ribosome [GO:0022626]; extracellular exosome [GO:0070062]; focal adhesion [GO:0005925]; membrane [GO:0016020]; nucleus [GO:0005634]; postsynaptic density [GO:0014069]	RNA binding [GO:0003723]; structural constituent of ribosome [GO:0003735]	P62888	Large ribosomal subunit protein eL30 (60S ribosomal protein L30)	16.7018	16.5261	16.5877	16.6749	16.7495	16.7382	16.7492	16.7321	16.897	16.855	16.4373	16.3471	16.3069	16.4168	16.4072	16.9262	17.0322	16.9619	16.9232	16.9865	-0.0246386	0.580816	0.766642	0.292586	4.9107e-06	0.000593	0.146028	0.00410709	0.0409732	NotSig	Up	Up	1	1	1	11	11	11	11
O43677	O43677	NDUFC1	8734	3D-structure;Electron transport;Membrane;Mitochondrion;Mitochondrion inner membrane;Proteomics identification;Reference proteome;Respiratory chain;Transit peptide;Transmembrane;Transmembrane helix;Transport	TRANSMEM 41..59; /note="Helical"; /evidence="ECO:0000255"	aerobic respiration [GO:0009060]; mitochondrial electron transport, NADH to ubiquinone [GO:0006120]; proton motive force-driven mitochondrial ATP synthesis [GO:0042776]	mitochondrial inner membrane [GO:0005743]; mitochondrion [GO:0005739]; respiratory chain complex I [GO:0045271]	NADH dehydrogenase (ubiquinone) activity [GO:0008137]	O43677	NADH dehydrogenase [ubiquinone] 1 subunit C1, mitochondrial (Complex I-KFYI) (CI-KFYI) (NADH-ubiquinone oxidoreductase KFYI subunit)	8.37509	7.58389	7.83129	7.1544	7.29504	9.11224	7.69334	7.1279	8.17222	7.54998	9.08682	9.15481	8.6563	9.51576	8.93088	9.14067	9.84342	10.0884	9.93745	9.86853	-0.0664565	0.832447	0.920182	2.0584	5.20516e-06	0.000620177	1.78198	2.78266e-05	0.00367474	NotSig	Up	Up	1	1	1	1	1	1	1
P39210	P39210	MPV17	19733	Charcot-Marie-Tooth disease;Disease variant;Membrane;Mitochondrion;Mitochondrion inner membrane;Neurodegeneration;Neuropathy;Primary mitochondrial disease;Proteomics identification;Reference proteome;Transmembrane;Transmembrane helix	TRANSMEM 18..38; /note="Helical"; /evidence="ECO:0000255"; TRANSMEM 53..73; /note="Helical"; /evidence="ECO:0000255"; TRANSMEM 94..114; /note="Helical"; /evidence="ECO:0000255"; TRANSMEM 131..151; /note="Helical"; /evidence="ECO:0000255"	cellular response to reactive oxygen species [GO:0034614]; glomerular basement membrane development [GO:0032836]; homeostatic process [GO:0042592]; inner ear development [GO:0048839]; mitochondrial genome maintenance [GO:0000002]; regulation of mitochondrial DNA metabolic process [GO:1901858]; regulation of reactive oxygen species metabolic process [GO:2000377]	cytoplasm [GO:0005737]; cytosol [GO:0005829]; mitochondrial inner membrane [GO:0005743]; mitochondrion [GO:0005739]; peroxisomal membrane [GO:0005778]; peroxisome [GO:0005777]	channel activity [GO:0015267]	P39210	Mitochondrial inner membrane protein Mpv17 (Protein Mpv17)	8.91542	8.05048	8.73179	8.73679	8.07739	8.75877	8.5861	8.80078	8.86299	8.38106	9.38901	9.35185	8.9241	9.28893	9.02793	9.75221	10.4102	9.15151	9.7533	9.56844	0.111606	0.585898	0.770823	1.33494	5.30561e-06	0.000623828	1.16373	2.62081e-05	0.00363789	NotSig	Up	Up	1	1	1	4	4	3	4
Q9H553	Q9H553	ALG2	47092	Alternative splicing;Congenital disorder of glycosylation;Congenital myasthenic syndrome;Disease variant;Endoplasmic reticulum;Glycosyltransferase;Membrane;Proteomics identification;Reference proteome;Transferase;Transmembrane;Transmembrane helix	NA	dolichol-linked oligosaccharide biosynthetic process [GO:0006488]; protein glycosylation [GO:0006486]; protein N-linked glycosylation [GO:0006487]	cytoplasmic side of endoplasmic reticulum membrane [GO:0098554]; endomembrane system [GO:0012505]; endoplasmic reticulum membrane [GO:0005789]; membrane [GO:0016020]	alpha-1,3-mannosyltransferase activity [GO:0000033]; GDP-Man:Man1GlcNAc2-PP-Dol alpha-1,3-mannosyltransferase activity [GO:0004378]; GDP-Man:Man2GlcNAc2-PP-dolichol alpha-1,6-mannosyltransferase activity [GO:0102704]	Q9H553	Alpha-1,3/1,6-mannosyltransferase ALG2 (EC 2.4.1.132) (EC 2.4.1.257) (Asparagine-linked glycosylation protein 2 homolog) (GDP-Man:Man(1)GlcNAc(2)-PP-Dol alpha-1,3-mannosyltransferase) (GDP-Man:Man(1)GlcNAc(2)-PP-dolichol mannosyltransferase) (GDP-Man:Man(2)GlcNAc(2)-PP-Dol alpha-1,6-mannosyltransferase)	12.4572	12.3336	12.4769	12.5453	12.4275	12.4633	12.676	12.6195	12.6292	12.6734	12.0843	12.149	12.1051	12.1474	12.2495	12.5862	12.7454	12.7431	12.8141	12.8882	0.0183288	0.714818	0.852592	0.324973	5.87238e-06	0.000681501	0.159994	0.0050079	0.0457105	NotSig	Up	Up	1	1	1	17	19	20	20
P63244	P63244	RACK1	35077	3D-structure;Acetylation;Apoptosis;Biological rhythms;Cell cycle;Cell membrane;Cell projection;Cytoplasm;Developmental protein;Direct protein sequencing;Gastrulation;Growth regulation;Host-virus interaction;Membrane;Nucleus;Phosphoprotein;Proteomics identification;Reference proteome;Repeat;Ribonucleoprotein;Ribosomal protein;Translation regulation;WD repeat	NA	cellular response to glucose stimulus [GO:0071333]; cellular response to growth factor stimulus [GO:0071363]; cytoplasmic translation [GO:0002181]; gastrulation [GO:0007369]; negative regulation of cell growth [GO:0030308]; negative regulation of endoplasmic reticulum unfolded protein response [GO:1900102]; negative regulation of gene expression [GO:0010629]; negative regulation of intrinsic apop…	cytoplasm [GO:0005737]; cytosol [GO:0005829]; cytosolic small ribosomal subunit [GO:0022627]; dendrite [GO:0030425]; extracellular exosome [GO:0070062]; IRE1-RACK1-PP2A complex [GO:1990630]; midbody [GO:0030496]; mitochondrion [GO:0005739]; neuronal cell body [GO:0043025]; nucleoplasm [GO:0005654]; nucleus [GO:0005634]; perikaryon [GO:0043204]; perinuclear region of cytoplasm [GO:0048471]; phagoc…	BH3 domain binding [GO:0051434]; cadherin binding [GO:0045296]; cyclin binding [GO:0030332]; cysteine-type endopeptidase activator activity involved in apoptotic process [GO:0008656]; enzyme activator activity [GO:0008047]; enzyme binding [GO:0019899]; identical protein binding [GO:0042802]; ion channel inhibitor activity [GO:0008200]; molecular adaptor activity [GO:0060090]; protein homodimeriza…	P63244	Small ribosomal subunit protein RACK1 (Cell proliferation-inducing gene 21 protein) (Guanine nucleotide-binding protein subunit beta-2-like 1) (Guanine nucleotide-binding protein subunit beta-like protein 12.3) (Human lung cancer oncogene 7 protein) (HLC-7) (Receptor for activated C kinase) (Receptor of activated protein C kinase 1) [Cleaved into: Small ribosomal subunit protein RACK1, N-terminal…	17.0723	17.0027	17.082	17.0944	17.0067	17.1133	17.1395	17.1113	17.1896	17.1737	16.7758	16.7167	16.6605	16.7387	16.7997	17.2433	17.3532	17.2527	17.2992	17.3615	-0.0111333	0.764909	0.884535	0.238582	6.74742e-06	0.000773013	0.144583	0.00112735	0.0210313	NotSig	Up	Up	1	1	1	30	31	30	29
P61956	P61956	SUMO2	10871	3D-structure;Acetylation;Alternative splicing;Host-virus interaction;Isopeptide bond;Nucleus;Proteomics identification;Reference proteome;Ubl conjugation;Ubl conjugation pathway	NA	positive regulation of proteasomal ubiquitin-dependent protein catabolic process [GO:0032436]; positive regulation of transcription by RNA polymerase II [GO:0045944]; protein sumoylation [GO:0016925]	GABA-ergic synapse [GO:0098982]; glutamatergic synapse [GO:0098978]; hippocampal mossy fiber to CA3 synapse [GO:0098686]; nucleoplasm [GO:0005654]; nucleus [GO:0005634]; PML body [GO:0016605]; postsynaptic cytosol [GO:0099524]; presynaptic cytosol [GO:0099523]	protein tag activity [GO:0031386]; RNA binding [GO:0003723]; SUMO transferase activity [GO:0019789]; ubiquitin protein ligase binding [GO:0031625]; ubiquitin-like protein ligase binding [GO:0044389]	P61956	Small ubiquitin-related modifier 2 (SUMO-2) (HSMT3) (SMT3 homolog 2) (SUMO-3) (Sentrin-2) (Ubiquitin-like protein SMT3B) (Smt3B)	17.2571	17.1249	17.0788	17.1799	17.2286	16.8579	16.7909	17.1415	17.2403	17.1617	14.553	14.7908	14.5059	15.0637	15.8544	15.4616	16.542	14.7204	15.7114	15.2267	-0.0114083	0.965074	0.984854	-1.64822	7.9969e-06	0.000871467	-1.51247	2.16448e-05	0.00338779	NotSig	Down	Down	1	1	1	2	2	2	2
P07099	P07099	EPHX1	52949	Aromatic hydrocarbons catabolism;Detoxification;Direct protein sequencing;Endoplasmic reticulum;Hydrolase;Lipid metabolism;Membrane;Methylation;Microsome;Proteomics identification;Reference proteome;Transmembrane;Transmembrane helix	TRANSMEM 1..21; /note="Helical; Signal-anchor for type III membrane protein"; /evidence="ECO:0000250|UniProtKB:P07687"	arachidonate metabolic process [GO:0019369]; epoxide metabolic process [GO:0097176]; hydrocarbon catabolic process [GO:0120253]; response to toxic substance [GO:0009636]; xenobiotic metabolic process [GO:0006805]	endoplasmic reticulum membrane [GO:0005789]	cis-stilbene-oxide hydrolase activity [GO:0033961]; epoxide hydrolase activity [GO:0004301]; oxysterol binding [GO:0008142]	P07099	Epoxide hydrolase 1 (EC 3.3.2.9) (Epoxide hydratase) (Microsomal epoxide hydrolase) (mEH)	11.0539	11.1832	11.2782	11.3158	11.1911	11.2677	11.2959	11.1419	11.4065	11.4474	10.797	10.9412	10.9167	11.0931	11.1775	11.4769	11.7783	11.826	11.8302	11.9275	-0.142346	0.0439115	0.267919	0.419053	7.86948e-06	0.000871467	0.311742	0.00019649	0.00947452	NotSig	Up	Up	1	1	1	23	27	28	27
O43169	O43169	CYB5B	16695	3D-structure;Acetylation;Electron transport;Heme;Iron;Membrane;Metal-binding;Methylation;Mitochondrion;Mitochondrion outer membrane;Phosphoprotein;Proteomics identification;Reference proteome;Transmembrane;Transmembrane helix;Transport	TRANSMEM 123..140; /note="Helical"; /evidence="ECO:0000255"	nitric oxide biosynthetic process [GO:0006809]; response to oxidative stress [GO:0006979]; xenobiotic metabolic process [GO:0006805]	endoplasmic reticulum membrane [GO:0005789]; intracellular membrane-bounded organelle [GO:0043231]; membrane [GO:0016020]; mitochondrial outer membrane [GO:0005741]; nitric-oxide synthase complex [GO:1903958]	heme binding [GO:0020037]; metal ion binding [GO:0046872]	O43169	Cytochrome b5 type B (Cytochrome b5 outer mitochondrial membrane isoform)	15.4502	15.3076	15.2605	15.4392	15.3329	15.7819	15.6732	15.555	15.3989	15.3647	15.4059	15.3816	15.3623	15.1903	15.3327	15.8427	16.1562	15.9868	16.1921	16.2535	-0.176038	0.0563205	0.289492	0.550579	7.9253e-06	0.000871467	0.353303	0.000776782	0.0176624	NotSig	Up	Up	1	1	1	12	12	12	12
Q86WN1	Q86WN1	FCHSD1	76942	Alternative splicing;Cell projection;Coiled coil;Cytoplasm;Cytoplasmic vesicle;Lipid-binding;Phosphoprotein;Proteomics identification;Reference proteome;Repeat;SH3 domain	NA	apoptotic process [GO:0006915]; gene expression [GO:0010467]; import into nucleus [GO:0051170]; inflammatory response [GO:0006954]; membrane organization [GO:0061024]; neuromuscular synaptic transmission [GO:0007274]; positive regulation of actin filament polymerization [GO:0030838]; regulation of actin filament polymerization [GO:0030833]; response to hydrogen peroxide [GO:0042542]; response to …	cell projection [GO:0042995]; cuticular plate [GO:0032437]; cytosol [GO:0005829]; neuromuscular junction [GO:0031594]; perikaryon [GO:0043204]; protein-containing complex [GO:0032991]; recycling endosome [GO:0055037]	lipid binding [GO:0008289]	Q86WN1	F-BAR and double SH3 domains protein 1 (Protein nervous wreck 2) (NWK2)	11.4303	11.5461	11.4798	11.4039	11.4309	11.2531	11.2341	11.1746	11.0859	11.156	10.5203	10.5792	10.5615	10.5065	10.2771	11.3518	11.237	11.0578	11.0801	11.0906	-0.0298462	0.562004	0.752709	-0.324188	7.91072e-06	0.000871467	-0.0475504	0.359439	0.562349	NotSig	Down	NotSig	1	1	1	17	18	18	18
P48509	P48509	CD151	28295	Blood group antigen;Cell membrane;Deafness;Epidermolysis bullosa;Glycoprotein;Host-virus interaction;Lipoprotein;Membrane;Palmitate;Proteomics identification;Reference proteome;Transmembrane;Transmembrane helix;Ubl conjugation	TRANSMEM 19..39; /note="Helical"; /evidence="ECO:0000255"; TRANSMEM 58..78; /note="Helical"; /evidence="ECO:0000255"; TRANSMEM 92..112; /note="Helical"; /evidence="ECO:0000255"; TRANSMEM 222..242; /note="Helical"; /evidence="ECO:0000255"	cell adhesion [GO:0007155]; cell migration [GO:0016477]; positive regulation of cell migration [GO:0030335]; positive regulation of endocytosis [GO:0045807]; T cell proliferation [GO:0042098]; wound healing, spreading of cells [GO:0044319]	basement membrane [GO:0005604]; cell surface [GO:0009986]; cytosol [GO:0005829]; focal adhesion [GO:0005925]; membrane [GO:0016020]; plasma membrane [GO:0005886]	integrin binding [GO:0005178]	P48509	CD151 antigen (GP27) (Membrane glycoprotein SFA-1) (Platelet-endothelial tetraspan antigen 3) (PETA-3) (Tetraspanin-24) (Tspan-24) (CD antigen CD151)	11.0874	11.4	11.6569	11.7216	11.5644	11.462	11.7346	11.6802	11.9591	11.7012	11.2447	11.2727	11.4656	11.5402	11.3582	12.0215	12.0665	12.3091	12.137	12.4381	-0.182223	0.0411419	0.263516	0.525409	8.40716e-06	0.000905137	0.303582	0.00192666	0.0271584	NotSig	Up	Up	1	1	1	6	5	6	6
O95864	O95864	FADS2	52259	Alternative splicing;Electron transport;Endoplasmic reticulum;Fatty acid biosynthesis;Fatty acid metabolism;Lipid biosynthesis;Lipid metabolism;Membrane;Oxidoreductase;Proteomics identification;Reference proteome;Transmembrane;Transmembrane helix;Transport	TRANSMEM 132..152; /note="Helical"; /evidence="ECO:0000255"; TRANSMEM 158..178; /note="Helical"; /evidence="ECO:0000255"; TRANSMEM 265..285; /note="Helical"; /evidence="ECO:0000255"; TRANSMEM 306..326; /note="Helical"; /evidence="ECO:0000255"	alpha-linolenic acid metabolic process [GO:0036109]; arachidonate metabolite production involved in inflammatory response [GO:0002538]; fatty acid derivative biosynthetic process [GO:1901570]; linoleic acid metabolic process [GO:0043651]; lipid metabolic process [GO:0006629]; long-chain fatty acid biosynthetic process [GO:0042759]; positive regulation of cellular response to oxidative stress [GO:…	endoplasmic reticulum membrane [GO:0005789]; membrane [GO:0016020]; plasma membrane [GO:0005886]	acyl-CoA 6-desaturase activity [GO:0016213]; oxidoreductase activity, acting on paired donors, with oxidation of a pair of donors resulting in the reduction of molecular oxygen to two molecules of water [GO:0016717]; stearoyl-CoA 9-desaturase activity [GO:0004768]	O95864	Acyl-CoA 6-desaturase (EC 1.14.19.3) (Delta(6) fatty acid desaturase) (D6D) (Delta(6) desaturase) (Delta-6 desaturase) (Fatty acid desaturase 2)	13.3699	13.2734	13.6952	13.7037	13.3441	13.6913	13.9267	13.9987	14.05	13.877	13.3892	13.5577	13.5274	13.6244	13.3601	13.425	13.6724	13.7037	14.0637	13.6421	0.399642	0.000816595	0.0718181	0.622409	8.54746e-06	0.000909286	0.190059	0.0686189	0.205489	NotSig	Up	NotSig	1	1	1	17	17	16	17
Q9Y5L0	Q9Y5L0	TNPO3	104203	3D-structure;Acetylation;Alternative splicing;Cytoplasm;Disease variant;Limb-girdle muscular dystrophy;Nucleus;Phosphoprotein;Protein transport;Proteomics identification;Reference proteome;Transport	NA	protein import into nucleus [GO:0006606]	annulate lamellae [GO:0005642]; cytoplasm [GO:0005737]; cytosol [GO:0005829]; nuclear envelope [GO:0005635]; nucleoplasm [GO:0005654]	identical protein binding [GO:0042802]; nuclear import signal receptor activity [GO:0061608]; small GTPase binding [GO:0031267]	Q9Y5L0	Transportin-3 (Importin-12) (Imp12) (Transportin-SR) (TRN-SR)	11.6493	11.8021	11.9626	11.9916	11.7536	11.995	11.9443	11.8878	11.6688	11.8845	11.5323	11.6648	11.7208	11.7733	11.5758	12.1604	12.3105	12.3222	12.2888	12.2811	0.0144647	0.841597	0.924299	0.453265	8.95055e-06	0.000940967	0.408986	2.90947e-05	0.00367474	NotSig	Up	Up	1	1	1	24	26	25	26
Q14534	Q14534	SQLE	63923	3D-structure;Endoplasmic reticulum;FAD;Flavoprotein;Lipid metabolism;Membrane;Microsome;Oxidoreductase;Proteomics identification;Reference proteome;Ubl conjugation	NA	cholesterol metabolic process [GO:0008203]; lipid droplet formation [GO:0140042]; regulation of cell population proliferation [GO:0042127]; response to biphenyl [GO:1904614]; sterol biosynthetic process [GO:0016126]	endoplasmic reticulum [GO:0005783]; endoplasmic reticulum membrane [GO:0005789]; intracellular membrane-bounded organelle [GO:0043231]; membrane [GO:0016020]	FAD binding [GO:0071949]; squalene monooxygenase activity [GO:0004506]	Q14534	Squalene monooxygenase (EC 1.14.14.17) (Squalene epoxidase) (SE)	12.3984	12.0562	12.5235	12.4414	12.359	12.408	12.3629	12.4228	12.3878	12.4709	12.0931	12.1307	12.3619	12.0752	12.2803	12.043	11.9941	12.1962	12.4001	12.0834	0.674233	6.56643e-08	0.000195592	0.458405	9.32642e-06	0.00096908	0.403839	3.93782e-05	0.00429126	Up	Up	Up	1	1	1	24	24	24	24
Q8WUH6	Q8WUH6	TMEM263	11748	Glycoprotein;Membrane;Proteomics identification;Reference proteome;Transmembrane;Transmembrane helix	TRANSMEM 40..60; /note="Helical"; /evidence="ECO:0000255"; TRANSMEM 78..98; /note="Helical"; /evidence="ECO:0000255"	NA	membrane [GO:0016020]	NA	Q8WUH6	Transmembrane protein 263	11.8482	11.7716	12.1586	12.2182	11.5937	12.4031	12.3176	11.7914	11.6551	11.8738	12.3962	12.1068	12.2924	12.2955	11.9222	12.9011	12.7061	13.0962	12.692	12.6084	0.0315749	0.829233	0.918674	0.911039	9.62725e-06	0.00098884	0.821085	3.15683e-05	0.00373565	NotSig	Up	Up	1	1	1	7	7	7	7
Q7Z7L1	Q7Z7L1	SLFN11	102836	3D-structure;Antiviral defense;ATP-binding;Chromosome;DNA damage;DNA-binding;Endonuclease;Helicase;Hydrolase;Immunity;Nuclease;Nucleotide-binding;Nucleus;Proteomics identification;Reference proteome;RNA-binding;tRNA-binding	NA	chromatin remodeling [GO:0006338]; defense response to virus [GO:0051607]; DNA damage response [GO:0006974]; immune system process [GO:0002376]; negative regulation of DNA replication [GO:0008156]; negative regulation of G1/S transition of mitotic cell cycle [GO:2000134]; replication fork arrest [GO:0043111]	cytosol [GO:0005829]; nucleoplasm [GO:0005654]; nucleus [GO:0005634]; site of DNA damage [GO:0090734]	ATP binding [GO:0005524]; ATP hydrolysis activity [GO:0016887]; DNA binding [GO:0003677]; endonuclease activity [GO:0004519]; helicase activity [GO:0004386]; tRNA binding [GO:0000049]	Q7Z7L1	Schlafen family member 11 (EC 3.1.-.-)	11.3094	11.1618	11.4462	11.4066	11.4019	11.3395	11.4604	11.4359	11.4623	11.5274	11.0151	11.0297	11.0337	10.9492	11.0009	11.5057	11.5435	11.6043	11.4819	11.6035	0.0984536	0.0544226	0.28687	0.299706	9.84011e-06	0.000999218	0.199659	0.000656909	0.0161712	NotSig	Up	Up	1	1	1	29	27	29	28
Q9NNW5	Q9NNW5	WDR6	121725	Acetylation;Cell cycle;Cytoplasm;Proteomics identification;Reference proteome;Repeat;tRNA processing;WD repeat	NA	G1 to G0 transition [GO:0070314]; negative regulation of autophagy [GO:0010507]; negative regulation of cell population proliferation [GO:0008285]; tRNA methylation [GO:0030488]; wobble position ribose methylation [GO:0002130]	cytoplasm [GO:0005737]; cytosol [GO:0005829]; plasma membrane [GO:0005886]	enzyme regulator activity [GO:0030234]; RNA binding [GO:0003723]; tRNA binding [GO:0000049]	Q9NNW5	tRNA (34-2'-O)-methyltransferase regulator WDR6 (WD repeat-containing protein 6)	10.6012	10.2795	10.5865	10.6726	10.5308	10.5479	10.4336	10.6163	10.5557	10.7384	10.1347	10.1776	10.3516	10.3251	10.2631	10.7657	10.6039	10.8343	10.7674	10.7939	0.144693	0.022676	0.220693	0.361028	1.03794e-05	0.00104214	0.317273	4.46679e-05	0.0046413	NotSig	Up	Up	1	1	1	30	33	34	32
P60059	P60059	SEC61G	7741	3D-structure;Acetylation;Endoplasmic reticulum;Membrane;Phosphoprotein;Protein transport;Proteomics identification;Reference proteome;Translocation;Transmembrane;Transmembrane helix;Transport	TRANSMEM 33..61; /note="Helical"; /evidence="ECO:0000255"	post-translational protein targeting to membrane, translocation [GO:0031204]; protein targeting to ER [GO:0045047]	cytosol [GO:0005829]; membrane [GO:0016020]; Sec61 translocon complex [GO:0005784]; Ssh1 translocon complex [GO:0071261]	protein transmembrane transporter activity [GO:0008320]; ribosome binding [GO:0043022]	P60059	Protein transport protein Sec61 subunit gamma	13.102	13.1928	12.9122	13.0324	12.3626	13.4419	13.3599	12.6443	12.7311	13.1136	13.0306	13.8088	13.0771	13.1414	13.1438	13.9549	13.9444	13.8452	13.3395	13.7214	0.0943232	0.535376	0.735114	0.932459	1.08438e-05	0.00106088	0.793282	6.58699e-05	0.00577072	NotSig	Up	Up	1	1	1	2	2	2	2
Q86TM6	Q86TM6	SYVN1	67685	3D-structure;Alternative splicing;Endoplasmic reticulum;Membrane;Metal-binding;Phosphoprotein;Proteomics identification;Reference proteome;Stress response;Transferase;Transmembrane;Transmembrane helix;Ubl conjugation;Ubl conjugation pathway;Zinc;Zinc-finger	TRANSMEM 5..25; /note="Helical"; /evidence="ECO:0000255"; TRANSMEM 42..62; /note="Helical"; /evidence="ECO:0000255"; TRANSMEM 99..119; /note="Helical"; /evidence="ECO:0000255"; TRANSMEM 141..161; /note="Helical"; /evidence="ECO:0000255"; TRANSMEM 170..190; /note="Helical"; /evidence="ECO:0000255"; TRANSMEM 225..245; /note="Helical"; /evidence="ECO:0000255"	endoplasmic reticulum mannose trimming [GO:1904380]; ERAD pathway [GO:0036503]; immature B cell differentiation [GO:0002327]; negative regulation of endoplasmic reticulum stress-induced intrinsic apoptotic signaling pathway [GO:1902236]; proteasome-mediated ubiquitin-dependent protein catabolic process [GO:0043161]; protein K48-linked ubiquitination [GO:0070936]; protein stabilization [GO:0050821…	Derlin-1 retrotranslocation complex [GO:0036513]; endomembrane system [GO:0012505]; endoplasmic reticulum [GO:0005783]; endoplasmic reticulum membrane [GO:0005789]; endoplasmic reticulum quality control compartment [GO:0044322]; Hrd1p ubiquitin ligase complex [GO:0000836]; Hrd1p ubiquitin ligase ERAD-L complex [GO:0000839]; membrane [GO:0016020]; nucleoplasm [GO:0005654]; smooth endoplasmic retic…	ATPase binding [GO:0051117]; DNA-binding transcription factor binding [GO:0140297]; protein-folding chaperone binding [GO:0051087]; ubiquitin protein ligase activity [GO:0061630]; ubiquitin-specific protease binding [GO:1990381]; unfolded protein binding [GO:0051082]; zinc ion binding [GO:0008270]	Q86TM6	E3 ubiquitin-protein ligase synoviolin (EC 2.3.2.27) (RING-type E3 ubiquitin transferase synoviolin) (Synovial apoptosis inhibitor 1)	10.4178	10.0553	10.2986	10.404	10.3889	10.4265	10.7601	10.6558	10.5643	10.7415	10.1733	10.4277	10.5101	10.2655	10.4941	10.7359	11.3141	11.2684	11.2628	11.5613	-0.208112	0.0829966	0.32401	0.704678	1.09222e-05	0.00106088	0.388447	0.00325784	0.0363357	NotSig	Up	Up	1	1	1	7	7	7	7
Q9NZJ7	Q9NZJ7	MTCH1	41544	Alternative splicing;Apoptosis;Membrane;Methylation;Mitochondrion;Mitochondrion outer membrane;Proteomics identification;Reference proteome;Repeat;Transmembrane;Transmembrane helix;Transport	TRANSMEM 94..104; /note="Helical; Name=1"; /evidence="ECO:0000255"; TRANSMEM 156..176; /note="Helical; Name=2"; /evidence="ECO:0000255"; TRANSMEM 210..229; /note="Helical; Name=3"; /evidence="ECO:0000255"; TRANSMEM 255..279; /note="Helical; Name=4"; /evidence="ECO:0000255"; TRANSMEM 323..342; /note="Helical; Name=5"; /evidence="ECO:0000255"; TRANSMEM 372..389; /note="Helical; Name=6"; /evidence="…	apoptotic process [GO:0006915]; neuronal ion channel clustering [GO:0045161]; positive regulation of apoptotic process [GO:0043065]; protein insertion into mitochondrial outer membrane [GO:0045040]; regulation of signal transduction [GO:0009966]	membrane [GO:0016020]; mitochondrial outer membrane [GO:0005741]; mitochondrion [GO:0005739]	membrane insertase activity [GO:0032977]	Q9NZJ7	Mitochondrial carrier homolog 1 (Presenilin-associated protein)	13.8127	13.5312	13.9765	13.969	13.9404	13.9196	14.0556	13.9302	14.2203	14.2352	13.5619	13.6618	13.7847	13.7184	13.8685	14.2043	14.5393	14.3612	14.5482	14.716	-0.151218	0.0635593	0.298254	0.475675	1.07499e-05	0.00106088	0.248713	0.00470053	0.0441218	NotSig	Up	Up	1	1	1	20	19	20	20
O95563	O95563	MPC2	14279	3D-structure;Membrane;Mitochondrion;Mitochondrion inner membrane;Proteomics identification;Reference proteome;Transmembrane;Transmembrane helix;Transport	TRANSMEM 41..61; /note="Helical"; /evidence="ECO:0000255"; TRANSMEM 73..90; /note="Helical"; /evidence="ECO:0000255"; TRANSMEM 96..115; /note="Helical"; /evidence="ECO:0000255"	mitochondrial pyruvate transmembrane transport [GO:0006850]; positive regulation of insulin secretion involved in cellular response to glucose stimulus [GO:0035774]; pyruvate decarboxylation to acetyl-CoA [GO:0006086]	inner mitochondrial membrane protein complex [GO:0098800]; mitochondrial inner membrane [GO:0005743]; mitochondrion [GO:0005739]; nucleus [GO:0005634]	identical protein binding [GO:0042802]; pyruvate transmembrane transporter activity [GO:0050833]	O95563	Mitochondrial pyruvate carrier 2 (Brain protein 44)	11.0746	10.8882	11.0374	11.2992	11.2309	11.0943	11.2325	11.0247	11.4266	11.1514	10.7257	11.223	11.1054	10.9967	11.3057	11.7437	11.8185	11.7696	11.711	11.6594	-0.0288893	0.76853	0.885911	0.602403	1.12581e-05	0.0010812	0.523157	5.47168e-05	0.00520159	NotSig	Up	Up	1	1	1	5	5	6	5
Q9UDW1	Q9UDW1	UQCR10	7308	3D-structure;Alternative splicing;Direct protein sequencing;Electron transport;Membrane;Mitochondrion;Mitochondrion inner membrane;Proteomics identification;Reference proteome;Respiratory chain;Transmembrane;Transmembrane helix;Transport	TRANSMEM 22..47; /note="Helical"; /evidence="ECO:0000269|PubMed:28844695"	cellular respiration [GO:0045333]; mitochondrial electron transport, ubiquinol to cytochrome c [GO:0006122]	mitochondrial inner membrane [GO:0005743]; mitochondrion [GO:0005739]; respiratory chain complex III [GO:0045275]	ubiquinol-cytochrome-c reductase activity [GO:0008121]	Q9UDW1	Cytochrome b-c1 complex subunit 9 (Complex III subunit 9) (Complex III subunit X) (Cytochrome c1 non-heme 7 kDa protein) (Ubiquinol-cytochrome c reductase complex 7.2 kDa protein)	12.8252	13.0152	13.2441	13.2369	13.2797	13.056	13.3496	13.1917	13.6518	13.4525	12.8786	13.0806	13.236	13.3263	13.4576	13.4484	14.0601	13.864	13.7808	14.2506	-0.0722802	0.522026	0.726176	0.687713	1.15599e-05	0.0010812	0.466767	0.000629058	0.0156581	NotSig	Up	Up	1	1	1	2	2	3	3
Q14146	Q14146	URB2	170544	Nucleus;Proteomics identification;Reference proteome	NA	regulation of signal transduction by p53 class mediator [GO:1901796]; ribosome biogenesis [GO:0042254]	aggresome [GO:0016235]; midbody [GO:0030496]; nucleolus [GO:0005730]	NA	Q14146	Unhealthy ribosome biogenesis protein 2 homolog	10.5993	10.7255	10.847	10.8563	10.8131	10.7614	11.0372	10.8865	11.0453	11.1345	10.3621	10.4068	10.458	10.5136	10.6095	10.9846	11.1656	11.1908	11.282	11.372	-0.0833823	0.15307	0.409738	0.346153	1.16154e-05	0.0010812	0.141249	0.0217265	0.105337	NotSig	Up	NotSig	1	1	1	41	45	44	44
P37268	P37268	FDFT1	48115	3D-structure;Alternative splicing;Cholesterol biosynthesis;Cholesterol metabolism;Endoplasmic reticulum;Lipid biosynthesis;Lipid metabolism;Magnesium;Membrane;Metal-binding;Multifunctional enzyme;NAD;NADP;Proteomics identification;Reference proteome;Steroid biosynthesis;Steroid metabolism;Sterol biosynthesis;Sterol metabolism;Transferase;Transmembrane;Transmembrane helix	TRANSMEM 284..304; /note="Helical"; /evidence="ECO:0000255"; TRANSMEM 384..404; /note="Helical"; /evidence="ECO:0000255"	cholesterol biosynthetic process [GO:0006695]; farnesyl diphosphate metabolic process [GO:0045338]; steroid biosynthetic process [GO:0006694]	endoplasmic reticulum [GO:0005783]; endoplasmic reticulum membrane [GO:0005789]; membrane [GO:0016020]	metal ion binding [GO:0046872]; squalene synthase [NAD(P)H] activity [GO:0051996]	P37268	Squalene synthase (SQS) (SS) (EC 2.5.1.21) (FPP:FPP farnesyltransferase) (Farnesyl-diphosphate farnesyltransferase) (Farnesyl-diphosphate farnesyltransferase 1)	12.139	12.1399	12.4007	12.4264	12.4087	12.5378	12.5588	12.5659	12.6682	12.6575	11.941	12.0314	12.1286	12.0008	12.1726	11.8728	12.188	12.2545	12.3865	12.2069	0.502662	3.39766e-07	0.000379519	0.378966	1.15602e-05	0.0010812	0.0840982	0.185829	0.377291	Up	Up	NotSig	1	1	1	29	29	29	28
Q9Y6N1	Q9Y6N1	COX11	31430	Alternative splicing;Copper;Disease variant;Membrane;Mitochondrion;Mitochondrion inner membrane;Primary mitochondrial disease;Proteomics identification;Reference proteome;Transit peptide;Transmembrane;Transmembrane helix	TRANSMEM 96..114; /note="Helical"; /evidence="ECO:0000255"	ATP biosynthetic process [GO:0006754]; intracellular monoatomic cation homeostasis [GO:0030003]	mitochondrial inner membrane [GO:0005743]; mitochondrion [GO:0005739]; protein-containing complex [GO:0032991]	copper ion binding [GO:0005507]; electron transfer activity [GO:0009055]	Q9Y6N1	Cytochrome c oxidase assembly protein COX11, mitochondrial	12.2712	11.8878	12.1895	12.2972	12.28	12.2328	12.4929	12.4054	12.5049	12.5308	11.9206	12.2427	12.0536	12.0771	12.3068	12.4268	12.8923	12.7719	12.8639	12.8703	-0.016654	0.856006	0.932678	0.561507	1.17809e-05	0.0010853	0.312808	0.00316218	0.0359631	NotSig	Up	Up	1	1	1	9	10	9	10
O76071	O76071	CIAO1	37840	3D-structure;Chromosome partition;Cytoplasm;Disease variant;Proteomics identification;Reference proteome;Repeat;WD repeat	NA	chromosome segregation [GO:0007059]; iron-sulfur cluster assembly [GO:0016226]; protein maturation [GO:0051604]; regulation of transcription by RNA polymerase II [GO:0006357]	cytoplasm [GO:0005737]; cytosolic [4Fe-4S] assembly targeting complex [GO:0097361]; MMXD complex [GO:0071817]	NA	O76071	Probable cytosolic iron-sulfur protein assembly protein CIAO1 (WD repeat-containing protein 39)	13.4988	13.069	13.1797	13.3601	13.301	13.6463	13.554	13.5787	13.5101	13.5706	13.3066	13.1219	13.1038	13.2033	12.9499	13.6405	13.3998	13.4479	13.4428	13.4519	0.274374	0.00223772	0.103135	0.46792	1.25225e-05	0.00114184	0.176653	0.0327717	0.132871	NotSig	Up	NotSig	1	1	1	19	18	17	18
Q9NQP4	Q9NQP4	PFDN4	15314	3D-structure;Acetylation;Chaperone;Cytoplasm;Mitochondrion;Nucleus;Phosphoprotein;Proteomics identification;Reference proteome	NA	chaperone-mediated protein folding [GO:0061077]; negative regulation of amyloid fibril formation [GO:1905907]; protein folding [GO:0006457]	cytoplasm [GO:0005737]; cytosol [GO:0005829]; mitochondrion [GO:0005739]; nucleus [GO:0005634]; prefoldin complex [GO:0016272]	amyloid-beta binding [GO:0001540]; protein-folding chaperone binding [GO:0051087]; unfolded protein binding [GO:0051082]	Q9NQP4	Prefoldin subunit 4 (Protein C-1)	13.8524	13.9828	13.7271	13.589	13.6486	13.8186	13.4707	13.4808	13.5255	13.2787	12.987	12.555	12.2971	12.5781	12.0197	13.35	13.2576	13.141	12.9685	12.8057	-0.000357208	0.99736	0.998175	-0.655212	1.30169e-05	0.00117494	-0.410695	0.00135307	0.0228997	NotSig	Down	Down	1	1	1	7	7	7	7
P62805	P62805	H4C1	11367	3D-structure;Acetylation;Chromosomal rearrangement;Chromosome;Citrullination;Direct protein sequencing;Disease variant;DNA-binding;Hydroxylation;Intellectual disability;Isopeptide bond;Methylation;Nucleosome core;Nucleus;Phosphoprotein;Proteomics identification;Reference proteome;Ubl conjugation	NA	chromatin organization [GO:0006325]; negative regulation of megakaryocyte differentiation [GO:0045653]; nucleosome assembly [GO:0006334]; protein localization to CENP-A containing chromatin [GO:0061644]; telomere organization [GO:0032200]	CENP-A containing nucleosome [GO:0043505]; chromosome, telomeric region [GO:0000781]; extracellular exosome [GO:0070062]; extracellular region [GO:0005576]; membrane [GO:0016020]; nucleoplasm [GO:0005654]; nucleosome [GO:0000786]; nucleus [GO:0005634]; protein-containing complex [GO:0032991]	DNA binding [GO:0003677]; protein heterodimerization activity [GO:0046982]; RNA binding [GO:0003723]; structural constituent of chromatin [GO:0030527]	P62805	Histone H4	19.9777	20.0597	19.9364	19.9034	20.0854	19.9796	19.9837	20.2507	20.1037	20.0906	19.0697	19.0999	18.9331	18.9334	19.0565	19.6243	19.7764	19.3529	19.766	19.7204	-0.117857	0.135462	0.389351	-0.461332	1.33313e-05	0.00118246	-0.549521	1.60065e-06	0.00102167	NotSig	Down	Down	1	1	1	25	25	25	24
Q9NZ01	Q9NZ01	TECR	36034	3D-structure;Acetylation;Alternative splicing;Disease variant;Endoplasmic reticulum;Fatty acid biosynthesis;Fatty acid metabolism;Intellectual disability;Lipid biosynthesis;Lipid metabolism;Membrane;NADP;Oxidoreductase;Phosphoprotein;Proteomics identification;Reference proteome;Sphingolipid metabolism;Transmembrane;Transmembrane helix	TRANSMEM 87..106; /note="Helical"; /evidence="ECO:0000305|PubMed:38422897"; TRANSMEM 125..147; /note="Helical"; /evidence="ECO:0000305|PubMed:38422897"; TRANSMEM 159..180; /note="Helical"; /evidence="ECO:0000305|PubMed:38422897"; TRANSMEM 190..216; /note="Helical"; /evidence="ECO:0000305|PubMed:38422897"; TRANSMEM 246..262; /note="Helical"; /evidence="ECO:0000305|PubMed:38422897"; TRANSMEM 265..2…	fatty acid elongation [GO:0030497]; long-chain fatty-acyl-CoA biosynthetic process [GO:0035338]; sphingolipid metabolic process [GO:0006665]; very long-chain fatty acid biosynthetic process [GO:0042761]	endoplasmic reticulum [GO:0005783]; endoplasmic reticulum membrane [GO:0005789]; nucleus [GO:0005634]	oxidoreductase activity [GO:0016491]; very-long-chain enoyl-CoA reductase activity [GO:0102758]; very-long-chain fatty acyl-CoA dehydrogenase activity [GO:0017099]	Q9NZ01	Very-long-chain enoyl-CoA reductase (EC 1.3.1.93) (Synaptic glycoprotein SC2) (Trans-2,3-enoyl-CoA reductase) (TER)	13.4859	13.5311	13.6737	13.5596	13.706	13.5927	13.8277	13.7245	13.9536	13.9293	13.1908	13.392	13.3346	13.4044	13.5521	13.8745	14.0873	14.0212	14.227	14.3311	-0.125003	0.0669338	0.302944	0.391349	1.33649e-05	0.00118246	0.176283	0.0135626	0.0806355	NotSig	Up	NotSig	1	1	1	12	13	14	13
O43324	O43324	EEF1E1	19811	3D-structure;Acetylation;Alternative splicing;Coiled coil;Cytoplasm;Direct protein sequencing;Nucleus;Protein biosynthesis;Proteomics identification;Reference proteome	NA	cellular response to leukemia inhibitory factor [GO:1990830]; negative regulation of cell population proliferation [GO:0008285]; positive regulation of apoptotic process [GO:0043065]; positive regulation of apoptotic signaling pathway [GO:2001235]; positive regulation of cellular senescence [GO:2000774]; positive regulation of DNA damage response, signal transduction by p53 class mediator [GO:004…	aminoacyl-tRNA synthetase multienzyme complex [GO:0017101]; cytoplasm [GO:0005737]; cytosol [GO:0005829]; nucleolus [GO:0005730]; nucleoplasm [GO:0005654]; nucleus [GO:0005634]	NA	O43324	Eukaryotic translation elongation factor 1 epsilon-1 (Aminoacyl tRNA synthetase complex-interacting multifunctional protein 3) (Elongation factor p18) (Multisynthase complex auxiliary component p18)	13.3012	13.2906	13.2678	13.4034	13.1487	13.7005	13.3268	13.1606	13.2279	13.2552	13.1322	13.1373	13.1965	13.268	13.0438	13.8497	13.7677	13.8336	13.6761	13.6802	0.00728775	0.92787	0.966144	0.485659	1.39338e-05	0.00119992	0.432884	5.03932e-05	0.00500348	NotSig	Up	Up	1	1	1	11	11	11	11
Q9H2D1	Q9H2D1	SLC25A32	35407	Disease variant;Membrane;Mitochondrion;Mitochondrion inner membrane;Proteomics identification;Reference proteome;Repeat;Transmembrane;Transmembrane helix;Transport	TRANSMEM 26..43; /note="Helical; Name=1"; /evidence="ECO:0000255"; TRANSMEM 89..106; /note="Helical; Name=2"; /evidence="ECO:0000255"; TRANSMEM 123..143; /note="Helical; Name=3"; /evidence="ECO:0000255"; TRANSMEM 186..203; /note="Helical; Name=4"; /evidence="ECO:0000255"; TRANSMEM 227..243; /note="Helical; Name=5"; /evidence="ECO:0000255"; TRANSMEM 281..300; /note="Helical; Name=6"; /evidence="EC…	folic acid metabolic process [GO:0046655]; mitochondrial FAD transmembrane transport [GO:1990548]; transmembrane transport [GO:0055085]	mitochondrial inner membrane [GO:0005743]; mitochondrion [GO:0005739]	FAD transmembrane transporter activity [GO:0015230]; folic acid transmembrane transporter activity [GO:0008517]	Q9H2D1	Solute carrier family 25 member 32 (Mitochondrial FAD transporter)	11.6121	11.4815	11.6437	11.5918	11.7925	11.6507	11.8972	11.7315	11.7767	11.7693	11.5072	11.3696	11.4644	11.2818	11.6148	11.9339	12.1328	12.0747	12.1562	12.337	-0.0436592	0.566088	0.756138	0.456568	1.3965e-05	0.00119992	0.316074	0.000609792	0.0155058	NotSig	Up	Up	1	1	1	13	12	13	12
O75953	O75953	DNAJB5	39133	Alternative splicing;Chaperone;Proteomics identification;Reference proteome	NA	chaperone cofactor-dependent protein refolding [GO:0051085]; negative regulation of transcription by RNA polymerase II [GO:0000122]; response to unfolded protein [GO:0006986]	cytosol [GO:0005829]; nucleus [GO:0005634]	protein-folding chaperone binding [GO:0051087]; unfolded protein binding [GO:0051082]	O75953	DnaJ homolog subfamily B member 5 (Heat shock protein Hsp40-2) (Heat shock protein Hsp40-3) (Heat shock protein cognate 40) (Hsc40)	11.0573	10.9632	11.0387	10.9292	11.0861	10.7821	10.9186	10.7647	10.2961	10.7176	9.79414	9.69318	9.78146	9.6432	9.94411	10.5819	10.602	10.6743	10.7932	10.8734	-0.284505	0.00952312	0.172988	-0.593487	1.37739e-05	0.00119992	-0.275456	0.0115702	0.0735359	NotSig	Down	NotSig	1	1	1	10	10	10	10
Q8WVX9	Q8WVX9	FAR1	59357	Cataract;Disease variant;Epilepsy;Intellectual disability;Lipid biosynthesis;Lipid metabolism;Membrane;NADP;Oxidoreductase;Peroxisome;Proteomics identification;Reference proteome;Transmembrane;Transmembrane helix	TRANSMEM 466..483; /note="Helical"; /evidence="ECO:0000255"	ether lipid biosynthetic process [GO:0008611]; glycerophospholipid biosynthetic process [GO:0046474]; long-chain fatty-acyl-CoA metabolic process [GO:0035336]; wax biosynthetic process [GO:0010025]	peroxisomal membrane [GO:0005778]; peroxisome [GO:0005777]	alcohol-forming long-chain fatty acyl-CoA reductase activity [GO:0102965]; alcohol-forming very long-chain fatty acyl-CoA reductase activity [GO:0080019]; oxidoreductase activity [GO:0016491]	Q8WVX9	Fatty acyl-CoA reductase 1 (FAR1) (EC 1.2.1.84) (Male sterility domain-containing protein 2)	12.0265	11.95	12.255	12.037	12.1085	12.1933	12.345	12.4232	12.3444	12.2355	11.7304	11.7304	11.8929	11.7727	11.8134	12.0108	12.3457	12.3236	12.3643	12.2611	0.158239	0.0121415	0.185069	0.342937	1.41524e-05	0.00120444	0.10951	0.0682233	0.204799	NotSig	Up	NotSig	1	1	1	26	26	26	25
O60784	O60784	TOM1	53818	3D-structure;Acetylation;Alternative splicing;Cytoplasm;Disease variant;Endosome;Isopeptide bond;Membrane;Phosphoprotein;Protein transport;Proteomics identification;Reference proteome;Transport;Ubl conjugation	NA	autophagosome-lysosome fusion [GO:0061909]; endocytosis [GO:0006897]; endosomal transport [GO:0016197]; positive regulation of autophagosome maturation [GO:1901098]; protein transport [GO:0015031]; regulation of endosome organization [GO:1904978]; signal transduction [GO:0007165]; substrate localization to autophagosome [GO:0061753]	azurophil granule membrane [GO:0035577]; cytoplasm [GO:0005737]; cytosol [GO:0005829]; early endosome [GO:0005769]; early endosome membrane [GO:0031901]; endosome [GO:0005768]; endosome membrane [GO:0010008]; extracellular exosome [GO:0070062]; Golgi apparatus [GO:0005794]; membrane [GO:0016020]; plasma membrane [GO:0005886]; specific granule membrane [GO:0035579]	clathrin binding [GO:0030276]; clathrin heavy chain binding [GO:0032050]; myosin VI binding [GO:0070853]; phosphatidylinositol-5-phosphate binding [GO:0010314]; polyubiquitin modification-dependent protein binding [GO:0031593]; ubiquitin binding [GO:0043130]	O60784	Target of Myb1 membrane trafficking protein (Target of Myb protein 1)	12.5473	12.788	12.729	12.7061	12.7435	12.6182	12.6102	12.6038	12.3774	12.426	11.6314	11.6728	11.884	11.4573	11.6538	12.2747	12.1746	12.3962	12.4015	12.2891	-0.0166135	0.80898	0.907966	-0.4119	1.48825e-05	0.00125445	-0.237303	0.00286343	0.0342326	NotSig	Down	Down	1	1	1	18	18	18	18
O14745	O14745	NHERF1	38868	3D-structure;Acetylation;Alternative splicing;Cell membrane;Cell projection;Cytoplasm;Direct protein sequencing;Disease variant;Membrane;Osteoporosis;Phosphoprotein;Proteomics identification;Reference proteome;Repeat;Wnt signaling pathway	NA	actin cytoskeleton organization [GO:0030036]; adenylate cyclase-activating dopamine receptor signaling pathway [GO:0007191]; auditory receptor cell stereocilium organization [GO:0060088]; bile acid secretion [GO:0032782]; cerebrospinal fluid circulation [GO:0090660]; cilium organization [GO:0044782]; establishment of epithelial cell apical/basal polarity [GO:0045198]; establishment of Golgi local…	actin cytoskeleton [GO:0015629]; apical plasma membrane [GO:0016324]; brush border membrane [GO:0031526]; cell periphery [GO:0071944]; cytoplasm [GO:0005737]; endomembrane system [GO:0012505]; extracellular exosome [GO:0070062]; filopodium [GO:0030175]; membrane [GO:0016020]; microvillus [GO:0005902]; microvillus membrane [GO:0031528]; perinuclear region of cytoplasm [GO:0048471]; plasma membrane…	beta-2 adrenergic receptor binding [GO:0031698]; beta-catenin binding [GO:0008013]; channel activator activity [GO:0099103]; chloride channel regulator activity [GO:0017081]; dopamine receptor binding [GO:0050780]; growth factor receptor binding [GO:0070851]; identical protein binding [GO:0042802]; PDZ domain binding [GO:0030165]; phosphatase binding [GO:0019902]; protein-membrane adaptor activit…	O14745	Na(+)/H(+) exchange regulatory cofactor NHE-RF1 (NHERF-1) (Ezrin-radixin-moesin-binding phosphoprotein 50) (EBP50) (Regulatory cofactor of Na(+)/H(+) exchanger) (Sodium-hydrogen exchanger regulatory factor 1) (Solute carrier family 9 isoform A3 regulatory factor 1)	15.0799	15.1432	15.0325	14.9994	14.9323	14.9729	14.9196	14.9571	14.8387	14.88	14.2319	14.2372	14.2599	14.2537	14.1067	14.8994	14.7994	14.7913	14.7625	14.7506	0.00807896	0.832168	0.920016	-0.228353	1.50209e-05	0.00125445	-0.10522	0.0126157	0.0775335	NotSig	Down	NotSig	1	1	1	31	31	31	31
Q9UII4	Q9UII4	HERC5	116852	3D-structure;Antiviral defense;Cytoplasm;Host-virus interaction;Immunity;Innate immunity;Proteomics identification;Reference proteome;Repeat;Transferase;Ubl conjugation;Ubl conjugation pathway	NA	defense response to virus [GO:0051607]; innate immune response [GO:0045087]; ISG15-protein conjugation [GO:0032020]; PKR/eIFalpha signaling [GO:0039585]; protein ubiquitination [GO:0016567]; regulation of cyclin-dependent protein serine/threonine kinase activity [GO:0000079]; regulation of defense response to virus [GO:0050688]; ubiquitin-dependent protein catabolic process [GO:0006511]	cytoplasm [GO:0005737]; cytosol [GO:0005829]; perinuclear region of cytoplasm [GO:0048471]	ISG15 transferase activity [GO:0042296]; RNA binding [GO:0003723]; ubiquitin protein ligase activity [GO:0061630]; ubiquitin-protein transferase activity [GO:0004842]	Q9UII4	E3 ISG15--protein ligase HERC5 (EC 2.3.2.-) (Cyclin-E-binding protein 1) (HECT domain and RCC1-like domain-containing protein 5)	10.7461	10.4985	10.5899	10.6936	10.6951	10.8271	10.6955	10.6251	10.6378	10.7801	10.3476	10.3456	10.3303	10.3799	10.4901	10.9192	11.1551	10.8566	10.8801	11.1114	0.0404136	0.525983	0.729163	0.378403	1.55637e-05	0.00128775	0.310053	0.000134237	0.00764039	NotSig	Up	Up	1	1	1	25	26	28	29
Q9P003	Q9P003	CNIH4	16093	Alternative splicing;Endoplasmic reticulum;ER-Golgi transport;Membrane;Protein transport;Proteomics identification;Reference proteome;Transmembrane;Transmembrane helix;Transport	TRANSMEM 5..25; /note="Helical"; /evidence="ECO:0000255"; TRANSMEM 57..77; /note="Helical"; /evidence="ECO:0000255"; TRANSMEM 118..138; /note="Helical"; /evidence="ECO:0000255"	endoplasmic reticulum to Golgi vesicle-mediated transport [GO:0006888]; protein transport [GO:0015031]	COPII-coated ER to Golgi transport vesicle [GO:0030134]; endoplasmic reticulum [GO:0005783]; endoplasmic reticulum membrane [GO:0005789]; endoplasmic reticulum-Golgi intermediate compartment [GO:0005793]	CCR5 chemokine receptor binding [GO:0031730]; signaling receptor binding [GO:0005102]	Q9P003	Protein cornichon homolog 4 (CNIH-4) (Cornichon family AMPA receptor auxiliary protein 4)	12.9344	12.9827	13.1316	13.3934	13.039	13.2001	13.3864	13.2801	13.5827	13.5297	12.562	12.835	12.9207	13.1132	13.0764	13.3224	13.3491	13.5434	13.6598	13.8117	-0.0199618	0.777983	0.891976	0.42052	1.64486e-05	0.00134849	0.120076	0.103668	0.263999	NotSig	Up	NotSig	1	1	1	1	1	1	1
Q8IZ83	Q8IZ83	ALDH16A1	85127	Alternative splicing;Proteomics identification;Reference proteome	NA	NA	membrane [GO:0016020]	aldehyde dehydrogenase (NAD+) activity [GO:0004029]	Q8IZ83	Aldehyde dehydrogenase family 16 member A1	13.0754	13.1598	13.1947	13.0898	13.0971	12.9809	13.008	13.0579	12.9103	12.9366	12.3316	12.3134	12.3758	12.1957	12.1813	13.0656	12.9383	12.9504	12.941	12.8829	-0.0540439	0.160421	0.419036	-0.221503	1.67528e-05	0.00135123	-0.0777105	0.0502512	0.170837	NotSig	Down	NotSig	1	1	1	25	26	25	26
Q9NZN3	Q9NZN3	EHD3	60887	Acetylation;Alternative splicing;ATP-binding;Calcium;Cell membrane;Cell projection;Cilium;Cilium biogenesis/degradation;Coiled coil;Direct protein sequencing;Endosome;Isopeptide bond;Membrane;Metal-binding;Nucleotide-binding;Phosphoprotein;Protein transport;Proteomics identification;Reference proteome;Transport;Ubl conjugation	NA	cilium assembly [GO:0060271]; early endosome to Golgi transport [GO:0034498]; endocytic recycling [GO:0032456]; endocytosis [GO:0006897]; Golgi to lysosome transport [GO:0090160]; protein homooligomerization [GO:0051260]; protein localization to plasma membrane [GO:0072659]; protein transport [GO:0015031]; receptor recycling [GO:0001881]; regulation of cardiac conduction [GO:1903779]; regulation …	ciliary pocket membrane [GO:0020018]; cytoplasm [GO:0005737]; cytosol [GO:0005829]; early endosome [GO:0005769]; endocytic vesicle [GO:0030139]; endosome membrane [GO:0010008]; focal adhesion [GO:0005925]; nucleus [GO:0005634]; perinuclear region of cytoplasm [GO:0048471]; plasma membrane [GO:0005886]; recycling endosome membrane [GO:0055038]	ATP binding [GO:0005524]; calcium ion binding [GO:0005509]; GTP binding [GO:0005525]; nucleic acid binding [GO:0003676]	Q9NZN3	EH domain-containing protein 3 (PAST homolog 3)	15.5208	15.4955	15.5457	15.6099	15.5053	15.3812	15.3003	15.3258	15.1914	15.1757	14.4868	14.699	14.5953	14.5172	14.58	15.1957	14.8931	14.9235	14.9835	14.8067	0.200049	0.005343	0.14381	-0.375101	1.67846e-05	0.00135123	-0.115108	0.0826575	0.229816	NotSig	Down	NotSig	1	1	1	16	16	16	16
P60228	P60228	EIF3E	52221	3D-structure;Acetylation;Cytoplasm;Direct protein sequencing;Initiation factor;Nucleus;Phosphoprotein;Protein biosynthesis;Proteomics identification;Reference proteome	NA	formation of cytoplasmic translation initiation complex [GO:0001732]; negative regulation of translational initiation [GO:0045947]; nuclear-transcribed mRNA catabolic process, nonsense-mediated decay [GO:0000184]; positive regulation of mRNA binding [GO:1902416]; positive regulation of translation [GO:0045727]; regulation of translational initiation [GO:0006446]; translational initiation [GO:0006…	chromatin [GO:0000785]; cytoplasm [GO:0005737]; cytosol [GO:0005829]; eukaryotic 43S preinitiation complex [GO:0016282]; eukaryotic 48S preinitiation complex [GO:0033290]; eukaryotic translation initiation factor 3 complex [GO:0005852]; eukaryotic translation initiation factor 3 complex, eIF3e [GO:0071540]; extracellular exosome [GO:0070062]; membrane [GO:0016020]; nucleoplasm [GO:0005654]; nucle…	cadherin binding [GO:0045296]; RNA binding [GO:0003723]; translation initiation factor activity [GO:0003743]	P60228	Eukaryotic translation initiation factor 3 subunit E (eIF3e) (Eukaryotic translation initiation factor 3 subunit 6) (Viral integration site protein INT-6 homolog) (eIF-3 p48)	14.6789	14.7689	14.7975	14.851	14.7564	14.8775	14.7852	14.6807	14.8036	14.8319	14.3974	14.4432	14.4241	14.4613	14.4857	14.9369	15.0632	15.0121	14.9549	15.0912	0.0208974	0.638713	0.806022	0.261166	1.84313e-05	0.00145754	0.235264	5.84268e-05	0.00539515	NotSig	Up	Up	1	1	1	31	32	32	31
Q9NVV0	Q9NVV0	TMEM38B	32510	Endoplasmic reticulum;Ion channel;Ion transport;Membrane;Osteogenesis imperfecta;Phosphoprotein;Potassium;Potassium channel;Potassium transport;Proteomics identification;Reference proteome;Transmembrane;Transmembrane helix;Transport	TRANSMEM 20..33; /note="Helical;Name=1"; /evidence="ECO:0000255"; TRANSMEM 51..70; /note="Helical;Name=2"; /evidence="ECO:0000255"; TRANSMEM 83..99; /note="Helical;Name=3"; /evidence="ECO:0000255"; TRANSMEM 105..121; /note="Helical;Name=4"; /evidence="ECO:0000255"; TRANSMEM 140..156; /note="Helical;Name=5"; /evidence="ECO:0000255"; TRANSMEM 180..195; /note="Helical;Name=6"; /evidence="ECO:0000255…	bone development [GO:0060348]; bone mineralization [GO:0030282]; cellular response to caffeine [GO:0071313]; endoplasmic reticulum organization [GO:0007029]; establishment of localization in cell [GO:0051649]; extracellular matrix constituent secretion [GO:0070278]; lung alveolus development [GO:0048286]; lung epithelial cell differentiation [GO:0060487]; phospholipid biosynthetic process [GO:000…	endoplasmic reticulum [GO:0005783]; nuclear membrane [GO:0031965]; nucleus [GO:0005634]; sarcoplasmic reticulum membrane [GO:0033017]	identical protein binding [GO:0042802]; potassium channel activity [GO:0005267]	Q9NVV0	Trimeric intracellular cation channel type B (TRIC-B) (TRICB) (Transmembrane protein 38B)	12.397	12.1145	12.3663	12.1419	12.5252	12.3533	12.6587	12.1908	12.5156	12.3439	12.438	12.4188	12.4958	12.6149	12.9255	12.8758	13.3744	12.7289	13.2514	13.8336	-0.00981952	0.948267	0.975335	0.891725	1.82759e-05	0.00145754	0.787624	7.14469e-05	0.00602311	NotSig	Up	Up	1	1	1	5	6	7	7
Q9H3Q1	Q9H3Q1	CDC42EP4	37980	Alternative splicing;Cell shape;Cytoplasm;Cytoskeleton;Membrane;Methylation;Phosphoprotein;Proteomics identification;Reference proteome	NA	cellular response to type II interferon [GO:0071346]; positive regulation of actin filament polymerization [GO:0030838]; positive regulation of pseudopodium assembly [GO:0031274]; regulation of cell shape [GO:0008360]; Rho protein signal transduction [GO:0007266]	actin cytoskeleton [GO:0015629]; adherens junction [GO:0005912]; cytoplasm [GO:0005737]; cytoskeleton [GO:0005856]; cytosol [GO:0005829]; endomembrane system [GO:0012505]; microtubule cytoskeleton [GO:0015630]; phagocytic vesicle [GO:0045335]; plasma membrane [GO:0005886]	RNA binding [GO:0003723]; small GTPase binding [GO:0031267]	Q9H3Q1	Cdc42 effector protein 4 (Binder of Rho GTPases 4)	11.4828	11.5485	11.488	11.4941	11.5485	11.3373	11.2787	11.3291	11.1001	11.0919	10.5823	10.6388	10.6917	10.5524	10.4597	11.1939	11.062	11.0708	11.0466	10.9701	0.160658	0.00373647	0.122754	-0.28356	1.86524e-05	0.00146209	0.000935841	0.984512	0.990832	NotSig	Down	NotSig	1	1	1	16	16	16	16
Q9HC16	Q9HC16	APOBEC3G	46408	3D-structure;Alternative splicing;Antiviral defense;Cytoplasm;Host-virus interaction;Hydrolase;Immunity;Innate immunity;Isopeptide bond;Metal-binding;Nucleus;Phosphoprotein;Proteomics identification;Reference proteome;Repeat;Ubl conjugation;Zinc	NA	base conversion or substitution editing [GO:0016553]; cytidine deamination [GO:0009972]; cytidine to uridine editing [GO:0016554]; defense response to virus [GO:0051607]; DNA cytosine deamination [GO:0070383]; innate immune response [GO:0045087]; negative regulation of single stranded viral RNA replication via double stranded DNA intermediate [GO:0045869]; negative regulation of viral genome repl…	apolipoprotein B mRNA editing enzyme complex [GO:0030895]; cytoplasm [GO:0005737]; cytosol [GO:0005829]; nucleus [GO:0005634]; P-body [GO:0000932]; ribonucleoprotein complex [GO:1990904]	cytidine deaminase activity [GO:0004126]; dCTP deaminase activity [GO:0008829]; identical protein binding [GO:0042802]; RNA binding [GO:0003723]; zinc ion binding [GO:0008270]	Q9HC16	DNA dC->dU-editing enzyme APOBEC-3G (EC 3.5.4.38) (APOBEC-related cytidine deaminase) (APOBEC-related protein) (ARCD) (APOBEC-related protein 9) (ARP-9) (CEM-15) (CEM15) (Deoxycytidine deaminase) (A3G)	10.0912	9.86783	10.2036	10.0847	10.1379	10.1201	10.0227	9.96944	10.3441	10.2533	9.8908	9.66118	9.87506	9.929	9.98189	10.3896	10.6935	10.662	10.5902	10.5862	-0.0680429	0.367341	0.6098	0.437927	1.88166e-05	0.00146213	0.373265	0.000106334	0.00689721	NotSig	Up	Up	1	1	1	15	16	16	17
P10321	P10321	HLA-C	40649	3D-structure;Adaptive immunity;Alternative splicing;Cell membrane;Disulfide bond;Endoplasmic reticulum;Glycoprotein;Host-virus interaction;Immunity;Innate immunity;Membrane;MHC I;Phosphoprotein;Proteomics identification;Reference proteome;Signal;Transmembrane;Transmembrane helix	TRANSMEM 309..333; /note="Helical"; /evidence="ECO:0000255"	adaptive immune response [GO:0002250]; antigen processing and presentation of endogenous peptide antigen via MHC class I via ER pathway, TAP-independent [GO:0002486]; antigen processing and presentation of endogenous peptide antigen via MHC class Ib [GO:0002476]; immune response [GO:0006955]; innate immune response [GO:0045087]; positive regulation of T cell mediated cytotoxicity [GO:0001916]	cell surface [GO:0009986]; early endosome membrane [GO:0031901]; endoplasmic reticulum [GO:0005783]; ER to Golgi transport vesicle membrane [GO:0012507]; external side of plasma membrane [GO:0009897]; extracellular exosome [GO:0070062]; extracellular space [GO:0005615]; Golgi apparatus [GO:0005794]; Golgi membrane [GO:0000139]; lumenal side of endoplasmic reticulum membrane [GO:0098553]; membrane…	peptide antigen binding [GO:0042605]; signaling receptor binding [GO:0005102]; TAP binding [GO:0046977]	P10321	HLA class I histocompatibility antigen, C alpha chain (HLA-C) (HLA-Cw) (Human leukocyte antigen C)	12.4457	12.7097	12.6529	12.4781	12.4836	12.5407	12.5373	12.7067	12.4683	12.5926	11.6153	11.6027	11.6565	11.3168	11.451	12.2527	12.2866	12.0686	12.2596	12.2064	-0.0548236	0.41898	0.651457	-0.39228	2.01054e-05	0.00154881	-0.408923	1.2476e-05	0.00258565	NotSig	Down	Down	1	1	1	6	6	6	6
Q5BJF2	Q5BJF2	TMEM97	20848	Endoplasmic reticulum;Membrane;Nucleus;Proteomics identification;Reference proteome;Transmembrane;Transmembrane helix	TRANSMEM 10..30; /note="Helical; Name=1"; /evidence="ECO:0000255"; TRANSMEM 69..89; /note="Helical; Name=2"; /evidence="ECO:0000255"; TRANSMEM 100..120; /note="Helical; Name=3"; /evidence="ECO:0000255"; TRANSMEM 141..161; /note="Helical; Name=4"; /evidence="ECO:0000255"	cholesterol homeostasis [GO:0042632]; positive regulation of lipoprotein transport [GO:0140077]; positive regulation of wound healing [GO:0090303]; regulation of cell growth [GO:0001558]; regulation of intracellular cholesterol transport [GO:0032383]; regulation of intracellular lipid transport [GO:0032377]	endoplasmic reticulum [GO:0005783]; lysosome [GO:0005764]; nuclear membrane [GO:0031965]; plasma membrane [GO:0005886]; rough endoplasmic reticulum [GO:0005791]; rough endoplasmic reticulum membrane [GO:0030867]	cholesterol binding [GO:0015485]; oxysterol binding [GO:0008142]	Q5BJF2	Sigma intracellular receptor 2 (S2R) (Sigma-2 receptor) (Sigma2 receptor) (Meningioma-associated protein 30) (MAC30) (Transmembrane protein 97)	10.7154	11.3512	11.2602	11.6819	11.5075	11.7617	11.8698	11.3206	11.5058	11.353	11.3652	11.6822	11.6749	11.8029	11.7344	12.0101	12.1385	12.7645	12.5444	12.517	-0.107741	0.524273	0.727922	0.980421	2.05544e-05	0.00156987	0.722233	0.000472248	0.0133713	NotSig	Up	Up	1	1	1	3	3	3	3
Q12893	Q12893	TMEM115	38197	Golgi apparatus;Membrane;Phosphoprotein;Protein transport;Proteomics identification;Reference proteome;Transmembrane;Transmembrane helix;Transport	TRANSMEM 20..40; /note="Helical; Name=1"; /evidence="ECO:0000255"; TRANSMEM 98..118; /note="Helical; Name=2"; /evidence="ECO:0000255"; TRANSMEM 127..147; /note="Helical; Name=3"; /evidence="ECO:0000255"; TRANSMEM 166..186; /note="Helical; Name=4"; /evidence="ECO:0000255"	negative regulation of cell population proliferation [GO:0008285]; protein transport [GO:0015031]; retrograde vesicle-mediated transport, Golgi to endoplasmic reticulum [GO:0006890]	Golgi apparatus [GO:0005794]; Golgi cisterna membrane [GO:0032580]; Golgi membrane [GO:0000139]; nucleus [GO:0005634]	identical protein binding [GO:0042802]	Q12893	Transmembrane protein 115 (Placental protein 6) (Protein PL6)	11.3801	11.2109	11.1609	11.2329	11.0752	11.26	11.4571	11.4216	11.6423	11.5259	10.9499	11.0189	10.8196	11.0457	10.9299	11.6415	11.6316	11.5897	11.7382	11.6595	-0.0582017	0.377779	0.618436	0.379573	2.0882e-05	0.00158137	0.130481	0.0587949	0.187333	NotSig	Up	NotSig	1	1	1	6	6	6	6
Q9BZH6	Q9BZH6	WDR11	136685	3D-structure;Cell projection;Chromosomal rearrangement;Cytoplasm;Cytoplasmic vesicle;Cytoskeleton;Disease variant;Golgi apparatus;Hypogonadotropic hypogonadism;Intellectual disability;Kallmann syndrome;Nucleus;Phosphoprotein;Proteomics identification;Proto-oncogene;Reference proteome;Repeat;WD repeat	NA	cilium assembly [GO:0060271]; head development [GO:0060322]; heart development [GO:0007507]; intracellular protein transport [GO:0006886]; multicellular organism growth [GO:0035264]; regulation of smoothened signaling pathway [GO:0008589]; vesicle tethering to Golgi [GO:0099041]	axoneme [GO:0005930]; ciliary basal body [GO:0036064]; cilium [GO:0005929]; cytoplasm [GO:0005737]; cytoplasmic vesicle [GO:0031410]; cytosol [GO:0005829]; intracellular membrane-bounded organelle [GO:0043231]; lysosomal membrane [GO:0005765]; membrane [GO:0016020]; microtubule cytoskeleton [GO:0015630]; nucleus [GO:0005634]; plasma membrane [GO:0005886]; trans-Golgi network [GO:0005802]	NA	Q9BZH6	WD repeat-containing protein 11 (Bromodomain and WD repeat-containing protein 2) (WD repeat-containing protein 15)	11.3447	11.3252	11.426	11.3726	11.3769	11.3666	11.4737	11.4387	11.4982	11.4122	10.8994	10.9948	10.9314	10.9506	10.9883	11.6019	11.6836	11.6411	11.5505	11.6044	-0.0227619	0.557307	0.750353	0.22356	2.20684e-05	0.00165717	0.154467	0.000880274	0.0185189	NotSig	Up	Up	1	1	1	51	51	52	54
P09234	P09234	SNRPC	17394	3D-structure;Acetylation;Metal-binding;Nucleus;Phosphoprotein;Proteomics identification;Reference proteome;Ribonucleoprotein;RNA-binding;Zinc;Zinc-finger	NA	mRNA 5'-splice site recognition [GO:0000395]; mRNA splicing, via spliceosome [GO:0000398]; spliceosomal snRNP assembly [GO:0000387]	Cajal body [GO:0015030]; commitment complex [GO:0000243]; nucleoplasm [GO:0005654]; nucleus [GO:0005634]; spliceosomal complex [GO:0005681]; U1 snRNP [GO:0005685]; U2-type prespliceosome [GO:0071004]	mRNA binding [GO:0003729]; pre-mRNA 5'-splice site binding [GO:0030627]; protein homodimerization activity [GO:0042803]; RNA binding [GO:0003723]; single-stranded RNA binding [GO:0003727]; zinc ion binding [GO:0008270]	P09234	U1 small nuclear ribonucleoprotein C (U1 snRNP C) (U1-C) (U1C)	14.8356	14.2864	14.604	14.624	14.7712	14.8214	14.8938	15.1792	15.0189	15.0724	14.5261	14.6277	14.5031	14.477	14.6349	15.0989	15.3064	15.1614	15.2614	15.3697	-0.0969755	0.285943	0.540324	0.516622	2.23536e-05	0.0016646	0.143057	0.122866	0.293563	NotSig	Up	NotSig	1	1	1	4	4	4	5
Q53GQ0	Q53GQ0	HSD17B12	34324	Alternative splicing;Direct protein sequencing;Endoplasmic reticulum;Lipid biosynthesis;Lipid metabolism;Membrane;NADP;Oxidoreductase;Proteomics identification;Reference proteome;Steroid biosynthesis;Transmembrane;Transmembrane helix	TRANSMEM 4..24; /note="Helical"; /evidence="ECO:0000255"; TRANSMEM 182..202; /note="Helical"; /evidence="ECO:0000255"; TRANSMEM 271..291; /note="Helical"; /evidence="ECO:0000255"	estrogen biosynthetic process [GO:0006703]; extracellular matrix organization [GO:0030198]; fatty acid elongation, saturated fatty acid [GO:0019367]; long-chain fatty-acyl-CoA biosynthetic process [GO:0035338]; positive regulation of cell-substrate adhesion [GO:0010811]	endoplasmic reticulum [GO:0005783]; endoplasmic reticulum membrane [GO:0005789]; extracellular matrix [GO:0031012]; fatty acid elongase complex [GO:0009923]	collagen binding [GO:0005518]; estradiol 17-beta-dehydrogenase [NAD(P)+] activity [GO:0004303]; fibronectin binding [GO:0001968]; heparin binding [GO:0008201]; oxidoreductase activity [GO:0016491]; very-long-chain 3-oxoacyl-CoA reductase activity [GO:0141040]	Q53GQ0	Very-long-chain 3-oxoacyl-CoA reductase (EC 1.1.1.330) (17-beta-hydroxysteroid dehydrogenase 12) (17-beta-HSD 12) (3-ketoacyl-CoA reductase) (KAR) (Estradiol 17-beta-dehydrogenase 12) (EC 1.1.1.62) (Short chain dehydrogenase/reductase family 12C member 1)	15.1696	15.1683	15.2867	15.3523	15.3069	15.3918	15.5159	15.3163	15.5539	15.4393	14.8755	15.0558	15.0643	15.0055	15.1051	15.4022	15.6844	15.6631	15.6999	15.743	-0.0374389	0.531442	0.733068	0.343307	2.2995e-05	0.00169821	0.156007	0.0168391	0.0917524	NotSig	Up	NotSig	1	1	1	16	17	16	17
P98170	P98170	XIAP	56685	3D-structure;Apoptosis;Cytoplasm;Isopeptide bond;Metal-binding;Nucleus;Phosphoprotein;Protease inhibitor;Proteomics identification;Reference proteome;Repeat;S-nitrosylation;Thiol protease inhibitor;Transferase;Ubl conjugation;Ubl conjugation pathway;Wnt signaling pathway;Zinc;Zinc-finger	NA	copper ion homeostasis [GO:0055070]; defense response to bacterium [GO:0042742]; DNA damage response [GO:0006974]; negative regulation of apoptotic process [GO:0043066]; negative regulation of tumor necrosis factor-mediated signaling pathway [GO:0010804]; neuron apoptotic process [GO:0051402]; nucleotide-binding oligomerization domain containing 1 signaling pathway [GO:0070427]; nucleotide-bindin…	cytoplasm [GO:0005737]; cytosol [GO:0005829]; nucleoplasm [GO:0005654]; nucleus [GO:0005634]	cysteine-type endopeptidase inhibitor activity [GO:0004869]; cysteine-type endopeptidase inhibitor activity involved in apoptotic process [GO:0043027]; identical protein binding [GO:0042802]; protein serine/threonine kinase binding [GO:0120283]; ubiquitin protein ligase activity [GO:0061630]; ubiquitin-protein transferase activity [GO:0004842]; zinc ion binding [GO:0008270]	P98170	E3 ubiquitin-protein ligase XIAP (EC 2.3.2.27) (Baculoviral IAP repeat-containing protein 4) (IAP-like protein) (ILP) (hILP) (Inhibitor of apoptosis protein 3) (IAP-3) (hIAP-3) (hIAP3) (RING-type E3 ubiquitin transferase XIAP) (X-linked inhibitor of apoptosis protein) (X-linked IAP)	10.5529	10.3715	10.6705	10.6468	10.5641	10.4753	10.3143	10.2134	10.2604	10.1848	9.51016	9.41425	9.37512	9.6271	9.15956	10.3235	10.1024	10.2985	10.127	10.1754	-0.137567	0.122381	0.373753	-0.491989	2.45493e-05	0.00179814	-0.221941	0.0180806	0.0960723	NotSig	Down	NotSig	1	1	1	23	24	25	25
Q96QK1	Q96QK1	VPS35	91707	3D-structure;Cytoplasm;Endosome;Host-virus interaction;Membrane;Neurodegeneration;Parkinson disease;Parkinsonism;Phosphoprotein;Protein transport;Proteomics identification;Reference proteome;Transport	NA	endocytic recycling [GO:0032456]; intracellular protein transport [GO:0006886]; lysosome organization [GO:0007040]; mitochondrial fragmentation involved in apoptotic process [GO:0043653]; mitochondrion to lysosome vesicle-mediated transport [GO:0099074]; modulation of chemical synaptic transmission [GO:0050804]; negative regulation of gene expression [GO:0010629]; negative regulation of inflammat…	cytosol [GO:0005829]; dopaminergic synapse [GO:0098691]; early endosome [GO:0005769]; endosome [GO:0005768]; endosome membrane [GO:0010008]; extracellular exosome [GO:0070062]; glutamatergic synapse [GO:0098978]; intracellular membrane-bounded organelle [GO:0043231]; late endosome [GO:0005770]; lysosomal membrane [GO:0005765]; lysosome [GO:0005764]; mitochondrion-derived vesicle [GO:0099073]; neu…	D1 dopamine receptor binding [GO:0031748]	Q96QK1	Vacuolar protein sorting-associated protein 35 (hVPS35) (Maternal-embryonic 3) (Vesicle protein sorting 35)	14.639	14.5561	14.7301	14.8016	14.6686	14.6797	14.7108	14.5813	14.5941	14.681	14.3553	14.3617	14.4265	14.3582	14.34	14.9062	14.9268	15.0386	14.8354	14.868	0.0455759	0.359526	0.603329	0.280053	2.6281e-05	0.00190933	0.309093	8.43905e-06	0.00235661	NotSig	Up	Up	1	1	1	40	42	42	41
P61313	P61313	RPL15	24146	3D-structure;Alternative splicing;Cytoplasm;Diamond-Blackfan anemia;Isopeptide bond;Lipoprotein;Myristate;Phosphoprotein;Proteomics identification;Reference proteome;Ribonucleoprotein;Ribosomal protein;Ubl conjugation	NA	cytoplasmic translation [GO:0002181]; translation [GO:0006412]	cytoplasm [GO:0005737]; cytosol [GO:0005829]; cytosolic large ribosomal subunit [GO:0022625]; cytosolic ribosome [GO:0022626]; nucleus [GO:0005634]; ribosome [GO:0005840]; synapse [GO:0045202]	cadherin binding [GO:0045296]; RNA binding [GO:0003723]; structural constituent of ribosome [GO:0003735]	P61313	Large ribosomal subunit protein eL15 (60S ribosomal protein L15)	17.1486	16.9397	17.0155	17.1064	17.0396	17.06	17.0842	17.168	17.0869	17.0262	16.7286	16.7874	16.7796	16.8814	16.824	17.3125	17.4514	17.2801	17.3259	17.5146	-0.0242555	0.648418	0.812097	0.30152	2.72943e-05	0.00196695	0.266237	0.000103813	0.00689721	NotSig	Up	Up	1	1	1	15	16	17	16
Q8N2U0	Q8N2U0	TMEM256	11742	Acetylation;Membrane;Proteomics identification;Reference proteome;Signal;Transmembrane;Transmembrane helix	TRANSMEM 64..84; /note="Helical"; /evidence="ECO:0000255"; TRANSMEM 93..113; /note="Helical"; /evidence="ECO:0000255"	NA	extracellular exosome [GO:0070062]; membrane [GO:0016020]; mitochondrion [GO:0005739]	NA	Q8N2U0	Transmembrane protein 256	10.8183	10.2138	10.2853	10.4093	9.74822	10.3471	10.3108	10.4926	10.269	10.2522	10.7532	10.5757	10.5649	10.121	10.0394	11.2541	11.3325	11.1805	11.0444	11.2876	-0.163017	0.233444	0.492316	0.757233	2.86665e-05	0.00204931	0.719257	5.03832e-05	0.00500348	NotSig	Up	Up	1	1	1	3	3	3	3
Q9Y2S6	Q9Y2S6	TMA7	7066	ADP-ribosylation;Coiled coil;Proteomics identification;Reference proteome	NA	NA	NA	NA	Q9Y2S6	Translation machinery-associated protein 7 (Coiled-coil domain-containing protein 72)		2.83972	3.81022	4.23287	4.66676	5.01125					8.13367	7.84362	8.44532	7.63638	7.69261	8.45751	9.70993	8.75635	8.09509	5.80361	0.397312	0.5406	0.738269	4.62718	2.94372e-05	0.00207126	3.74108	0.00202065	0.0279923	NotSig	Up	Up	1	1	0		1	1	1
Q96J01	Q96J01	THOC3	38772	3D-structure;Acetylation;Alternative splicing;mRNA processing;mRNA splicing;mRNA transport;Nucleus;Proteomics identification;Reference proteome;Repeat;RNA-binding;Transport;WD repeat	NA	mRNA export from nucleus [GO:0006406]; mRNA processing [GO:0006397]; RNA splicing [GO:0008380]	nuclear speck [GO:0016607]; nucleoplasm [GO:0005654]; THO complex part of transcription export complex [GO:0000445]; transcription export complex [GO:0000346]	RNA binding [GO:0003723]	Q96J01	THO complex subunit 3 (Tho3) (TEX1 homolog) (hTREX45)	12.3272	12.2272	12.2445	12.3454	12.3054	12.3506	12.4641	12.4415	12.5545	12.486	12.0157	11.9226	11.8668	11.9384	11.8892	12.5052	12.3258	12.5057	12.488	12.4885	0.0938655	0.0590104	0.293069	0.26527	2.92061e-05	0.00207126	0.0952948	0.0556471	0.180889	NotSig	Up	NotSig	1	1	1	14	15	15	16
P55285	P55285	CDH6	88309	3D-structure;Alternative splicing;Calcium;Cell adhesion;Cell membrane;Cleavage on pair of basic residues;Glycoprotein;Membrane;Metal-binding;Phosphoprotein;Proteomics identification;Reference proteome;Repeat;Signal;Transmembrane;Transmembrane helix	TRANSMEM 616..636; /note="Helical"; /evidence="ECO:0000255"	adherens junction organization [GO:0034332]; calcium-dependent cell-cell adhesion via plasma membrane cell adhesion molecules [GO:0016339]; cell adhesion [GO:0007155]; cell migration [GO:0016477]; cell morphogenesis [GO:0000902]; cell-cell adhesion mediated by cadherin [GO:0044331]; cell-cell junction assembly [GO:0007043]; homophilic cell adhesion via plasma membrane adhesion molecules [GO:00071…	adherens junction [GO:0005912]; catenin complex [GO:0016342]; cell junction [GO:0030054]; glutamatergic synapse [GO:0098978]; nucleoplasm [GO:0005654]; plasma membrane [GO:0005886]	beta-catenin binding [GO:0008013]; cadherin binding [GO:0045296]; calcium ion binding [GO:0005509]	P55285	Cadherin-6 (Kidney cadherin) (K-cadherin)	10.2521	10.697	10.3798	10.5567	10.3867	10.2369	10.1861	10.2169	10.4916	10.2769	9.23445	9.40856	8.95612	9.16227	9.36491	10.0493	10.1618	9.9866	10.3496	9.82748	-0.19894	0.0655232	0.301968	-0.576728	2.99527e-05	0.00209108	-0.405753	0.000952218	0.0193827	NotSig	Down	Down	1	1	1	14	14	14	13
Q567V2	Q567V2	MPV17L2	23180	Alternative splicing;Membrane;Mitochondrion;Mitochondrion inner membrane;Proteomics identification;Reference proteome;Transmembrane;Transmembrane helix	TRANSMEM 20..42; /note="Helical"; /evidence="ECO:0000255"; TRANSMEM 63..83; /note="Helical"; /evidence="ECO:0000255"; TRANSMEM 102..122; /note="Helical"; /evidence="ECO:0000255"	mitochondrial ribosome assembly [GO:0061668]; positive regulation of mitochondrial translation [GO:0070131]	cytoplasm [GO:0005737]; mitochondrial inner membrane [GO:0005743]; mitochondrion [GO:0005739]	mitochondrial large ribosomal subunit binding [GO:0140978]	Q567V2	Mpv17-like protein 2	9.10622	8.87725	9.33634	9.24428	9.22316	9.07309	9.32885	9.33359	9.5389	9.41776	9.1709	9.16637	9.26479	8.89437	9.09498	9.46826	9.82299	9.63222	9.50003	9.96443	0.0869792	0.425994	0.656645	0.607194	3.15241e-05	0.00216692	0.427484	0.000984422	0.0196687	NotSig	Up	Up	1	1	1	7	5	7	6
Q9UFG5	Q9UFG5	C19orf25	12878	Alternative splicing;Coiled coil;Phosphoprotein;Proteomics identification;Reference proteome	NA	NA	NA	NA	Q9UFG5	UPF0449 protein C19orf25	11.4665	11.5952	11.2358	11.3134	11.4389	11.3515	11.1034	10.6774	11.1494	11.1223	10.4952	10.2246	10.1912	10.2201	10.4549	10.8018	10.7473	10.6448	10.8934	10.9341	0.159234	0.0585674	0.292363	-0.446063	3.15119e-05	0.00216692	-0.11768	0.151842	0.33445	NotSig	Down	NotSig	1	1	1	8	8	8	8
Q9P0S9	Q9P0S9	TMEM14C	11565	3D-structure;Heme biosynthesis;Membrane;Mitochondrion;Proteomics identification;Reference proteome;Transmembrane;Transmembrane helix	TRANSMEM 7..27; /note="Helical"; /evidence="ECO:0000255"; TRANSMEM 32..52; /note="Helical"; /evidence="ECO:0000255"; TRANSMEM 62..82; /note="Helical"; /evidence="ECO:0000255"; TRANSMEM 88..108; /note="Helical"; /evidence="ECO:0000255"	erythrocyte differentiation [GO:0030218]; heme biosynthetic process [GO:0006783]; mitochondrial transport [GO:0006839]; regulation of heme biosynthetic process [GO:0070453]	mitochondrial inner membrane [GO:0005743]; mitochondrial membrane [GO:0031966]; mitochondrion [GO:0005739]	NA	Q9P0S9	Transmembrane protein 14C	11.7313	11.2547	11.5674	11.5929	11.4214	11.3898	11.7224	11.6909	11.8651	11.8639	11.2328	11.9205	11.5055	11.8354	11.473	12.0418	12.2837	12.1916	12.1743	12.0588	0.0795482	0.533152	0.73409	0.710605	3.22835e-05	0.00220218	0.519346	0.000726682	0.0169179	NotSig	Up	Up	1	1	1	1	1	1	1
Q9H444	Q9H444	CHMP4B	24950	3D-structure;Acetylation;Cataract;Coiled coil;Cytoplasm;Direct protein sequencing;Disease variant;Endosome;Host-virus interaction;Membrane;Nucleus;Phosphoprotein;Protein transport;Proteomics identification;Reference proteome;Transport;Ubl conjugation	NA	autophagosome maturation [GO:0097352]; autophagy [GO:0006914]; exit from mitosis [GO:0010458]; late endosome to lysosome transport [GO:1902774]; late endosome to vacuole transport via multivesicular body sorting pathway [GO:0032511]; macroautophagy [GO:0016236]; maintenance of lens transparency [GO:0036438]; membrane fission [GO:0090148]; midbody abscission [GO:0061952]; mitotic cytokinesis [GO:0…	amphisome membrane [GO:1904930]; autophagosome membrane [GO:0000421]; cytoplasm [GO:0005737]; cytoplasmic side of plasma membrane [GO:0009898]; cytosol [GO:0005829]; endosome [GO:0005768]; ESCRT III complex [GO:0000815]; extracellular exosome [GO:0070062]; kinetochore [GO:0000776]; kinetochore microtubule [GO:0005828]; lysosomal membrane [GO:0005765]; membrane coat [GO:0030117]; midbody [GO:00304…	cadherin binding [GO:0045296]; identical protein binding [GO:0042802]; protein homodimerization activity [GO:0042803]	Q9H444	Charged multivesicular body protein 4b (Chromatin-modifying protein 4b) (CHMP4b) (SNF7 homolog associated with Alix 1) (SNF7-2) (hSnf7-2) (Vacuolar protein sorting-associated protein 32-2) (Vps32-2) (hVps32-2)	15.7289	15.7134	15.659	15.6308	15.5906	15.6305	15.4949	15.4845	15.3541	15.4432	14.7598	14.8299	14.852	14.8453	14.6994	15.4198	15.2149	15.3828	15.2625	15.1356	0.0953525	0.0769204	0.315159	-0.2862	3.34314e-05	0.00226321	-0.103631	0.0565854	0.182215	NotSig	Down	NotSig	1	1	1	14	14	14	14
Q9UBM7	Q9UBM7	DHCR7	54489	Cholesterol biosynthesis;Cholesterol metabolism;Disease variant;Endoplasmic reticulum;Hydrolase;Lipid biosynthesis;Lipid metabolism;Membrane;NADP;Oxidoreductase;Phosphoprotein;Proteomics identification;Reference proteome;Steroid biosynthesis;Steroid metabolism;Sterol biosynthesis;Sterol metabolism;Transmembrane;Transmembrane helix	TRANSMEM 40..60; /note="Helical"; /evidence="ECO:0000255"; TRANSMEM 154..174; /note="Helical"; /evidence="ECO:0000255"; TRANSMEM 177..197; /note="Helical"; /evidence="ECO:0000255"; TRANSMEM 266..286; /note="Helical"; /evidence="ECO:0000255"; TRANSMEM 306..326; /note="Helical"; /evidence="ECO:0000255"; TRANSMEM 331..351; /note="Helical"; /evidence="ECO:0000255"; TRANSMEM 420..440; /note="Helical";…	cholesterol biosynthetic process [GO:0006695]; cholesterol biosynthetic process via desmosterol [GO:0033489]; cholesterol biosynthetic process via lathosterol [GO:0033490]; positive regulation of ferroptosis [GO:0160020]	endoplasmic reticulum [GO:0005783]; endoplasmic reticulum membrane [GO:0005789]; membrane [GO:0016020]; nuclear outer membrane [GO:0005640]	7-dehydrocholesterol reductase activity [GO:0047598]; cholesterol-5,6-oxide hydrolase activity [GO:0033963]; NADP binding [GO:0050661]	Q9UBM7	7-dehydrocholesterol reductase (7-DHC reductase) (EC 1.3.1.21) (Cholesterol-5,6-epoxide hydrolase subunit DHCR7) (EC 3.3.2.11) (Delta7-sterol reductase) (Sterol Delta(7)-reductase) (Sterol reductase SR-2)	13.473	13.2537	13.5317	13.4271	13.4628	13.4811	13.728	13.7194	13.9065	13.7199	13.1626	13.3231	13.2205	13.2217	13.27	13.5677	13.7902	13.5715	13.7492	13.9475	0.125795	0.110286	0.359519	0.420512	3.49363e-05	0.0023473	0.138363	0.0814097	0.22755	NotSig	Up	NotSig	1	1	1	10	10	10	10
Q9UQ03	Q9UQ03	CORO2B	54953	Actin-binding;Alternative splicing;Coiled coil;Cytoplasm;Cytoskeleton;Proteomics identification;Reference proteome;Repeat;WD repeat	NA	actin cytoskeleton organization [GO:0030036]; focal adhesion assembly [GO:0048041]; negative regulation of cell-substrate adhesion [GO:0010812]; negative regulation of establishment of protein localization [GO:1904950]; negative regulation of stress fiber assembly [GO:0051497]; positive regulation of establishment of protein localization [GO:1904951]; regulation of actin cytoskeleton organization…	actin cytoskeleton [GO:0015629]; cytoplasm [GO:0005737]; focal adhesion [GO:0005925]; membrane [GO:0016020]	actin binding [GO:0003779]; actin filament binding [GO:0051015]; talin binding [GO:1990147]; vinculin binding [GO:0017166]	Q9UQ03	Coronin-2B (Coronin-like protein C) (Clipin-C) (Protein FC96)	10.4912	10.4457	10.4821	10.5569	10.428	10.5909	10.5839	10.3644	10.7165	10.6164	10.129	10.0589	10.0318	10.2544	10.2893	10.5739	10.7961	10.7152	10.6787	10.7835	0.0910409	0.125854	0.377393	0.31804	3.55963e-05	0.0023738	0.224506	0.00105634	0.0204944	NotSig	Up	Up	1	1	1	20	22	23	21
Q6ZWT7	Q6ZWT7	MBOAT2	59527	Acyltransferase;Endoplasmic reticulum;Lipid biosynthesis;Lipid metabolism;Membrane;Phospholipid biosynthesis;Phospholipid metabolism;Proteomics identification;Reference proteome;Transferase;Transmembrane;Transmembrane helix	TRANSMEM 22..42; /note="Helical"; /evidence="ECO:0000255"; TRANSMEM 61..81; /note="Helical"; /evidence="ECO:0000255"; TRANSMEM 88..108; /note="Helical"; /evidence="ECO:0000255"; TRANSMEM 184..204; /note="Helical"; /evidence="ECO:0000255"; TRANSMEM 237..257; /note="Helical"; /evidence="ECO:0000255"; TRANSMEM 264..284; /note="Helical"; /evidence="ECO:0000255"; TRANSMEM 366..386; /note="Helical"; /e…	lipid modification [GO:0030258]; phosphatidylcholine acyl-chain remodeling [GO:0036151]; phosphatidylethanolamine acyl-chain remodeling [GO:0036152]; phosphatidylserine acyl-chain remodeling [GO:0036150]; phospholipid biosynthetic process [GO:0008654]; regulation of chondrocyte differentiation [GO:0032330]	endoplasmic reticulum membrane [GO:0005789]; membrane [GO:0016020]	1-acylglycerol-3-phosphate O-acyltransferase activity [GO:0003841]; 1-acylglycerophosphocholine O-acyltransferase activity [GO:0047184]; 1-acylglycerophosphoethanolamine O-acyltransferase activity [GO:0106262]; 1-acylglycerophosphoserine O-acyltransferase activity [GO:0106263]; 2-acylglycerol-3-phosphate O-acyltransferase activity [GO:0047144]; acyltransferase activity [GO:0016746]	Q6ZWT7	Membrane-bound glycerophospholipid O-acyltransferase 2 (EC 2.3.1.-) (1-acylglycerophosphate O-acyltransferase MBOAT2) (EC 2.3.1.51) (1-acylglycerophosphocholine O-acyltransferase MBOAT2) (EC 2.3.1.23) (1-acylglycerophosphoethanolamine MBOAT2 O-acyltransferase) (EC 2.3.1.n7) (Lysophosphatidic acid acyltransferase) (LPAAT) (Lyso-PA acyltransferase) (Lysophosphatidylcholine acyltransferase) (LPCAT) …	13.7755	13.6504	13.8493	13.9905	14.0738	13.8078	14.0739	14.0645	14.016	14.0482	13.5119	13.7613	13.7802	13.5908	13.8867	14.1935	14.3528	14.2556	14.6115	14.5865	-0.0895263	0.269639	0.524824	0.440988	3.61508e-05	0.00237532	0.306074	0.00123082	0.0217794	NotSig	Up	Up	1	1	1	18	20	20	20
P49207	P49207	RPL34	13293	3D-structure;Acetylation;Cytoplasm;Direct protein sequencing;Endoplasmic reticulum;Isopeptide bond;Phosphoprotein;Proteomics identification;Reference proteome;Ribonucleoprotein;Ribosomal protein;Ubl conjugation	NA	cytoplasmic translation [GO:0002181]; translation [GO:0006412]	cytoplasm [GO:0005737]; cytosol [GO:0005829]; cytosolic large ribosomal subunit [GO:0022625]; cytosolic ribosome [GO:0022626]; endoplasmic reticulum [GO:0005783]; extracellular exosome [GO:0070062]; nucleolus [GO:0005730]; synapse [GO:0045202]	cadherin binding [GO:0045296]; RNA binding [GO:0003723]; structural constituent of ribosome [GO:0003735]	P49207	Large ribosomal subunit protein eL34 (60S ribosomal protein L34)	16.5371	16.299	16.3753	16.3137	16.3177	16.5034	16.4346	16.4549	16.5814	16.4668	16.1795	16.0826	15.9987	16.3033	16.1547	16.8065	16.8673	16.6495	16.6508	16.7831	-0.0453673	0.458908	0.683662	0.33674	3.60585e-05	0.00237532	0.216734	0.00224375	0.0296161	NotSig	Up	Up	1	1	1	11	11	10	11
O15372	O15372	EIF3H	39930	3D-structure;Cytoplasm;Initiation factor;Isopeptide bond;Phosphoprotein;Protein biosynthesis;Proteomics identification;Reference proteome;Ubl conjugation	NA	formation of cytoplasmic translation initiation complex [GO:0001732]; negative regulation of proteasomal ubiquitin-dependent protein catabolic process [GO:0032435]; regulation of translational initiation [GO:0006446]; translational initiation [GO:0006413]	cytosol [GO:0005829]; eukaryotic 43S preinitiation complex [GO:0016282]; eukaryotic 48S preinitiation complex [GO:0033290]; eukaryotic translation initiation factor 3 complex [GO:0005852]; eukaryotic translation initiation factor 3 complex, eIF3m [GO:0071541]; extracellular exosome [GO:0070062]; membrane [GO:0016020]	metal-dependent deubiquitinase activity [GO:0140492]; metallopeptidase activity [GO:0008237]; RNA binding [GO:0003723]; translation initiation factor activity [GO:0003743]	O15372	Eukaryotic translation initiation factor 3 subunit H (eIF3h) (Eukaryotic translation initiation factor 3 subunit 3) (eIF-3-gamma) (eIF3 p40 subunit)	15.6202	15.6621	15.6007	15.6366	15.645	15.5463	15.5166	15.5577	15.4302	15.5038	14.8571	14.8628	14.9168	14.8026	14.849	15.5132	15.582	15.5164	15.4355	15.4112	-0.0543734	0.137455	0.391551	-0.19559	3.67899e-05	0.00239967	-0.0740842	0.048933	0.168698	NotSig	Down	NotSig	1	1	1	23	23	24	24
Q8N3C0	Q8N3C0	ASCC3	251460	3D-structure;Acetylation;Alternative splicing;ATP-binding;Coiled coil;Cytoplasm;Direct protein sequencing;DNA damage;DNA repair;Helicase;Hydrolase;Intellectual disability;Isomerase;Nucleotide-binding;Nucleus;Phosphoprotein;Proteomics identification;Reference proteome;Repeat	NA	DNA alkylation repair [GO:0006307]; rescue of stalled ribosome [GO:0072344]; ribosome disassembly [GO:0032790]; ribosome-associated ubiquitin-dependent protein catabolic process [GO:1990116]	cytosol [GO:0005829]; cytosolic ribosome [GO:0022626]; DNA repair complex [GO:1990391]; membrane [GO:0016020]; nuclear speck [GO:0016607]; nucleoplasm [GO:0005654]; nucleus [GO:0005634]; RQC-trigger complex [GO:0180022]	3'-5' DNA helicase activity [GO:0043138]; ATP binding [GO:0005524]; ATP hydrolysis activity [GO:0016887]; RNA binding [GO:0003723]	Q8N3C0	Activating signal cointegrator 1 complex subunit 3 (EC 5.6.2.4) (ASC-1 complex subunit p200) (ASC1p200) (Helicase, ATP binding 1) (Trip4 complex subunit p200)	12.4948	12.3812	12.6647	12.6066	12.5572	12.4225	12.6842	12.6736	12.573	12.6348	12.1025	12.2145	12.2639	12.1789	12.1616	12.7463	12.7805	12.9118	12.7542	12.7786	0.0161887	0.739588	0.868102	0.268596	3.75886e-05	0.002434	0.211097	0.000428451	0.0128153	NotSig	Up	Up	1	1	1	116	112	120	120
P03915	P03915	MT-ND5	67027	3D-structure;Disease variant;Electron transport;Leber hereditary optic neuropathy;Leigh syndrome;MELAS syndrome;Membrane;Mitochondrion;Mitochondrion inner membrane;NAD;Primary mitochondrial disease;Proteomics identification;Reference proteome;Respiratory chain;Translocase;Transmembrane;Transmembrane helix;Transport;Ubiquinone	TRANSMEM 38..58; /note="Helical"; /evidence="ECO:0000255"; TRANSMEM 87..107; /note="Helical"; /evidence="ECO:0000255"; TRANSMEM 122..142; /note="Helical"; /evidence="ECO:0000255"; TRANSMEM 144..160; /note="Helical"; /evidence="ECO:0000255"; TRANSMEM 171..191; /note="Helical"; /evidence="ECO:0000255"; TRANSMEM 211..233; /note="Helical"; /evidence="ECO:0000255"; TRANSMEM 241..261; /note="Helical"; …	aerobic respiration [GO:0009060]; electron transport coupled proton transport [GO:0015990]; mitochondrial electron transport, NADH to ubiquinone [GO:0006120]; mitochondrial respiratory chain complex I assembly [GO:0032981]; proton motive force-driven mitochondrial ATP synthesis [GO:0042776]; response to hydrogen peroxide [GO:0042542]; response to hypoxia [GO:0001666]	mitochondrial inner membrane [GO:0005743]; mitochondrion [GO:0005739]; respiratory chain complex I [GO:0045271]	NADH dehydrogenase (ubiquinone) activity [GO:0008137]	P03915	NADH-ubiquinone oxidoreductase chain 5 (EC 7.1.1.2) (NADH dehydrogenase subunit 5)	10.1457	10.1329	10.4763	10.555	10.3504	10.0272	10.4427	10.6257	10.4232	10.5842	9.67854	10.3495	10.5153	10.3341	10.7483	10.9961	11.0808	11.3059	11.197	11.2818	-0.200969	0.096897	0.342443	0.63675	3.96109e-05	0.0025465	0.548648	0.000186578	0.00921138	NotSig	Up	Up	1	1	1	4	4	5	4
Q5VW36	Q5VW36	FOCAD	200058	Acetylation;Cell junction;Cytoplasm;Disease variant;Proteomics identification;Reference proteome	NA	regulation of post-transcriptional gene silencing [GO:0060147]	cytosol [GO:0005829]; focal adhesion [GO:0005925]	NA	Q5VW36	Focadhesin	10.9186	10.9709	11.2013	11.2189	10.9794	11.0509	11.1338	11.0491	10.9455	11.0087	10.6269	10.8262	10.8408	10.7795	10.7034	11.3264	11.2723	11.4069	11.1994	11.1783	0.122055	0.0617957	0.297109	0.338568	4.09801e-05	0.00259715	0.359018	2.13534e-05	0.00338779	NotSig	Up	Up	1	1	1	50	50	49	50
Q99436	Q99436	PSMB7	29965	3D-structure;Alternative splicing;Cytoplasm;Direct protein sequencing;Host-virus interaction;Hydrolase;Nucleus;Protease;Proteasome;Proteomics identification;Reference proteome;Threonine protease;Zymogen	NA	proteasome-mediated ubiquitin-dependent protein catabolic process [GO:0043161]	cilium [GO:0005929]; cytoplasm [GO:0005737]; cytosol [GO:0005829]; extracellular region [GO:0005576]; ficolin-1-rich granule lumen [GO:1904813]; nuclear body [GO:0016604]; nucleoplasm [GO:0005654]; nucleus [GO:0005634]; proteasome complex [GO:0000502]; proteasome core complex [GO:0005839]; proteasome core complex, beta-subunit complex [GO:0019774]; secretory granule lumen [GO:0034774]	endopeptidase activity [GO:0004175]; threonine-type endopeptidase activity [GO:0004298]	Q99436	Proteasome subunit beta type-7 (EC 3.4.25.1) (Macropain chain Z) (Multicatalytic endopeptidase complex chain Z) (Proteasome subunit Z) (Proteasome subunit beta-2) (beta-2)	14.9895	14.8638	14.8594	14.8834	14.7851	15.0907	14.9033	14.7356	14.957	14.9563	14.5947	14.5799	14.4342	14.7359	14.5918	15.2374	15.2311	15.1559	15.1306	15.2309	-0.0220358	0.68576	0.833367	0.297749	4.09687e-05	0.00259715	0.244726	0.00030346	0.0105927	NotSig	Up	Up	1	1	1	16	15	17	15
O75436	O75436	VPS26A	38170	3D-structure;Alternative splicing;Cytoplasm;Endosome;Membrane;Phosphoprotein;Protein transport;Proteomics identification;Reference proteome;Transport	NA	endocytic recycling [GO:0032456]; intracellular protein transport [GO:0006886]; regulation of macroautophagy [GO:0016241]; retrograde transport, endosome to Golgi [GO:0042147]	cytosol [GO:0005829]; early endosome [GO:0005769]; endosome [GO:0005768]; endosome membrane [GO:0010008]; lysosome [GO:0005764]; retromer complex [GO:0030904]; retromer, cargo-selective complex [GO:0030906]; tubular endosome [GO:0097422]; vesicle [GO:0031982]	NA	O75436	Vacuolar protein sorting-associated protein 26A (Vesicle protein sorting 26A) (hVPS26)	14.7826	14.6685	14.7812	14.8587	14.7661	14.9145	14.7636	14.7067	14.6064	14.5941	14.4735	14.4437	14.5292	14.5355	14.4682	15.0921	14.9988	15.1094	14.9777	14.9865	0.0474592	0.404283	0.64134	0.30732	4.26992e-05	0.00261835	0.360968	6.79139e-06	0.00211105	NotSig	Up	Up	1	1	1	24	23	24	23
Q96P70	Q96P70	IPO9	115963	3D-structure;Acetylation;Chaperone;Cytoplasm;Direct protein sequencing;Nucleus;Protein transport;Proteomics identification;Reference proteome;Transport	NA	proteasome localization [GO:0031144]; protein import into nucleus [GO:0006606]	cytoplasm [GO:0005737]; cytosol [GO:0005829]; membrane [GO:0016020]; nuclear envelope [GO:0005635]; nucleoplasm [GO:0005654]	histone binding [GO:0042393]; histone chaperone activity [GO:0140713]; nuclear import signal receptor activity [GO:0061608]; small GTPase binding [GO:0031267]	Q96P70	Importin-9 (Imp9) (Ran-binding protein 9) (RanBP9)	12.8371	12.7812	12.8834	12.9715	12.7275	12.9726	12.7962	12.7239	12.715	12.7288	12.5792	12.5361	12.5801	12.5977	12.4344	13.1196	13.137	13.1986	12.9363	13.018	0.0853661	0.165568	0.425472	0.326201	4.23985e-05	0.00261835	0.37813	7.88334e-06	0.00227244	NotSig	Up	Up	1	1	1	32	33	33	32
O94992	O94992	HEXIM1	40623	3D-structure;Coiled coil;Cytoplasm;Immunity;Innate immunity;Nucleus;Phosphoprotein;Proteomics identification;Reference proteome;Repressor;Transcription;Transcription regulation	NA	activation of innate immune response [GO:0002218]; heart development [GO:0007507]; innate immune response [GO:0045087]; negative regulation of transcription by RNA polymerase II [GO:0000122]; negative regulation of transcription elongation by RNA polymerase II [GO:0034244]; negative regulation of viral transcription [GO:0032897]; positive regulation of signal transduction by p53 class mediator [G…	7SK snRNP [GO:0120259]; cytoplasm [GO:0005737]; intracellular membrane-bounded organelle [GO:0043231]; nucleoplasm [GO:0005654]; nucleus [GO:0005634]	7SK snRNA binding [GO:0097322]; cyclin-dependent protein serine/threonine kinase inhibitor activity [GO:0004861]; identical protein binding [GO:0042802]; P-TEFb complex binding [GO:0106140]; protein kinase inhibitor activity [GO:0004860]; snRNA binding [GO:0017069]; transcription regulator inhibitor activity [GO:0140416]	O94992	Protein HEXIM1 (Cardiac lineage protein 1) (Estrogen down-regulated gene 1 protein) (Hexamethylene bis-acetamide-inducible protein 1) (Menage a quatre protein 1)	12.7611	12.8	12.7633	12.7442	12.7522	12.6384	12.722	12.712	12.7379	12.7051	11.9669	11.8916	11.9706	11.8646	11.858	12.5196	12.7164	12.5887	12.6249	12.5436	-0.0608127	0.154163	0.410366	-0.225896	4.20428e-05	0.00261835	-0.1658	0.000862841	0.0184608	NotSig	Down	Down	1	1	1	15	15	14	15
Q9Y3A4	Q9Y3A4	RRP7A	32334	3D-structure;Cell projection;Cytoplasm;Cytoskeleton;Disease variant;Intellectual disability;Nucleus;Phosphoprotein;Primary microcephaly;Proteomics identification;Reference proteome;RNA-binding	NA	blastocyst formation [GO:0001825]; cilium disassembly [GO:0061523]; protein localization to nucleolus [GO:1902570]; ribosomal small subunit assembly [GO:0000028]; ribosomal small subunit biogenesis [GO:0042274]; ribosome biogenesis [GO:0042254]; rRNA processing [GO:0006364]	cell junction [GO:0030054]; centrosome [GO:0005813]; cilium [GO:0005929]; CURI complex [GO:0032545]; cytoplasm [GO:0005737]; nucleolus [GO:0005730]; nucleoplasm [GO:0005654]; small-subunit processome [GO:0032040]; UTP-C complex [GO:0034456]	RNA binding [GO:0003723]	Q9Y3A4	Ribosomal RNA-processing protein 7 homolog A (Gastric cancer antigen Zg14)	11.9712	11.9233	11.8611	11.7897	11.6902	12.0212	11.9765	12.0575	12.232	12.1659	11.5642	11.5046	11.5062	11.5289	11.5936	12.1136	12.2404	12.1734	12.287	12.2178	-0.0333904	0.577351	0.763535	0.325751	4.24651e-05	0.00261835	0.0814108	0.184371	0.375721	NotSig	Up	NotSig	1	1	1	15	13	15	14
P41091	P41091	EIF2S3	51109	3D-structure;Acetylation;Cytoplasm;Direct protein sequencing;Disease variant;Epilepsy;GTP-binding;Hydrolase;Initiation factor;Intellectual disability;Nucleotide-binding;Obesity;Phosphoprotein;Protein biosynthesis;Proteomics identification;Reference proteome	NA	cytoplasmic translational initiation [GO:0002183]; formation of translation preinitiation complex [GO:0001731]; translational initiation [GO:0006413]	cytoplasm [GO:0005737]; cytosol [GO:0005829]; eukaryotic translation initiation factor 2 complex [GO:0005850]; extracellular exosome [GO:0070062]	cadherin binding [GO:0045296]; GTP binding [GO:0005525]; GTPase activity [GO:0003924]; methionyl-initiator methionine tRNA binding [GO:1990856]; translation factor activity, RNA binding [GO:0008135]; translation initiation factor activity [GO:0003743]	P41091	Eukaryotic translation initiation factor 2 subunit 3 (EC 3.6.5.3) (Eukaryotic translation initiation factor 2 subunit gamma X) (eIF2-gamma X) (eIF2gX)	16.0155	15.9305	15.9244	16.0001	15.9764	16.1269	16.1473	16.1572	16.2382	16.2892	15.6024	15.6996	15.5619	15.7509	15.6201	16.2636	16.1252	16.0624	16.1144	16.2543	0.0524341	0.25547	0.513223	0.246598	4.27796e-05	0.00261835	0.0237975	0.599875	0.753617	NotSig	Up	NotSig	1	1	1	5	6	6	5
Q9HB90	Q9HB90	RRAGC	44224	3D-structure;Acetylation;Cardiomyopathy;Cytoplasm;Disease variant;GTP-binding;Hydrolase;Lysosome;Membrane;Nucleotide-binding;Nucleus;Phosphoprotein;Proteomics identification;Reference proteome	NA	apoptotic process [GO:0006915]; cellular response to amino acid starvation [GO:0034198]; cellular response to amino acid stimulus [GO:0071230]; cellular response to nutrient levels [GO:0031669]; cellular response to starvation [GO:0009267]; DNA-templated transcription [GO:0006351]; negative regulation of autophagy [GO:0010507]; positive regulation of TORC1 signaling [GO:1904263]; protein localiza…	cytoplasm [GO:0005737]; cytosol [GO:0005829]; FNIP-folliculin RagC/D GAP [GO:1990877]; Gtr1-Gtr2 GTPase complex [GO:1990131]; intracellular membrane-bounded organelle [GO:0043231]; lysosomal membrane [GO:0005765]; lysosome [GO:0005764]; nucleoplasm [GO:0005654]; nucleus [GO:0005634]	enzyme-substrate adaptor activity [GO:0140767]; GDP binding [GO:0019003]; GTP binding [GO:0005525]; GTPase activity [GO:0003924]; GTPase binding [GO:0051020]; magnesium ion binding [GO:0000287]; molecular adaptor activity [GO:0060090]; protein heterodimerization activity [GO:0046982]; protein-membrane adaptor activity [GO:0043495]	Q9HB90	Ras-related GTP-binding protein C (Rag C) (RagC) (EC 3.6.5.-) (GTPase-interacting protein 2) (TIB929)	11.0877	11.1178	11.2062	11.4023	11.0128	11.3731	11.2858	11.003	11.2742	11.1816	11.0715	10.8829	10.9093	11.0803	11.0667	11.7589	11.6471	11.7097	11.6478	11.4035	0.00961993	0.912024	0.960161	0.474905	4.315e-05	0.00262305	0.417144	0.000166668	0.00868164	NotSig	Up	Up	1	1	1	8	9	8	10
P51808	P51808	DYNLT3	13062	Cell cycle;Cell division;Centromere;Chromosome;Cytoplasm;Cytoskeleton;Dynein;Kinetochore;Microtubule;Mitosis;Motor protein;Nitration;Nucleus;Proteomics identification;Reference proteome;Transport	NA	cell division [GO:0051301]; microtubule-based movement [GO:0007018]; positive regulation of mitotic cell cycle [GO:0045931]; regulation of mitotic cell cycle [GO:0007346]	cytoplasm [GO:0005737]; cytoplasmic dynein complex [GO:0005868]; kinetochore [GO:0000776]; mitotic spindle astral microtubule [GO:0061673]; nucleus [GO:0005634]	dynein intermediate chain binding [GO:0045505]; identical protein binding [GO:0042802]	P51808	Dynein light chain Tctex-type 3 (Protein 91/23) (T-complex-associated testis-expressed 1-like)	9.55921	8.78179	9.23783	9.6494	9.50718	9.50728	9.71157	9.60634	9.68108	9.78904	9.99907	9.38966	9.58607	9.32777	9.39194	9.91151	10.0736	9.82218	9.97466	9.74177	0.279837	0.0824488	0.323425	0.835873	4.39911e-05	0.00265611	0.526415	0.0030322	0.0353269	NotSig	Up	Up	1	1	1	3	2	3	3
P11532	P11532	DMD	426778	3D-structure;Actin-binding;Alternative promoter usage;Alternative splicing;Calcium;Cardiomyopathy;Cell membrane;Cytoplasm;Cytoskeleton;Disease variant;Membrane;Metal-binding;Phosphoprotein;Postsynaptic cell membrane;Proteomics identification;Reference proteome;Repeat;Synapse;Zinc;Zinc-finger	NA	cardiac muscle cell action potential [GO:0086001]; cardiac muscle contraction [GO:0060048]; maintenance of blood-brain barrier [GO:0035633]; motile cilium assembly [GO:0044458]; muscle cell cellular homeostasis [GO:0046716]; muscle cell development [GO:0055001]; muscle organ development [GO:0007517]; neuron development [GO:0048666]; peptide biosynthetic process [GO:0043043]; positive regulation o…	cell surface [GO:0009986]; cell-substrate junction [GO:0030055]; costamere [GO:0043034]; cytoskeleton [GO:0005856]; cytosol [GO:0005829]; dystrophin-associated glycoprotein complex [GO:0016010]; filopodium [GO:0030175]; filopodium membrane [GO:0031527]; membrane raft [GO:0045121]; neuron projection terminus [GO:0044306]; nucleus [GO:0005634]; plasma membrane [GO:0005886]; postsynaptic membrane [G…	actin binding [GO:0003779]; dystroglycan binding [GO:0002162]; myosin binding [GO:0017022]; nitric-oxide synthase binding [GO:0050998]; structural constituent of cytoskeleton [GO:0005200]; structural constituent of muscle [GO:0008307]; vinculin binding [GO:0017166]; zinc ion binding [GO:0008270]	P11532	Dystrophin	13.2268	13.2279	13.1655	13.1488	13.1123	13.167	13.2187	13.1784	13.0103	13.0685	12.3239	12.4267	12.3516	12.296	12.2151	13.1087	12.969	12.8972	12.8082	12.7424	0.0390971	0.365298	0.608218	-0.231908	4.44468e-05	0.00265817	-0.185045	0.000429242	0.0128153	NotSig	Down	Down	1	1	1	21	20	21	21
Q16531	Q16531	DDB1	126968	3D-structure;Acetylation;Alternative splicing;Biological rhythms;Cytoplasm;Disease variant;DNA damage;DNA repair;DNA-binding;Host-virus interaction;Intellectual disability;Isopeptide bond;Nucleus;Phosphoprotein;Proteomics identification;Reference proteome;Repeat;Ubl conjugation;Ubl conjugation pathway	NA	apoptotic process [GO:0006915]; biological process involved in interaction with symbiont [GO:0051702]; cellular response to UV [GO:0034644]; DNA damage response [GO:0006974]; DNA repair [GO:0006281]; ectopic germ cell programmed cell death [GO:0035234]; epigenetic programming in the zygotic pronuclei [GO:0044725]; negative regulation of apoptotic process [GO:0043066]; negative regulation of devel…	chromosome, telomeric region [GO:0000781]; Cul4-RING E3 ubiquitin ligase complex [GO:0080008]; Cul4A-RING E3 ubiquitin ligase complex [GO:0031464]; Cul4B-RING E3 ubiquitin ligase complex [GO:0031465]; cytoplasm [GO:0005737]; extracellular exosome [GO:0070062]; extracellular space [GO:0005615]; nucleolus [GO:0005730]; nucleoplasm [GO:0005654]; nucleus [GO:0005634]; protein-containing complex [GO:0…	cullin family protein binding [GO:0097602]; damaged DNA binding [GO:0003684]; DNA binding [GO:0003677]; protein-containing complex binding [GO:0044877]; protein-macromolecule adaptor activity [GO:0030674]; ubiquitin ligase complex scaffold activity [GO:0160072]; WD40-repeat domain binding [GO:0071987]	Q16531	DNA damage-binding protein 1 (DDB p127 subunit) (DNA damage-binding protein a) (DDBa) (Damage-specific DNA-binding protein 1) (HBV X-associated protein 1) (XAP-1) (UV-damaged DNA-binding factor) (UV-damaged DNA-binding protein 1) (UV-DDB 1) (XPE-binding factor) (XPE-BF) (Xeroderma pigmentosum group E-complementing protein) (XPCe)	15.4942	15.5299	15.6831	15.6438	15.6643	15.5124	15.6497	15.6501	15.7006	15.7346	15.2025	15.2037	15.2776	15.2341	15.2438	15.7586	15.8463	15.8421	15.874	15.8904	-0.0343379	0.366759	0.6094	0.204243	4.46201e-05	0.00265817	0.157302	0.000593595	0.0152424	NotSig	Up	Up	1	1	1	78	80	80	81
Q99569	Q99569	PKP4	131868	Alternative splicing;Cell adhesion;Cell junction;Cell membrane;Coiled coil;Cytoplasm;Cytoskeleton;Membrane;Methylation;Phosphoprotein;Proteomics identification;Reference proteome;Repeat	NA	cell-cell adhesion [GO:0098609]; cell-cell junction assembly [GO:0007043]; cell-cell signaling [GO:0007267]; positive regulation of cytokinesis [GO:0032467]; regulation of cell adhesion [GO:0030155]; regulation of Rho protein signal transduction [GO:0035023]	adherens junction [GO:0005912]; cell junction [GO:0030054]; cell-cell junction [GO:0005911]; cornified envelope [GO:0001533]; cytoplasm [GO:0005737]; cytoplasmic side of plasma membrane [GO:0009898]; cytoskeleton [GO:0005856]; desmosome [GO:0030057]; midbody [GO:0030496]; mitotic spindle [GO:0072686]; nucleus [GO:0005634]; perinuclear region of cytoplasm [GO:0048471]; plasma membrane [GO:0005886]…	cadherin binding [GO:0045296]	Q99569	Plakophilin-4 (p0071)	9.95855	9.96121	9.8944	9.92674	10.0136	9.90664	9.99867	9.93163	10.0337	10.001	9.03663	9.04266	9.01093	9.17164	9.11413	9.73653	9.8854	9.91563	9.81645	9.89093	-0.124276	0.00795131	0.167101	-0.225325	4.78921e-05	0.00283419	-0.249673	1.52303e-05	0.0028957	NotSig	Down	Down	1	1	1	37	44	41	43
P68371	P68371	TUBB4B	49831	3D-structure;Acetylation;Cell projection;Cilium;Cytoplasm;Cytoskeleton;Deafness;Disease variant;Flagellum;GTP-binding;Isopeptide bond;Leber congenital amaurosis;Magnesium;Metal-binding;Microtubule;Nucleotide-binding;Phosphoprotein;Proteomics identification;Reference proteome	NA	flagellated sperm motility [GO:0030317]; microtubule cytoskeleton organization [GO:0000226]; mitotic cell cycle [GO:0000278]; natural killer cell mediated cytotoxicity [GO:0042267]	axonemal microtubule [GO:0005879]; azurophil granule lumen [GO:0035578]; cytoplasm [GO:0005737]; cytoskeleton [GO:0005856]; cytosol [GO:0005829]; extracellular exosome [GO:0070062]; extracellular region [GO:0005576]; extracellular vesicle [GO:1903561]; intercellular bridge [GO:0045171]; microtubule [GO:0005874]; microtubule cytoskeleton [GO:0015630]; mitotic spindle [GO:0072686]; nucleus [GO:0005…	double-stranded RNA binding [GO:0003725]; GTP binding [GO:0005525]; GTPase activity [GO:0003924]; metal ion binding [GO:0046872]; MHC class I protein binding [GO:0042288]; structural constituent of cytoskeleton [GO:0005200]; unfolded protein binding [GO:0051082]	P68371	Tubulin beta-4B chain (Tubulin beta-2 chain) (Tubulin beta-2C chain)	18.1015	17.9841	18.0511	18.1641	18.1225	17.9268	17.8264	18.139	17.5724	17.7608	15.4386	16.9656	16.4525	16.1068	16.2981	17.3349	16.7429	18.057	17.937	17.633	-0.740955	0.00586132	0.147733	-1.28091	4.83338e-05	0.00284152	-1.04089	0.000389485	0.0123859	NotSig	Down	Down	1	1	1	3	3	3	3
P04406	P04406	GAPDH	36053	3D-structure;Acetylation;ADP-ribosylation;Alternative splicing;Apoptosis;Cytoplasm;Cytoskeleton;Direct protein sequencing;Glycolysis;Glycoprotein;Immunity;Innate immunity;Isopeptide bond;Membrane;Methylation;NAD;Nucleus;Oxidation;Oxidoreductase;Phosphoprotein;Proteomics identification;Reference proteome;S-nitrosylation;Transferase;Translation regulation;Ubl conjugation	NA	antimicrobial humoral immune response mediated by antimicrobial peptide [GO:0061844]; cellular response to type II interferon [GO:0071346]; defense response to fungus [GO:0050832]; glucose metabolic process [GO:0006006]; glycolytic process [GO:0006096]; killing by host of symbiont cells [GO:0051873]; killing of cells of another organism [GO:0031640]; microtubule cytoskeleton organization [GO:0000…	cytoplasm [GO:0005737]; cytosol [GO:0005829]; extracellular exosome [GO:0070062]; GAIT complex [GO:0097452]; intracellular membrane-bounded organelle [GO:0043231]; lipid droplet [GO:0005811]; membrane [GO:0016020]; microtubule cytoskeleton [GO:0015630]; nuclear membrane [GO:0031965]; nucleus [GO:0005634]; perinuclear region of cytoplasm [GO:0048471]; plasma membrane [GO:0005886]; ribonucleoprotei…	aspartic-type endopeptidase inhibitor activity [GO:0019828]; disordered domain specific binding [GO:0097718]; glyceraldehyde-3-phosphate dehydrogenase (NAD+) (phosphorylating) activity [GO:0004365]; identical protein binding [GO:0042802]; microtubule binding [GO:0008017]; NAD binding [GO:0051287]; NADP binding [GO:0050661]; peptidyl-cysteine S-nitrosylase activity [GO:0035605]	P04406	Glyceraldehyde-3-phosphate dehydrogenase (GAPDH) (EC 1.2.1.12) (Peptidyl-cysteine S-nitrosylase GAPDH) (EC 2.6.99.-)	19.9369	19.9895	20.0363	19.9929	20.1138	19.8524	19.8556	20.005	19.7529	19.8439	19.272	19.218	19.1093	18.956	18.8756	19.7415	19.7128	19.507	19.4986	19.2525	0.0563003	0.47199	0.69154	-0.415314	5.33321e-05	0.00311487	-0.262608	0.00335527	0.0365197	NotSig	Down	Down	1	1	1	58	60	60	60
Q13616	Q13616	CUL1	89679	3D-structure;Host-virus interaction;Isopeptide bond;Methylation;Proteomics identification;Reference proteome;Ubl conjugation;Ubl conjugation pathway	NA	animal organ morphogenesis [GO:0009887]; cell population proliferation [GO:0008283]; G1/S transition of mitotic cell cycle [GO:0000082]; intrinsic apoptotic signaling pathway [GO:0097193]; positive regulation of canonical NF-kappaB signal transduction [GO:0043123]; proteasome-mediated ubiquitin-dependent protein catabolic process [GO:0043161]; protein K48-linked ubiquitination [GO:0070936]; prote…	cullin-RING ubiquitin ligase complex [GO:0031461]; cytoplasm [GO:0005737]; cytosol [GO:0005829]; nucleoplasm [GO:0005654]; nucleus [GO:0005634]; Parkin-FBXW7-Cul1 ubiquitin ligase complex [GO:1990452]; plasma membrane [GO:0005886]; SCF ubiquitin ligase complex [GO:0019005]	protein-macromolecule adaptor activity [GO:0030674]; ubiquitin ligase complex scaffold activity [GO:0160072]; ubiquitin protein ligase binding [GO:0031625]	Q13616	Cullin-1 (CUL-1)	12.1703	12.206	12.2555	12.2102	12.2441	12.2292	12.1824	12.1566	12.2745	12.2259	11.7979	11.7244	11.7583	11.8059	11.7386	12.3752	12.3659	12.4084	12.4425	12.3849	0.000989622	0.976341	0.989518	0.178385	5.37355e-05	0.00311806	0.181213	4.53433e-05	0.00465733	NotSig	Up	Up	1	1	1	53	52	53	52
Q16799	Q16799	RTN1	83618	Alternative splicing;Endoplasmic reticulum;Golgi apparatus;Membrane;Phosphoprotein;Proteomics identification;Reference proteome;Transmembrane;Transmembrane helix	TRANSMEM 603..623; /note="Helical"; /evidence="ECO:0000255"; TRANSMEM 705..725; /note="Helical"; /evidence="ECO:0000255"	brain development [GO:0007420]; endoplasmic reticulum tubular network formation [GO:0071787]; negative regulation of amyloid-beta formation [GO:1902430]; neuron differentiation [GO:0030182]	dendrite [GO:0030425]; endoplasmic reticulum [GO:0005783]; endoplasmic reticulum membrane [GO:0005789]; Golgi membrane [GO:0000139]; neuron projection [GO:0043005]; neuronal cell body [GO:0043025]; nuclear body [GO:0016604]; postsynaptic density [GO:0014069]	NA	Q16799	Reticulon-1 (Neuroendocrine-specific protein)	10.7788	10.5753	10.7083	10.5914	10.6929	10.5948	10.5254	10.7256	10.3723	10.4848	9.49179	9.79057	9.80379	9.58128	9.71589	10.6042	10.5148	10.493	10.4249	10.4587	-0.172612	0.0145051	0.195116	-0.3421	5.41238e-05	0.00312032	-0.21434	0.00362151	0.0380597	NotSig	Down	Down	1	1	1	15	16	17	17
Q96H72	Q96H72	SLC39A13	39011	Alternative splicing;Cytoplasmic vesicle;Ehlers-Danlos syndrome;Endoplasmic reticulum;Golgi apparatus;Ion transport;Membrane;Proteomics identification;Reference proteome;Transmembrane;Transmembrane helix;Transport;Zinc;Zinc transport	TRANSMEM 8..28; /note="Helical"; /evidence="ECO:0000255"; TRANSMEM 69..89; /note="Helical"; /evidence="ECO:0000255"; TRANSMEM 109..129; /note="Helical"; /evidence="ECO:0000255"; TRANSMEM 150..170; /note="Helical"; /evidence="ECO:0000255"; TRANSMEM 236..256; /note="Helical"; /evidence="ECO:0000255"; TRANSMEM 279..299; /note="Helical"; /evidence="ECO:0000255"; TRANSMEM 317..337; /note="Helical"; /e…	brown fat cell differentiation [GO:0050873]; connective tissue development [GO:0061448]; intracellular zinc ion homeostasis [GO:0006882]; zinc ion transmembrane transport [GO:0071577]; zinc ion transport [GO:0006829]	cytoplasmic vesicle membrane [GO:0030659]; endoplasmic reticulum membrane [GO:0005789]; Golgi apparatus [GO:0005794]; Golgi membrane [GO:0000139]; membrane [GO:0016020]; perinuclear region of cytoplasm [GO:0048471]	protein homodimerization activity [GO:0042803]; zinc ion transmembrane transporter activity [GO:0005385]	Q96H72	Zinc transporter ZIP13 (LIV-1 subfamily of ZIP zinc transporter 9) (LZT-Hs9) (Solute carrier family 39 member 13) (Zrt- and Irt-like protein 13) (ZIP-13)	5.19864		1.34937	5.95723	5.92511	5.60141	7.34512	6.5035	6.55448	5.45983	7.89476	8.27312	7.0847	7.54471	7.22918	8.2463	8.48852	7.12702	8.11023	8.84334	0.0697777	0.907446	0.95794	3.54312	5.47763e-05	0.0031377	1.94994	0.00476336	0.0442942	NotSig	Up	Up	1	1	1	1		1	1
Q16832	Q16832	DDR2	96736	3D-structure;ATP-binding;Cell membrane;Disease variant;Disulfide bond;Dwarfism;Glycoprotein;Kinase;Membrane;Nucleotide-binding;Osteogenesis;Phosphoprotein;Proteomics identification;Receptor;Reference proteome;Signal;Transferase;Transmembrane;Transmembrane helix;Tyrosine-protein kinase	TRANSMEM 400..421; /note="Helical"; /evidence="ECO:0000255"	biomineral tissue development [GO:0031214]; cell adhesion [GO:0007155]; cell surface receptor protein tyrosine kinase signaling pathway [GO:0007169]; cellular response to angiotensin [GO:1904385]; cellular response to hypoxia [GO:0071456]; cellular response to transforming growth factor beta stimulus [GO:0071560]; chondrocyte proliferation [GO:0035988]; collagen fibril organization [GO:0030199]; …	actin cytoskeleton [GO:0015629]; apical plasma membrane [GO:0016324]; focal adhesion [GO:0005925]; plasma membrane [GO:0005886]; receptor complex [GO:0043235]	ATP binding [GO:0005524]; collagen binding [GO:0005518]; protein tyrosine kinase collagen receptor activity [GO:0038062]; transmembrane receptor protein tyrosine kinase activity [GO:0004714]	Q16832	Discoidin domain-containing receptor 2 (Discoidin domain receptor 2) (EC 2.7.10.1) (CD167 antigen-like family member B) (Discoidin domain-containing receptor tyrosine kinase 2) (Neurotrophic tyrosine kinase, receptor-related 3) (Receptor protein-tyrosine kinase TKT) (Tyrosine-protein kinase TYRO10) (CD antigen CD167b)	13.9516	14.0544	14.1195	14.0161	13.9978	13.7874	14.0053	13.9865	13.9796	13.7221	13.0252	13.1458	13.1974	12.858	13.0227	13.8154	13.6957	13.7904	13.752	13.4418	-0.0389109	0.576125	0.762833	-0.367325	5.84696e-05	0.00332793	-0.236354	0.00314437	0.0358852	NotSig	Down	Down	1	1	1	22	22	23	22
Q14012	Q14012	CAMK1	41337	3D-structure;Allosteric enzyme;ATP-binding;Calmodulin-binding;Cell cycle;Cytoplasm;Developmental protein;Differentiation;Direct protein sequencing;Isopeptide bond;Kinase;Neurogenesis;Nucleotide-binding;Nucleus;Phosphoprotein;Proteomics identification;Reference proteome;Serine/threonine-protein kinase;Transferase;Ubl conjugation	NA	cell differentiation [GO:0030154]; intracellular signal transduction [GO:0035556]; negative regulation of protein binding [GO:0032091]; nervous system development [GO:0007399]; nucleocytoplasmic transport [GO:0006913]; positive regulation of dendritic spine development [GO:0060999]; positive regulation of muscle cell differentiation [GO:0051149]; positive regulation of neuron projection developme…	cytoplasm [GO:0005737]; cytosol [GO:0005829]; nucleus [GO:0005634]; postsynaptic density [GO:0014069]	ATP binding [GO:0005524]; calcium/calmodulin-dependent protein kinase activity [GO:0004683]; calmodulin binding [GO:0005516]; protein serine kinase activity [GO:0106310]	Q14012	Calcium/calmodulin-dependent protein kinase type 1 (EC 2.7.11.17) (CaM kinase I) (CaM-KI) (CaM kinase I alpha) (CaMKI-alpha)	10.5849	10.5705	10.7375	10.7303	10.6633	10.7929	10.6699	10.5605	10.4607	10.6187	10.4678	10.2942	10.3517	10.4168	10.349	10.7343	10.7136	10.876	10.9135	10.6324	0.248543	0.00197621	0.0997707	0.362853	5.92867e-05	0.00335307	0.399991	2.02718e-05	0.00338779	NotSig	Up	Up	1	1	1	17	17	17	16
Q9Y3A3	Q9Y3A3	MOB4	26032	3D-structure;Alternative splicing;Cytoplasm;Direct protein sequencing;Golgi apparatus;Membrane;Metal-binding;Phosphoprotein;Proteomics identification;Reference proteome;Transport;Zinc	NA	negative regulation of hippo signaling [GO:0035331]	cytoplasm [GO:0005737]; FAR/SIN/STRIPAK complex [GO:0090443]; glutamatergic synapse [GO:0098978]; Golgi apparatus [GO:0005794]; Golgi cisterna membrane [GO:0032580]; perinuclear region of cytoplasm [GO:0048471]; postsynapse [GO:0098794]	metal ion binding [GO:0046872]; protein-macromolecule adaptor activity [GO:0030674]	Q9Y3A3	MOB-like protein phocein (2C4D) (Class II mMOB1) (Mob1 homolog 3) (Mob3) (Mps one binder kinase activator-like 3) (Preimplantation protein 3)	12.3334	12.3322	12.3164	12.3339	12.3015	12.6016	12.4571	12.3877	12.59	12.4319	12.1481	12.0168	11.8171	11.982	11.937	12.6104	12.4429	12.3456	12.3889	12.5662	0.138906	0.0184273	0.210888	0.284799	6.00006e-05	0.00337211	0.114104	0.046769	0.163958	NotSig	Up	NotSig	1	1	1	11	11	11	11
O15143	O15143	ARPC1B	40950	3D-structure;Actin-binding;Cytoplasm;Cytoskeleton;Direct protein sequencing;Disease variant;Nucleus;Proteomics identification;Reference proteome;Repeat;WD repeat	NA	Arp2/3 complex-mediated actin nucleation [GO:0034314]; response to estradiol [GO:0032355]; response to estrogen [GO:0043627]	actin cytoskeleton [GO:0015629]; Arp2/3 protein complex [GO:0005885]; cytosol [GO:0005829]; extracellular exosome [GO:0070062]; focal adhesion [GO:0005925]; nucleus [GO:0005634]; tubulobulbar complex [GO:0036284]	actin binding [GO:0003779]; protein-containing complex binding [GO:0044877]; structural constituent of cytoskeleton [GO:0005200]	O15143	Actin-related protein 2/3 complex subunit 1B (Arp2/3 complex 41 kDa subunit) (p41-ARC)	15.2345	15.0186	15.15	15.132	15.072	15.1506	15.122	15.0754	15.0488	15.129	14.8309	14.7754	14.7255	14.8804	14.7513	15.3627	15.3269	15.2745	15.1888	15.1715	0.112514	0.0304656	0.238315	0.25464	6.07628e-05	0.00337253	0.270295	3.17715e-05	0.00373565	NotSig	Up	Up	1	1	1	27	27	27	27
Q96RK0	Q96RK0	CIC	258033	3D-structure;Acetylation;Alternative splicing;Disease variant;DNA-binding;Intellectual disability;Methylation;Nucleus;Phosphoprotein;Proteomics identification;Reference proteome;Repressor;Transcription;Transcription regulation	NA	brain development [GO:0007420]; learning [GO:0007612]; lung alveolus development [GO:0048286]; memory [GO:0007613]; negative regulation of DNA-templated transcription [GO:0045892]; negative regulation of transcription by RNA polymerase II [GO:0000122]; regulation of transcription by RNA polymerase II [GO:0006357]; social behavior [GO:0035176]; transcription by RNA polymerase II [GO:0006366]	chromatin [GO:0000785]; intracellular membrane-bounded organelle [GO:0043231]; nucleoplasm [GO:0005654]; nucleus [GO:0005634]; protein-containing complex [GO:0032991]	chromatin binding [GO:0003682]; DNA-binding transcription factor activity, RNA polymerase II-specific [GO:0000981]; RNA polymerase II transcription regulatory region sequence-specific DNA binding [GO:0000977]	Q96RK0	Protein capicua homolog	11.7933	11.9311	11.8627	11.9351	11.9969	11.6734	11.8673	11.9497	11.9179	11.9158	10.9363	11.0974	10.9483	10.9737	10.9906	11.7319	11.688	11.705	11.7121	11.7417	-0.0872007	0.107966	0.356139	-0.275105	6.05807e-05	0.00337253	-0.236972	0.000274211	0.0103717	NotSig	Down	Down	1	1	1	36	38	39	36
Q9BQS8	Q9BQS8	FYCO1	166983	3D-structure;Acetylation;Alternative splicing;Cataract;Coiled coil;Cytoplasmic vesicle;Disease variant;Endosome;Lysosome;Metal-binding;Phosphoprotein;Proteomics identification;Reference proteome;Zinc;Zinc-finger	NA	plus-end-directed vesicle transport along microtubule [GO:0072383]; positive regulation of autophagosome maturation [GO:1901098]	autophagosome [GO:0005776]; Golgi apparatus [GO:0005794]; intracellular membrane-bounded organelle [GO:0043231]; late endosome [GO:0005770]; lysosome [GO:0005764]; membrane [GO:0016020]	zinc ion binding [GO:0008270]	Q9BQS8	FYVE and coiled-coil domain-containing protein 1 (Zinc finger FYVE domain-containing protein 7)	11.637	11.6975	11.5467	11.5434	11.4306	11.5943	11.5884	11.5845	11.5438	11.4555	10.7103	10.7529	10.7559	10.6737	10.6127	11.5332	11.4996	11.353	11.4821	11.3479	-0.100079	0.0309924	0.23859	-0.226837	6.21654e-05	0.00340906	-0.210264	0.000136544	0.00772249	NotSig	Down	Down	1	1	1	70	73	74	73
Q06136	Q06136	KDSR	36187	Alternative splicing;Chromosomal rearrangement;Disease variant;Endoplasmic reticulum;Lipid metabolism;Membrane;NADP;Nucleotide-binding;Oxidoreductase;Palmoplantar keratoderma;Proteomics identification;Proto-oncogene;Reference proteome;Signal;Sphingolipid metabolism;Transmembrane;Transmembrane helix	TRANSMEM 271..291; /note="Helical"; /evidence="ECO:0000255"; TRANSMEM 294..314; /note="Helical"; /evidence="ECO:0000255"	3-keto-sphinganine metabolic process [GO:0006666]; sphingolipid biosynthetic process [GO:0030148]	endoplasmic reticulum [GO:0005783]; endoplasmic reticulum membrane [GO:0005789]; extracellular space [GO:0005615]; membrane [GO:0016020]	3-dehydrosphinganine reductase activity [GO:0047560]; NADPH binding [GO:0070402]	Q06136	3-ketodihydrosphingosine reductase (KDS reductase) (EC 1.1.1.102) (3-dehydrosphinganine reductase) (Follicular variant translocation protein 1) (FVT-1) (Short chain dehydrogenase/reductase family 35C member 1)	12.4445	12.4012	12.49	12.4482	12.5104	12.4782	12.5351	12.4404	12.5748	12.7039	12.122	12.1734	12.2027	12.0201	12.3429	12.6592	12.7422	12.79	12.9305	13.0609	-0.0377636	0.558569	0.751227	0.338579	6.21841e-05	0.00340906	0.250326	0.00110398	0.0208125	NotSig	Up	Up	1	1	1	10	9	10	10
Q92621	Q92621	NUP205	227922	3D-structure;Acetylation;Direct protein sequencing;Disease variant;Membrane;mRNA transport;Nuclear pore complex;Nucleus;Phosphoprotein;Protein transport;Proteomics identification;Reference proteome;Translocation;Transport	NA	mRNA transport [GO:0051028]; nuclear pore complex assembly [GO:0051292]; nuclear pore organization [GO:0006999]; nucleocytoplasmic transport [GO:0006913]; protein transport [GO:0015031]	cytosol [GO:0005829]; membrane [GO:0016020]; nuclear envelope [GO:0005635]; nuclear membrane [GO:0031965]; nuclear periphery [GO:0034399]; nuclear pore [GO:0005643]; nuclear pore inner ring [GO:0044611]	structural constituent of nuclear pore [GO:0017056]	Q92621	Nuclear pore complex protein Nup205 (205 kDa nucleoporin) (Nucleoporin Nup205)	12.6557	12.8604	12.9566	12.9628	12.9702	12.8494	13.1144	13.0042	13.1322	13.1331	12.4279	12.5906	12.5947	12.5966	12.6348	13.0922	13.2979	13.2893	13.3582	13.4042	-0.0996028	0.102196	0.348755	0.307008	6.40568e-05	0.00349031	0.140571	0.0262885	0.117306	NotSig	Up	NotSig	1	1	1	69	66	69	71
P10620	P10620	MGST1	17599	Acetylation;Alternative splicing;Endoplasmic reticulum;Membrane;Mitochondrion;Mitochondrion outer membrane;Proteomics identification;Reference proteome;Transferase;Transmembrane;Transmembrane helix	TRANSMEM 10..33; /note="Helical"; /evidence="ECO:0000255"; TRANSMEM 63..96; /note="Helical"; /evidence="ECO:0000255"; TRANSMEM 100..123; /note="Helical"; /evidence="ECO:0000255"; TRANSMEM 129..148; /note="Helical"; /evidence="ECO:0000255"	cellular response to lipid hydroperoxide [GO:0071449]; glutathione transport [GO:0034635]	azurophil granule membrane [GO:0035577]; endoplasmic reticulum [GO:0005783]; endoplasmic reticulum membrane [GO:0005789]; membrane [GO:0016020]; mitochondrial outer membrane [GO:0005741]; mitochondrion [GO:0005739]; peroxisomal membrane [GO:0005778]; plasma membrane [GO:0005886]	glutathione peroxidase activity [GO:0004602]; glutathione transferase activity [GO:0004364]	P10620	Microsomal glutathione S-transferase 1 (Microsomal GST-1) (EC 2.5.1.18) (Microsomal GST-I)	11.6988	11.6287	12.1189	12.2467	12.1291	12.1113	12.4044	12.1352	12.0815	12.1381	11.6414	12.2413	12.2327	11.8696	12.1536	12.4521	12.7665	12.6848	12.8211	12.5116	0.010349	0.93741	0.969965	0.691129	6.58953e-05	0.0035529	0.481247	0.00187789	0.0268064	NotSig	Up	Up	1	1	1	5	5	5	5
Q9UH17	Q9UH17	APOBEC3B	45924	3D-structure;Alternative splicing;Antiviral defense;Hydrolase;Immunity;Innate immunity;Metal-binding;Nucleus;Proteomics identification;Reference proteome;Repeat;RNA-binding;Zinc	NA	clearance of foreign intracellular DNA [GO:0044355]; cytidine to uridine editing [GO:0016554]; defense response to virus [GO:0051607]; DNA cytosine deamination [GO:0070383]; innate immune response [GO:0045087]; negative regulation of single stranded viral RNA replication via double stranded DNA intermediate [GO:0045869]; transposable element silencing [GO:0010526]	cytoplasm [GO:0005737]; nucleoplasm [GO:0005654]; nucleus [GO:0005634]; P-body [GO:0000932]	cytidine deaminase activity [GO:0004126]; RNA binding [GO:0003723]; zinc ion binding [GO:0008270]	Q9UH17	DNA dC->dU-editing enzyme APOBEC-3B (A3B) (EC 3.5.4.38) (Phorbolin-1-related protein) (Phorbolin-2/3)	10.4888	9.89654	10.5133	10.588	10.2194	10.1749	10.6464	10.705	10.7381	11.1723	10.4815	10.3765	10.591	10.6054	11.0506	10.6607	11.2388	11.5981	10.7889	11.0468	0.198313	0.269049	0.524139	0.922186	6.63981e-05	0.0035529	0.576028	0.00424198	0.041742	NotSig	Up	Up	1	1	1	4	4	5	4
P05455	P05455	SSB	46837	3D-structure;Acetylation;Nucleus;Phosphoprotein;Proteomics identification;Reference proteome;RNA-binding;Systemic lupus erythematosus	NA	histone mRNA metabolic process [GO:0008334]; IRES-dependent viral translational initiation [GO:0075522]; nuclear histone mRNA catabolic process [GO:0071045]; positive regulation of translation [GO:0045727]; protein localization to cytoplasmic stress granule [GO:1903608]; tRNA 3'-end processing [GO:0042780]; tRNA 5'-leader removal [GO:0001682]; tRNA export from nucleus [GO:0006409]; tRNA modificat…	chromosome, telomeric region [GO:0000781]; cytoplasm [GO:0005737]; cytoplasmic stress granule [GO:0010494]; cytosol [GO:0005829]; nucleus [GO:0005634]; ribonucleoprotein complex [GO:1990904]	mRNA binding [GO:0003729]; poly(U) RNA binding [GO:0008266]; RNA binding [GO:0003723]; sequence-specific mRNA binding [GO:1990825]; tRNA binding [GO:0000049]	P05455	Lupus La protein (La autoantigen) (La ribonucleoprotein) (Sjoegren syndrome type B antigen) (SS-B)	15.7631	15.8427	15.7868	15.8038	15.8309	15.7041	15.6758	15.7794	15.7012	15.6702	15.0258	15.0701	15.0948	14.9334	15.0541	15.6149	15.6101	15.6171	15.6636	15.5833	-0.005533	0.880525	0.943915	-0.192943	6.60831e-05	0.0035529	-0.09405	0.0193991	0.0991141	NotSig	Down	NotSig	1	1	1	39	39	40	41
P61925	P61925	PKIA	7989	3D-structure;Acetylation;Protein kinase inhibitor;Proteomics identification;Reference proteome	NA	negative regulation of cAMP-dependent protein kinase activity [GO:2000480]; negative regulation of cAMP/PKA signal transduction [GO:0141162]; negative regulation of protein import into nucleus [GO:0042308]; negative regulation of transcription by RNA polymerase II [GO:0000122]; regulation of G2/M transition of mitotic cell cycle [GO:0010389]	cytoplasm [GO:0005737]; nucleus [GO:0005634]	cAMP-dependent protein kinase inhibitor activity [GO:0004862]; protein kinase A catalytic subunit binding [GO:0034236]	P61925	cAMP-dependent protein kinase inhibitor alpha (PKI-alpha) (cAMP-dependent protein kinase inhibitor, muscle/brain isoform)	10.3748	10.3721	9.69889	10.2368	9.91887	10.0221	9.4744	9.24879	9.51501	9.43463	8.91696	7.89677	8.54258	8.57793	8.42505	9.28459	9.14017	9.3429	9.47624	8.77929	-0.082502	0.665323	0.822996	-0.994885	6.76046e-05	0.00359592	-0.417143	0.040432	0.14925	NotSig	Down	NotSig	1	1	1	6	6	6	6
Q6UXH1	Q6UXH1	CRELD2	38192	Alternative splicing;Calcium;Direct protein sequencing;Disulfide bond;EGF-like domain;Endoplasmic reticulum;Glycoprotein;Isomerase;Proteomics identification;Redox-active center;Reference proteome;Repeat;Signal	NA	NA	endoplasmic reticulum [GO:0005783]; extracellular space [GO:0005615]; Golgi apparatus [GO:0005794]	calcium ion binding [GO:0005509]; protein disulfide isomerase activity [GO:0003756]	Q6UXH1	Protein disulfide isomerase CRELD2 (EC 5.3.4.1) (Cysteine-rich with EGF-like domain protein 2)	11.4006	11.3781	11.3322	11.4516	11.3025	11.615	11.6462	11.504	11.6487	11.646	11.0582	11.0022	10.9314	11.0625	11.1723	11.5862	11.9011	11.7285	11.7653	11.9911	-0.109582	0.0795277	0.31876	0.310931	6.81439e-05	0.00360316	0.0716068	0.238952	0.439901	NotSig	Up	NotSig	1	1	1	7	7	7	7
Q9BRQ3	Q9BRQ3	NUDT22	32580	3D-structure;Alternative splicing;Hydrolase;Magnesium;Metal-binding;Proteomics identification;Reference proteome	NA	NA	nucleoplasm [GO:0005654]	GDP-mannose hydrolase activity [GO:0052751]; metal ion binding [GO:0046872]; UDP-sugar diphosphatase activity [GO:0008768]	Q9BRQ3	Uridine diphosphate glucose pyrophosphatase NUDT22 (UDPG pyrophosphatase) (UGPPase) (EC 3.6.1.45) (Nucleoside diphosphate-linked moiety X motif 22) (Nudix motif 22)	9.88821	10.1559	9.90943	9.80504	9.6774	10.2952	10.2216	10.0646	10.0958	10.1798	9.62344	9.71806	9.79414	9.68042	9.73468	9.9143	9.70271	9.76694	9.79486	9.30507	0.66038	1.24478e-06	0.000926945	0.467609	7.05734e-05	0.00370967	0.185426	0.051925	0.174371	Up	Up	NotSig	1	1	1	8	8	8	7
Q9NRX6	Q9NRX6	TMEM167B	8294	Golgi apparatus;Membrane;Proteomics identification;Reference proteome;Signal;Transmembrane;Transmembrane helix	TRANSMEM 53..73; /note="Helical"; /evidence="ECO:0000255"	constitutive secretory pathway [GO:0045054]	Golgi apparatus [GO:0005794]; Golgi membrane [GO:0000139]	NA	Q9NRX6	Protein kish-B (Transmembrane protein 167B)	7.88858	8.4428		8.24032	7.76003	7.61888	8.16112	8.44557	8.41978	8.11248	8.78415	8.69492	8.47489	8.22421	9.26363	8.99545	9.62369	9.87315	9.22354	9.7361	-0.157156	0.482748	0.698936	1.21131	7.28779e-05	0.00377974	1.18394	6.82183e-05	0.0058057	NotSig	Up	Up	1	1	1	1	1		1
Q9Y6A4	Q9Y6A4	CFAP20	22774	3D-structure;Cell projection;Cilium;Cytoplasm;Cytoskeleton;Flagellum;Microtubule;Nucleus;Proteomics identification;Reference proteome	NA	cilium assembly [GO:0060271]; flagellated sperm motility [GO:0030317]; positive regulation of cell motility [GO:2000147]; positive regulation of feeding behavior [GO:2000253]; protein polyglutamylation [GO:0018095]; regulation of cilium beat frequency involved in ciliary motility [GO:0060296]	axonemal B tubule inner sheath [GO:0160112]; axonemal microtubule [GO:0005879]; centriole [GO:0005814]; ciliary basal body [GO:0036064]; cilium [GO:0005929]; extracellular exosome [GO:0070062]; motile cilium [GO:0031514]; nucleoplasm [GO:0005654]; sperm flagellum [GO:0036126]	RNA binding [GO:0003723]	Q9Y6A4	Cilia- and flagella-associated protein 20 (Basal body up-regulated protein 22) (Transcription factor IIB)	12.9693	12.9267	12.9382	13.0141	12.9964	13.2078	13.1014	13.0426	12.9336	12.9547	12.7295	12.5646	12.6844	12.5734	12.6721	13.1477	13.2702	13.3618	13.2951	13.328	-0.0164016	0.772655	0.889061	0.294418	7.31754e-05	0.00377974	0.21442	0.00141944	0.0235764	NotSig	Up	Up	1	1	1	16	14	16	18
O43504	O43504	LAMTOR5	9614	3D-structure;Acetylation;Cytoplasm;Direct protein sequencing;Lysosome;Proteomics identification;Reference proteome	NA	cellular response to amino acid stimulus [GO:0071230]; negative regulation of apoptotic process [GO:0043066]; positive regulation of canonical NF-kappaB signal transduction [GO:0043123]; positive regulation of gene expression [GO:0010628]; positive regulation of interleukin-8 production [GO:0032757]; positive regulation of protein localization to nucleus [GO:1900182]; positive regulation of TOR s…	cytosol [GO:0005829]; FNIP-folliculin RagC/D GAP [GO:1990877]; late endosome membrane [GO:0031902]; lysosomal membrane [GO:0005765]; lysosome [GO:0005764]; protein-containing complex [GO:0032991]; Ragulator complex [GO:0071986]	NA	O43504	Ragulator complex protein LAMTOR5 (Hepatitis B virus X-interacting protein) (HBV X-interacting protein) (HBX-interacting protein) (Late endosomal/lysosomal adaptor and MAPK and MTOR activator 5)	12.7576	13.184	13.0876	12.9507	13.3354	12.7857	12.7542	12.4975	13.0606	12.849	12.0067	11.6957	11.7965	11.9713	12.0768	12.4762	12.3579	12.3548	12.8704	12.5403	0.0152963	0.879989	0.943915	-0.526349	7.25227e-05	0.00377974	-0.253836	0.0214791	0.104826	NotSig	Down	NotSig	1	1	1	5	5	5	5
Q14240	Q14240	EIF4A2	46402	3D-structure;Alternative splicing;ATP-binding;Disease variant;Helicase;Host-virus interaction;Hydrolase;Initiation factor;Intellectual disability;Nucleotide-binding;Phosphoprotein;Protein biosynthesis;Proteomics identification;Reference proteome;RNA-binding	NA	cellular response to leukemia inhibitory factor [GO:1990830]; cytoplasmic translational initiation [GO:0002183]; negative regulation of RNA-dependent RNA polymerase activity [GO:1900260]; regulation of translational initiation [GO:0006446]; translational initiation [GO:0006413]	cytosol [GO:0005829]; eukaryotic translation initiation factor 4F complex [GO:0016281]; perinuclear region of cytoplasm [GO:0048471]	ATP binding [GO:0005524]; ATP hydrolysis activity [GO:0016887]; helicase activity [GO:0004386]; RNA binding [GO:0003723]; RNA helicase activity [GO:0003724]; translation initiation factor activity [GO:0003743]	Q14240	Eukaryotic initiation factor 4A-II (eIF-4A-II) (eIF4A-II) (EC 3.6.4.13) (ATP-dependent RNA helicase eIF4A-2)	13.77	13.718	13.7657	13.9563	13.8212	13.9748	13.8034	13.8241	13.7587	13.7821	13.6472	13.413	13.4555	13.6178	13.4548	14.0752	14.0742	14.2096	14.1422	14.1534	-0.00636519	0.917137	0.961905	0.317426	7.3699e-05	0.00378491	0.294255	0.000160337	0.00865598	NotSig	Up	Up	1	1	1	16	16	16	16
P17707	P17707	AMD1	38340	3D-structure;Alternative splicing;Autocatalytic cleavage;Decarboxylase;Direct protein sequencing;Lyase;Phosphoprotein;Polyamine biosynthesis;Proteomics identification;Pyruvate;Reference proteome;S-adenosyl-L-methionine;Schiff base;Spermidine biosynthesis;Zymogen	NA	polyamine metabolic process [GO:0006595]; spermidine biosynthetic process [GO:0008295]; spermine biosynthetic process [GO:0006597]	cytosol [GO:0005829]	adenosylmethionine decarboxylase activity [GO:0004014]; identical protein binding [GO:0042802]; putrescine binding [GO:0019810]	P17707	S-adenosylmethionine decarboxylase proenzyme (AdoMetDC) (SAMDC) (EC 4.1.1.50) [Cleaved into: S-adenosylmethionine decarboxylase alpha chain; S-adenosylmethionine decarboxylase beta chain]	10.1915	10.2968	10.2187	10.3335	10.3148	10.8255	10.4986	10.7708	10.3471	10.4407	10.0173	9.98625	10.2413	9.97371	9.94504	10.3431	10.2137	10.4008	10.0168	10.0982	0.465638	1.62637e-05	0.0067444	0.405377	7.4721e-05	0.00381547	0.101507	0.205901	0.401293	Up	Up	NotSig	1	1	1	9	9	10	10
Q9NXK8	Q9NXK8	FBXL12	37026	Alternative splicing;Leucine-rich repeat;Proteomics identification;Reference proteome;Repeat;Ubl conjugation pathway	NA	protein ubiquitination [GO:0016567]; ubiquitin-dependent protein catabolic process [GO:0006511]	cytosol [GO:0005829]; ubiquitin ligase complex [GO:0000151]	NA	Q9NXK8	F-box/LRR-repeat protein 12 (F-box and leucine-rich repeat protein 12) (F-box protein FBL12)	11.099	11.1278	11.6201	11.4869	11.316	11.2324	11.3047	11.4977	11.3191	11.4054	10.9558	10.8339	11.124	11.0606	10.9427	11.3515	11.1811	11.5042	11.4159	11.3591	0.26163	0.000232033	0.0391216	0.292488	7.51688e-05	0.00381653	0.270522	0.000167104	0.00868164	Up	Up	Up	1	1	1	8	8	10	9
Q12769	Q12769	NUP160	162121	3D-structure;Alternative splicing;Disease variant;mRNA transport;Nuclear pore complex;Nucleus;Phosphoprotein;Protein transport;Proteomics identification;Reference proteome;Translocation;Transport	NA	mRNA export from nucleus [GO:0006406]; nephron development [GO:0072006]; nucleocytoplasmic transport [GO:0006913]; protein transport [GO:0015031]	cytosol [GO:0005829]; nuclear envelope [GO:0005635]; nuclear pore [GO:0005643]; nuclear pore outer ring [GO:0031080]	structural constituent of nuclear pore [GO:0017056]	Q12769	Nuclear pore complex protein Nup160 (160 kDa nucleoporin) (Nucleoporin Nup160)	11.8901	12.0213	12.2818	12.2753	12.2728	12.0665	12.3908	12.3576	12.354	12.4384	11.7094	11.8869	11.9663	11.857	11.9523	12.3391	12.5881	12.6614	12.6005	12.5134	-0.0359809	0.602316	0.783564	0.355347	7.69057e-05	0.00388265	0.181494	0.0162961	0.0899457	NotSig	Up	NotSig	1	1	1	44	45	47	48
Q69YU5	Q69YU5	UQCC6	8023	Membrane;Mitochondrion;Mitochondrion inner membrane;Proteomics identification;Reference proteome;Signal-anchor;Transmembrane;Transmembrane helix	TRANSMEM 9..25; /note="Helical; Signal-anchor for type II membrane protein"; /evidence="ECO:0000255"	mitochondrial cytochrome c oxidase assembly [GO:0033617]; mitochondrial respiratory chain complex III assembly [GO:0034551]	mitochondrial inner membrane [GO:0005743]; mitochondrion [GO:0005739]	NA	Q69YU5	Ubiquinol-cytochrome c reductase complex assembly factor 6 (Protein BRAWNIN)	9.35082	9.36813	8.94012	9.01341	9.11985	9.52942	9.77233	9.28624	9.63038	9.49719	9.30613	9.35999	8.61941	9.41726	9.463	9.4391	9.85724	9.99287	9.55604	9.79837	0.150785	0.289826	0.544436	0.720785	7.96388e-05	0.00399805	0.337593	0.0260288	0.116764	NotSig	Up	NotSig	1	1	1	4	3	4	4
P11802	P11802	CDK4	33730	3D-structure;Acetylation;Alternative splicing;ATP-binding;Cell cycle;Cell division;Cytoplasm;Disease variant;Kinase;Membrane;Nucleotide-binding;Nucleus;Phosphoprotein;Proteomics identification;Reference proteome;Serine/threonine-protein kinase;Transferase	NA	cell division [GO:0051301]; cellular response to interleukin-4 [GO:0071353]; cellular response to ionomycin [GO:1904637]; cellular response to lipopolysaccharide [GO:0071222]; cellular response to phorbol 13-acetate 12-myristate [GO:1904628]; G1/S transition of mitotic cell cycle [GO:0000082]; positive regulation of cell population proliferation [GO:0008284]; positive regulation of fibroblast pro…	bicellular tight junction [GO:0005923]; chromatin [GO:0000785]; cyclin D1-CDK4 complex [GO:0097128]; cyclin D2-CDK4 complex [GO:0097129]; cyclin D3-CDK4 complex [GO:0097130]; cyclin-dependent protein kinase holoenzyme complex [GO:0000307]; cytoplasm [GO:0005737]; cytosol [GO:0005829]; nuclear membrane [GO:0031965]; nucleolus [GO:0005730]; nucleoplasm [GO:0005654]; nucleus [GO:0005634]; transcript…	ATP binding [GO:0005524]; cyclin binding [GO:0030332]; cyclin-dependent protein serine/threonine kinase activity [GO:0004693]; cyclin-dependent protein serine/threonine kinase regulator activity [GO:0016538]; protein serine kinase activity [GO:0106310]	P11802	Cyclin-dependent kinase 4 (EC 2.7.11.22) (Cell division protein kinase 4) (PSK-J3)	12.3563	12.4765	12.3347	12.3569	12.3857	12.0975	12.0356	11.9371	11.9243	11.9263	11.6414	11.5401	11.43	11.3841	11.445	12.4445	12.17	12.323	12.2024	12.2451	-0.155153	0.00667619	0.155163	-0.260133	8.24911e-05	0.0041181	0.136769	0.0143923	0.0829188	NotSig	Down	NotSig	1	1	1	18	18	18	18
Q9UNL2	Q9UNL2	SSR3	21080	3D-structure;Acetylation;Alternative splicing;Endoplasmic reticulum;Membrane;Phosphoprotein;Proteomics identification;Reference proteome;Transmembrane;Transmembrane helix	TRANSMEM 28..48; /note="Helical"; /evidence="ECO:0000255"; TRANSMEM 55..76; /note="Helical"; /evidence="ECO:0000255"; TRANSMEM 136..157; /note="Helical"; /evidence="ECO:0000255"; TRANSMEM 164..184; /note="Helical"; /evidence="ECO:0000255"	SRP-dependent cotranslational protein targeting to membrane [GO:0006614]	endoplasmic reticulum [GO:0005783]; endoplasmic reticulum membrane [GO:0005789]	NA	Q9UNL2	Translocon-associated protein subunit gamma (TRAP-gamma) (Signal sequence receptor subunit gamma) (SSR-gamma)	12.604	13.1095	12.3036	12.9364	13.9476	13.5612	13.0361	13.2617	13.9541	11.8272	13.9706	14.3414	14.1042	14.0065	14.0455	14.6291	14.8763	14.6261	14.5858	14.1874	0.120278	0.719813	0.855694	1.7164	8.32608e-05	0.00413344	1.5673	0.000208746	0.00968774	NotSig	Up	Up	1	1	1	2	2	2	2
P35998	P35998	PSMC2	48634	3D-structure;Acetylation;Alternative splicing;ATP-binding;Cytoplasm;Direct protein sequencing;Nucleotide-binding;Phosphoprotein;Proteasome;Proteomics identification;Reference proteome;Ubl conjugation	NA	osteoblast differentiation [GO:0001649]; positive regulation of proteasomal protein catabolic process [GO:1901800]; proteasome-mediated ubiquitin-dependent protein catabolic process [GO:0043161]; ubiquitin-dependent protein catabolic process [GO:0006511]	cytoplasm [GO:0005737]; cytoplasmic ribonucleoprotein granule [GO:0036464]; cytosol [GO:0005829]; extracellular region [GO:0005576]; ficolin-1-rich granule lumen [GO:1904813]; membrane [GO:0016020]; nucleoplasm [GO:0005654]; nucleus [GO:0005634]; P-body [GO:0000932]; proteasome accessory complex [GO:0022624]; proteasome complex [GO:0000502]; proteasome regulatory particle, base subcomplex [GO:000…	ATP binding [GO:0005524]; ATP hydrolysis activity [GO:0016887]; proteasome-activating activity [GO:0036402]	P35998	26S proteasome regulatory subunit 7 (26S proteasome AAA-ATPase subunit RPT1) (Proteasome 26S subunit ATPase 2)	15.1326	15.2229	15.1395	15.124	15.0965	15.1325	15.1029	15.0493	15.1172	15.1186	14.3757	14.425	14.3383	14.3927	14.3763	14.995	14.8824	14.8971	14.9189	14.8828	0.0545024	0.120637	0.371451	-0.173009	8.46323e-05	0.0041685	-0.134605	0.000918452	0.0188673	NotSig	Down	Down	1	1	1	37	37	38	38
Q8IX18	Q8IX18	DHX40	88560	Alternative splicing;ATP-binding;Helicase;Hydrolase;Nucleotide-binding;Proteomics identification;Reference proteome	NA	mRNA splicing, via spliceosome [GO:0000398]	spliceosomal complex [GO:0005681]	3'-5' RNA helicase activity [GO:0034458]; ATP binding [GO:0005524]; ATP hydrolysis activity [GO:0016887]; RNA binding [GO:0003723]	Q8IX18	Probable ATP-dependent RNA helicase DHX40 (EC 3.6.4.13) (DEAH box protein 40) (Protein PAD)	9.67332	9.80172	9.77062	9.7273	9.79943	9.69387	9.88522	10.0604	9.99272	9.89067	9.28846	9.38971	9.52986	9.34587	9.49263	9.93652	10.1769	10.2667	10.0697	10.2138	-0.0745244	0.219554	0.480866	0.303377	8.49e-05	0.0041685	0.153405	0.0181149	0.096125	NotSig	Up	NotSig	1	1	1	21	20	21	20
P46063	P46063	RECQL	73457	3D-structure;Acetylation;ATP-binding;Direct protein sequencing;Disease variant;DNA-binding;Helicase;Hydrolase;Isomerase;Metal-binding;Nucleotide-binding;Nucleus;Phosphoprotein;Proteomics identification;Reference proteome;Zinc	NA	DNA repair [GO:0006281]; DNA replication [GO:0006260]; double-strand break repair via homologous recombination [GO:0000724]; replication fork processing [GO:0031297]	chromosome [GO:0005694]; cytoplasm [GO:0005737]; membrane [GO:0016020]; nucleoplasm [GO:0005654]; nucleus [GO:0005634]	3'-5' DNA helicase activity [GO:0043138]; ATP binding [GO:0005524]; ATP hydrolysis activity [GO:0016887]; DNA helicase activity [GO:0003678]; DNA/DNA annealing activity [GO:1990814]; double-stranded DNA helicase activity [GO:0036121]; four-way junction helicase activity [GO:0009378]; metal ion binding [GO:0046872]	P46063	ATP-dependent DNA helicase Q1 (EC 5.6.2.4) (DNA 3'-5' helicase Q1) (DNA helicase, RecQ-like type 1) (RecQ1) (DNA-dependent ATPase Q1) (RecQ protein-like 1)	15.6642	15.5627	15.6931	15.6738	15.7472	15.5751	15.6613	15.7046	15.7052	15.722	15.2174	15.2469	15.3104	15.2788	15.2796	15.8157	15.8444	15.888	15.9218	15.8406	-0.0203293	0.550651	0.745435	0.172901	8.75812e-05	0.00425563	0.166926	0.00012574	0.00729401	NotSig	Up	Up	1	1	1	48	49	48	49
Q15035	Q15035	TRAM2	43328	Glycoprotein;Membrane;Protein transport;Proteomics identification;Reference proteome;Translocation;Transmembrane;Transmembrane helix;Transport	TRANSMEM 23..43; /note="Helical"; /evidence="ECO:0000255"; TRANSMEM 76..96; /note="Helical"; /evidence="ECO:0000255"; TRANSMEM 120..140; /note="Helical"; /evidence="ECO:0000255"; TRANSMEM 160..180; /note="Helical"; /evidence="ECO:0000255"; TRANSMEM 192..209; /note="Helical"; /evidence="ECO:0000255"; TRANSMEM 215..235; /note="Helical"; /evidence="ECO:0000255"; TRANSMEM 251..271; /note="Helical"; /…	collagen biosynthetic process [GO:0032964]; protein insertion into ER membrane [GO:0045048]; SRP-dependent cotranslational protein targeting to membrane, translocation [GO:0006616]	endoplasmic reticulum membrane [GO:0005789]	NA	Q15035	Translocating chain-associated membrane protein 2	11.4867	11.1121	11.3013	11.2686	11.2979	11.4877	11.5069	11.2972	11.5024	11.5462	10.9717	11.1605	11.0172	11.2131	11.3077	11.6997	12.1056	12.0931	11.8671	12.2095	-0.222155	0.0284834	0.234164	0.478791	8.7627e-05	0.00425563	0.303601	0.004593	0.0434318	NotSig	Up	Up	1	1	1	7	6	7	7
Q9H2D6	Q9H2D6	TRIOBP	261376	Actin-binding;Alternative promoter usage;Alternative splicing;Cell cycle;Cell division;Chromosome;Coiled coil;Cytoplasm;Cytoskeleton;Deafness;Disease variant;Methylation;Mitosis;Non-syndromic deafness;Nucleus;Phosphoprotein;Proteomics identification;Reference proteome;Telomere;Ubl conjugation	NA	actin modification [GO:0030047]; auditory receptor cell stereocilium organization [GO:0060088]; barbed-end actin filament capping [GO:0051016]; cell division [GO:0051301]; positive regulation of substrate adhesion-dependent cell spreading [GO:1900026]; sensory perception of sound [GO:0007605]	actin cytoskeleton [GO:0015629]; centrosome [GO:0005813]; chromosome, telomeric region [GO:0000781]; cytoplasm [GO:0005737]; focal adhesion [GO:0005925]; midbody [GO:0030496]; nucleus [GO:0005634]; stereocilium base [GO:0120044]	actin filament binding [GO:0051015]; myosin II binding [GO:0045159]; small GTPase binding [GO:0031267]; ubiquitin protein ligase binding [GO:0031625]	Q9H2D6	TRIO and F-actin-binding protein (Protein Tara) (TRF1-associated protein of 68 kDa) (Trio-associated repeat on actin)	11.9075	11.9267	11.8896	11.8925	11.8342	11.801	11.7888	11.8225	11.7075	11.6765	11.0748	11.0876	11.0849	11.0327	10.9228	11.7905	11.5873	11.7349	11.5987	11.524	0.0323154	0.437505	0.667668	-0.209859	9.00794e-05	0.00435108	-0.0802034	0.0654955	0.199478	NotSig	Down	NotSig	1	1	1	43	42	42	43
Q8TEQ6	Q8TEQ6	GEMIN5	168589	3D-structure;Coiled coil;Cytoplasm;Direct protein sequencing;Disease variant;Isopeptide bond;mRNA processing;mRNA splicing;Nucleus;Phosphoprotein;Protein biosynthesis;Proteomics identification;Reference proteome;Repeat;RNA-binding;Translation regulation;Ubl conjugation;WD repeat	NA	mRNA splicing, via spliceosome [GO:0000398]; protein-containing complex assembly [GO:0065003]; regulation of translation [GO:0006417]; spliceosomal snRNP assembly [GO:0000387]; translation [GO:0006412]	cytoplasm [GO:0005737]; cytosol [GO:0005829]; Gemini of Cajal bodies [GO:0097504]; membrane [GO:0016020]; nuclear body [GO:0016604]; nucleoplasm [GO:0005654]; nucleus [GO:0005634]; SMN complex [GO:0032797]; SMN-Gemin2 complex [GO:0034718]; SMN-Sm protein complex [GO:0034719]	mRNA 3'-UTR binding [GO:0003730]; ribosome binding [GO:0043022]; RNA 7-methylguanosine cap binding [GO:0000340]; RNA binding [GO:0003723]; snRNA binding [GO:0017069]; U1 snRNA binding [GO:0030619]; U4 snRNA binding [GO:0030621]; U4atac snRNA binding [GO:0030622]	Q8TEQ6	Gem-associated protein 5 (Gemin5)	12.4969	12.3164	12.4876	12.5443	12.4866	12.4671	12.5325	12.5069	12.5268	12.547	12.1827	12.1397	12.0697	12.1188	12.0165	12.749	12.6601	12.7	12.5614	12.5403	0.0910585	0.0955542	0.340924	0.265632	9.11986e-05	0.00435799	0.215255	0.000686725	0.0164079	NotSig	Up	Up	1	1	1	69	70	70	72
Q9H061	Q9H061	TMEM126A	21527	Alternative splicing;Membrane;Mitochondrion;Mitochondrion inner membrane;Proteomics identification;Reference proteome;Transmembrane;Transmembrane helix	TRANSMEM 34..54; /note="Helical"; /evidence="ECO:0000255"; TRANSMEM 57..77; /note="Helical"; /evidence="ECO:0000255"; TRANSMEM 111..131; /note="Helical"; /evidence="ECO:0000255"; TRANSMEM 159..175; /note="Helical"; /evidence="ECO:0000255"	mitochondrial protein quality control [GO:0141164]; mitochondrial respiratory chain complex I assembly [GO:0032981]; optic nerve development [GO:0021554]; protein insertion into mitochondrial inner membrane from matrix [GO:0032979]; toll-like receptor 4 signaling pathway [GO:0034142]	mitochondrial inner membrane [GO:0005743]; mitochondrion [GO:0005739]; plasma membrane [GO:0005886]	NA	Q9H061	Transmembrane protein 126A	12.5622	12.6493	12.729	12.5902	12.8673	12.8134	12.8143	12.7637	12.8461	12.8514	12.2672	12.281	12.3965	12.5762	12.5788	12.8255	13.2257	13.0543	13.2553	13.19	-0.0675429	0.350051	0.595177	0.362243	9.16856e-05	0.00435799	0.223168	0.00576137	0.0491725	NotSig	Up	Up	1	1	1	9	9	9	8
Q15843	Q15843	NEDD8	9072	3D-structure;Acetylation;Direct protein sequencing;Isopeptide bond;Nucleus;Proteomics identification;Reference proteome;Ubl conjugation pathway	NA	anatomical structure morphogenesis [GO:0009653]; modification-dependent protein catabolic process [GO:0019941]; protein localization [GO:0008104]; protein modification process [GO:0036211]; protein neddylation [GO:0045116]; proteolysis [GO:0006508]; regulation of postsynapse assembly [GO:0150052]; regulation of proteolysis [GO:0030162]; regulation of transcription by RNA polymerase II [GO:0006357…	cytoplasm [GO:0005737]; cytosol [GO:0005829]; extracellular exosome [GO:0070062]; glutamatergic synapse [GO:0098978]; nucleoplasm [GO:0005654]; nucleus [GO:0005634]; postsynapse [GO:0098794]	protein tag activity [GO:0031386]; ubiquitin protein ligase binding [GO:0031625]	Q15843	Ubiquitin-like protein NEDD8 (Neddylin) (Neural precursor cell expressed developmentally down-regulated protein 8) (NEDD-8)	15.8425	15.8753	15.8812	15.7996	15.9807	15.8478	15.6691	15.666	15.1841	15.4605	14.8642	14.6974	14.9254	14.9046	14.7579	15.3954	15.1436	15.4587	15.1178	15.1858	0.148713	0.11895	0.369111	-0.466242	9.14948e-05	0.00435799	-0.156316	0.102539	0.262247	NotSig	Down	NotSig	1	1	1	5	5	5	5
Q96GE9	Q96GE9	DMAC1	12257	Alternative splicing;Membrane;Mitochondrion;Mitochondrion inner membrane;Proteomics identification;Reference proteome;Transmembrane;Transmembrane helix	TRANSMEM 52..69; /note="Helical"; /evidence="ECO:0000255"; TRANSMEM 82..104; /note="Helical"; /evidence="ECO:0000255"	mitochondrial respiratory chain complex I assembly [GO:0032981]	mitochondrial inner membrane [GO:0005743]; mitochondrion [GO:0005739]	NA	Q96GE9	Distal membrane-arm assembly complex protein 1 (Transmembrane protein 261)	11.3854	10.1795	10.8576	10.4317	10.1094	11.2163	11.0869	10.7312	10.3361	10.1854	10.8098	11.1194	11.1044	11.0078	11.4231	11.3219	11.7078	11.2109	11.5831	11.1485	0.341392	0.141156	0.396034	1.13674	9.34189e-05	0.00441689	1.02001	0.000275076	0.0103717	NotSig	Up	Up	1	1	1	2	2	2	1
Q9H3Z4	Q9H3Z4	DNAJC5	22149	3D-structure;Acetylation;Alternative splicing;Cell membrane;Chaperone;Cytoplasm;Cytoplasmic vesicle;Disease variant;Lipoprotein;Membrane;Neurodegeneration;Neuronal ceroid lipofuscinosis;Palmitate;Phosphoprotein;Proteomics identification;Reference proteome	NA	chaperone-mediated protein folding [GO:0061077]; exocytosis [GO:0006887]; negative regulation of neuron apoptotic process [GO:0043524]; neuron apoptotic process [GO:0051402]; regulated exocytosis [GO:0045055]; regulation of synaptic vesicle cycle [GO:0098693]; synaptic vesicle exocytosis [GO:0016079]	azurophil granule membrane [GO:0035577]; chromaffin granule membrane [GO:0042584]; clathrin-sculpted gamma-aminobutyric acid transport vesicle membrane [GO:0061202]; cytosol [GO:0005829]; intracellular membrane-bounded organelle [GO:0043231]; lysosomal membrane [GO:0005765]; melanosome [GO:0042470]; membrane [GO:0016020]; mitochondrion [GO:0005739]; neuromuscular junction [GO:0031594]; plasma mem…	ATP-dependent protein binding [GO:0043008]	Q9H3Z4	DnaJ homolog subfamily C member 5 (Ceroid-lipofuscinosis neuronal protein 4) (Cysteine string protein) (CSP)	11.8864	12.0703	12.0276	12.0005	11.8859	12.2104	12.1066	11.8241	11.9222	11.9127	11.6818	11.8672	11.7796	12.0031	11.9677	12.439	12.248	12.7305	12.8031	12.6448	-0.0817678	0.427048	0.657949	0.515541	9.62578e-05	0.00449166	0.494177	0.000148165	0.00827501	NotSig	Up	Up	1	1	1	8	8	8	8
Q8TAD4	Q8TAD4	SLC30A5	84047	Acetylation;Alternative splicing;Antiport;Cell membrane;Cytoplasmic vesicle;Endoplasmic reticulum;Golgi apparatus;Ion transport;Membrane;Metal-binding;Proteomics identification;Reference proteome;Transmembrane;Transmembrane helix;Transport;Zinc;Zinc transport	TRANSMEM 33..53; /note="Helical"; /evidence="ECO:0000255"; TRANSMEM 57..77; /note="Helical"; /evidence="ECO:0000255"; TRANSMEM 99..119; /note="Helical"; /evidence="ECO:0000255"; TRANSMEM 121..141; /note="Helical"; /evidence="ECO:0000255"; TRANSMEM 153..173; /note="Helical"; /evidence="ECO:0000255"; TRANSMEM 194..214; /note="Helical"; /evidence="ECO:0000255"; TRANSMEM 239..259; /note="Helical"; /e…	cobalt ion transport [GO:0006824]; GPI anchor biosynthetic process [GO:0006506]; insulin processing [GO:0030070]; intracellular zinc ion homeostasis [GO:0006882]; response to zinc ion [GO:0010043]; zinc ion import across plasma membrane [GO:0071578]; zinc ion import into Golgi lumen [GO:1904257]; zinc ion import into organelle [GO:0062111]; zinc ion transmembrane transport [GO:0071577]; zinc ion …	apical plasma membrane [GO:0016324]; cytoplasmic vesicle [GO:0031410]; endoplasmic reticulum membrane [GO:0005789]; ER to Golgi transport vesicle membrane [GO:0012507]; Golgi apparatus [GO:0005794]; Golgi cis cisterna membrane [GO:1990674]; Golgi membrane [GO:0000139]; membrane [GO:0016020]; nucleolus [GO:0005730]; nucleoplasm [GO:0005654]; plasma membrane [GO:0005886]; secretory granule [GO:0030…	antiporter activity [GO:0015297]; metal ion binding [GO:0046872]; zinc efflux transmembrane transporter activity [GO:0022883]; zinc ion transmembrane transporter activity [GO:0005385]; zinc:proton antiporter activity [GO:0140826]	Q8TAD4	Proton-coupled zinc antiporter SLC30A5 (Solute carrier family 30 member 5) (Zinc transporter 5) (ZnT-5) (ZnT-like transporter 1) (hZTL1)	7.96782	8.72246	8.87426	9.11678	8.9589	8.87794	8.96988	8.87742	9.1879	9.15833	8.43612	8.62161	8.65822	8.95408	9.07056	9.28415	9.30572	9.40486	9.43165	9.23866	0.0602185	0.648337	0.812097	0.665506	9.65084e-05	0.00449166	0.380779	0.00955855	0.0657546	NotSig	Up	NotSig	1	1	1	3	5	5	5
Q6P1X5	Q6P1X5	TAF2	136971	3D-structure;Disease variant;Intellectual disability;Nucleus;Phosphoprotein;Proteomics identification;Reference proteome;Transcription;Transcription regulation	NA	G2/M transition of mitotic cell cycle [GO:0000086]; mRNA transcription by RNA polymerase II [GO:0042789]; positive regulation of DNA-templated transcription [GO:0045893]; positive regulation of transcription initiation by RNA polymerase II [GO:0060261]; regulation of DNA repair [GO:0006282]; regulation of transcription by RNA polymerase II [GO:0006357]; RNA polymerase II preinitiation complex ass…	nucleoplasm [GO:0005654]; nucleus [GO:0005634]; transcription factor TFIID complex [GO:0005669]; transcription factor TFTC complex [GO:0033276]	chromatin binding [GO:0003682]; RNA polymerase II general transcription initiation factor activity [GO:0016251]; transcription cis-regulatory region binding [GO:0000976]	Q6P1X5	Transcription initiation factor TFIID subunit 2 (150 kDa cofactor of initiator function) (RNA polymerase II TBP-associated factor subunit B) (TBP-associated factor 150 kDa) (Transcription initiation factor TFIID 150 kDa subunit) (TAF(II)150) (TAFII-150) (TAFII150)	12.4896	12.1936	12.5556	12.5142	12.412	12.3948	12.5418	12.6467	12.6686	12.6135	11.9869	12.0656	12.1573	12.1996	12.0927	12.6873	12.8314	12.7321	12.8334	12.8433	-0.0579239	0.325735	0.575592	0.29377	9.56248e-05	0.00449166	0.152895	0.0164826	0.0905832	NotSig	Up	NotSig	1	1	1	41	41	43	41
Q92567	Q92567	FAM168A	26184	Acetylation;Alternative splicing;Methylation;Proteomics identification;Reference proteome	NA	positive regulation of base-excision repair [GO:1905053]	NA	NA	Q92567	Protein FAM168A (Tongue cancer chemotherapy resistance-associated protein 1)	9.57975	9.40471	9.52781	8.98484	9.08376	8.99877	8.79452	8.25985	9.1992	8.29368	10.0389	9.73292	9.08194	9.50325	9.27204	9.80681	10.2753	9.80227	9.74367	9.80274	0.284003	0.10741	0.354831	0.853041	9.96209e-05	0.00449602	1.46281	1.49991e-07	0.000191474	NotSig	Up	Up	1	1	1	2	2	2	2
P02795	P02795	MT2A	6042	3D-structure;Acetylation;Cadmium;Direct protein sequencing;Metal-binding;Metal-thiolate cluster;Phosphoprotein;Proteomics identification;Reference proteome;Zinc	NA	cellular response to cadmium ion [GO:0071276]; cellular response to copper ion [GO:0071280]; cellular response to erythropoietin [GO:0036018]; cellular response to interleukin-3 [GO:0036016]; cellular response to zinc ion [GO:0071294]; detoxification of copper ion [GO:0010273]; intracellular copper ion homeostasis [GO:0006878]; intracellular zinc ion homeostasis [GO:0006882]; negative regulation …	cytoplasm [GO:0005737]; cytosol [GO:0005829]; nucleus [GO:0005634]	metal ion binding [GO:0046872]; zinc ion binding [GO:0008270]	P02795	Metallothionein-2 (MT-2) (Metallothionein-2A) (Metallothionein-II) (MT-II)	13.4511	12.2555	12.7984	12.8298	12.9028	13.1435	12.7889	13.1922	13.0271	13.0372	13.5829	12.9033	13.1483	13.1877	13.144	14.3712	13.7178	14.0203	13.6175	13.9368	-0.124386	0.514994	0.722107	0.958924	9.72348e-05	0.00449602	0.767392	0.000808564	0.0179568	NotSig	Up	Up	1	1	1	5	4	5	5
O95232	O95232	LUC7L3	51466	Acetylation;Alternative splicing;Coiled coil;DNA-binding;Isopeptide bond;mRNA processing;mRNA splicing;Nucleus;Phosphoprotein;Proteomics identification;Reference proteome;Ubl conjugation	NA	mRNA splice site recognition [GO:0006376]; RNA splicing [GO:0008380]	nuclear speck [GO:0016607]; nucleoplasm [GO:0005654]; nucleus [GO:0005634]; U1 snRNP [GO:0005685]; U2-type prespliceosome [GO:0071004]	DNA binding [GO:0003677]; mRNA binding [GO:0003729]; RNA binding [GO:0003723]	O95232	Luc7-like protein 3 (Cisplatin resistance-associated-overexpressed protein) (Luc7A) (Okadaic acid-inducible phosphoprotein OA48-18) (cAMP regulatory element-associated protein 1) (CRE-associated protein 1) (CREAP-1)	14.0136	13.7948	13.8721	13.938	14.1183	13.9024	14.0452	14.1555	14.0668	14.077	13.5392	13.677	13.5945	13.7612	13.7437	14.2568	14.4077	14.1266	14.3691	14.3718	-0.0387073	0.542955	0.73987	0.318924	9.95129e-05	0.00449602	0.216167	0.00311235	0.0356107	NotSig	Up	Up	1	1	1	26	27	27	26
Q02978	Q02978	SLC25A11	34062	Acetylation;Alternative splicing;Antiport;Direct protein sequencing;Disease variant;Lipid transport;Membrane;Mitochondrion;Mitochondrion inner membrane;Phosphoprotein;Proteomics identification;Reference proteome;Repeat;Transmembrane;Transmembrane helix;Transport	TRANSMEM 24..42; /note="Helical; Name=1"; /evidence="ECO:0000255"; TRANSMEM 83..101; /note="Helical; Name=2"; /evidence="ECO:0000255"; TRANSMEM 119..140; /note="Helical; Name=3"; /evidence="ECO:0000255"; TRANSMEM 183..202; /note="Helical; Name=4"; /evidence="ECO:0000255"; TRANSMEM 222..240; /note="Helical; Name=5"; /evidence="ECO:0000255"; TRANSMEM 281..300; /note="Helical; Name=6"; /evidence="EC…	gluconeogenesis [GO:0006094]; lipid transport [GO:0006869]; malate-aspartate shuttle [GO:0043490]	mitochondrial inner membrane [GO:0005743]; mitochondrion [GO:0005739]; nucleus [GO:0005634]; plasma membrane [GO:0005886]	oxoglutarate:malate antiporter activity [GO:0015367]; RNA binding [GO:0003723]; transmembrane transporter activity [GO:0022857]	Q02978	Mitochondrial 2-oxoglutarate/malate carrier protein (OGCP) (alpha-oxoglutarate carrier) (Solute carrier family 25 member 11) (SLC25A11)	13.8683	14.0132	14.1849	14.156	14.2758	14.1034	14.2869	14.1749	14.2555	14.2444	13.6672	13.8383	13.9023	13.8066	13.9641	14.3026	14.5519	14.3928	14.6294	14.6069	-0.0597685	0.375476	0.616321	0.335947	9.90601e-05	0.00449602	0.221835	0.0037506	0.0385678	NotSig	Up	Up	1	1	1	25	25	25	25
Q86Y39	Q86Y39	NDUFA11	14852	3D-structure;Acetylation;Alternative splicing;Direct protein sequencing;Electron transport;Membrane;Mitochondrion;Mitochondrion inner membrane;Primary mitochondrial disease;Proteomics identification;Reference proteome;Respiratory chain;Transmembrane;Transmembrane helix;Transport	TRANSMEM 21..43; /note="Helical"; /evidence="ECO:0000255"; TRANSMEM 58..80; /note="Helical"; /evidence="ECO:0000255"	aerobic respiration [GO:0009060]; mitochondrial electron transport, NADH to ubiquinone [GO:0006120]; proton motive force-driven mitochondrial ATP synthesis [GO:0042776]	mitochondrial inner membrane [GO:0005743]; mitochondrion [GO:0005739]; respiratory chain complex I [GO:0045271]	NA	Q86Y39	NADH dehydrogenase [ubiquinone] 1 alpha subcomplex subunit 11 (Complex I-B14.7) (CI-B14.7) (NADH-ubiquinone oxidoreductase subunit B14.7)	11.6444	11.4741	11.9261	11.8479	11.8393	11.8227	12.0769	11.9496	11.9776	11.9206	11.5158	11.5061	11.6101	11.3364	11.5887	12.1626	12.2172	12.0767	12.3137	12.3044	-0.0691835	0.386676	0.625174	0.398901	9.76552e-05	0.00449602	0.195127	0.0231078	0.108814	NotSig	Up	NotSig	1	1	1	7	7	7	7
Q9UMX0	Q9UMX0	UBQLN1	62519	3D-structure;Acetylation;Alternative splicing;Autophagy;Cell membrane;Cytoplasm;Cytoplasmic vesicle;Direct protein sequencing;Endoplasmic reticulum;Membrane;Nucleus;Phosphoprotein;Proteasome;Proteomics identification;Reference proteome;Ubl conjugation	NA	aggrephagy [GO:0035973]; autophagosome assembly [GO:0000045]; autophagosome maturation [GO:0097352]; cellular response to hypoxia [GO:0071456]; ERAD pathway [GO:0036503]; macroautophagy [GO:0016236]; negative regulation of store-operated calcium channel activity [GO:1901340]; negative regulation of toll-like receptor 3 signaling pathway [GO:0034140]; positive regulation of ERAD pathway [GO:190429…	aggresome [GO:0016235]; autophagosome [GO:0005776]; cytoplasm [GO:0005737]; cytoplasmic vesicle [GO:0031410]; cytosol [GO:0005829]; endoplasmic reticulum [GO:0005783]; nucleoplasm [GO:0005654]; perinuclear region of cytoplasm [GO:0048471]; plasma membrane [GO:0005886]; proteasome complex [GO:0000502]; protein-containing complex [GO:0032991]	identical protein binding [GO:0042802]; kinase binding [GO:0019900]; polyubiquitin modification-dependent protein binding [GO:0031593]	Q9UMX0	Ubiquilin-1 (Protein linking IAP with cytoskeleton 1) (PLIC-1) (hPLIC-1)	14.4688	14.7787	14.4724	14.6571	14.6878	14.7016	14.2768	14.2652	14.2429	14.2514	13.6201	13.4511	13.668	13.5995	13.5011	14.3283	14.114	14.1966	14.2584	14.2219	-0.0548946	0.534271	0.734699	-0.443129	9.83246e-05	0.00449602	-0.17854	0.055295	0.180225	NotSig	Down	NotSig	1	1	1	8	8	8	8
P68400	P68400	CSNK2A1	45144	3D-structure;Alternative splicing;Apoptosis;ATP-binding;Biological rhythms;Cell cycle;Disease variant;Intellectual disability;Kinase;Nucleotide-binding;Nucleus;Phosphoprotein;Proteomics identification;Reference proteome;Serine/threonine-protein kinase;Transcription;Transcription regulation;Transferase;Wnt signaling pathway	NA	apoptotic process [GO:0006915]; chaperone-mediated protein folding [GO:0061077]; DNA damage response [GO:0006974]; double-strand break repair [GO:0006302]; negative regulation of apoptotic signaling pathway [GO:2001234]; negative regulation of double-strand break repair via homologous recombination [GO:2000042]; negative regulation of proteasomal ubiquitin-dependent protein catabolic process [GO:…	cytosol [GO:0005829]; nucleoplasm [GO:0005654]; nucleus [GO:0005634]; plasma membrane [GO:0005886]; PML body [GO:0016605]; protein kinase CK2 complex [GO:0005956]; Sin3-type complex [GO:0070822]	ATP binding [GO:0005524]; Hsp90 protein binding [GO:0051879]; identical protein binding [GO:0042802]; kinase activity [GO:0016301]; protein serine kinase activity [GO:0106310]; protein serine/threonine kinase activity [GO:0004674]	P68400	Casein kinase II subunit alpha (CK II alpha) (EC 2.7.11.1)	13.1576	13.5575	13.5666	13.547	13.3039	13.5763	13.5653	13.2233	13.4378	13.5428	13.0346	13.3111	13.2428	13.5824	13.4306	13.7865	13.8838	13.9279	14.0803	14.0772	-0.019974	0.841827	0.924299	0.503943	0.00010033	0.00450527	0.460544	0.000246562	0.00988366	NotSig	Up	Up	1	1	1	4	4	4	4
Q15434	Q15434	RBMS2	43959	3D-structure;Acetylation;Nucleus;Phosphoprotein;Proteomics identification;Reference proteome;Repeat;RNA-binding	NA	RNA processing [GO:0006396]	cytosol [GO:0005829]; nucleus [GO:0005634]; ribonucleoprotein complex [GO:1990904]	mRNA 3'-UTR binding [GO:0003730]; poly(A) binding [GO:0008143]; poly(U) RNA binding [GO:0008266]; RNA binding [GO:0003723]	Q15434	RNA-binding motif, single-stranded-interacting protein 2 (Suppressor of CDC2 with RNA-binding motif 3)	12.7317	12.7725	12.6978	12.7445	12.517	12.8126	12.7207	12.6845	12.7687	12.6477	11.7323	11.852	11.8238	11.7885	11.7871	12.6313	12.4643	12.4281	12.5274	12.3924	-0.0634504	0.240793	0.499249	-0.266406	0.000101047	0.00451478	-0.301731	2.64861e-05	0.00363789	NotSig	Down	Down	1	1	1	9	9	9	9
P07602	P07602	PSAP	58113	3D-structure;Alternative splicing;Direct protein sequencing;Disease variant;Disulfide bond;Gangliosidosis;Gaucher disease;Glycoprotein;Leukodystrophy;Lipid metabolism;Lysosome;Metachromatic leukodystrophy;Neurodegeneration;Parkinson disease;Parkinsonism;Proteomics identification;Reference proteome;Repeat;Secreted;Signal;Sphingolipid metabolism	NA	adenylate cyclase-inhibiting G protein-coupled receptor signaling pathway [GO:0007193]; epithelial cell differentiation involved in prostate gland development [GO:0060742]; ganglioside GM1 transport to membrane [GO:1905572]; lysosomal transport [GO:0007041]; positive regulation of beta-galactosidase activity [GO:1903771]; prostate gland growth [GO:0060736]; regulation of autophagy [GO:0010506]; r…	azurophil granule membrane [GO:0035577]; collagen-containing extracellular matrix [GO:0062023]; extracellular exosome [GO:0070062]; extracellular region [GO:0005576]; extracellular space [GO:0005615]; intracellular membrane-bounded organelle [GO:0043231]; late endosome [GO:0005770]; lysosomal lumen [GO:0043202]; lysosomal membrane [GO:0005765]; lysosome [GO:0005764]; plasma membrane [GO:0005886]	enzyme activator activity [GO:0008047]; ganglioside GM1 binding [GO:1905573]; ganglioside GM2 binding [GO:1905574]; ganglioside GM3 binding [GO:1905575]; ganglioside GP1c binding [GO:1905577]; ganglioside GT1b binding [GO:1905576]; identical protein binding [GO:0042802]; phospholipid binding [GO:0005543]; protease binding [GO:0002020]; protein homodimerization activity [GO:0042803]; scaffold prot…	P07602	Prosaposin (Proactivator polypeptide) [Cleaved into: Saposin-A (Protein A); Saposin-B-Val; Saposin-B (Cerebroside sulfate activator) (CSAct) (Dispersin) (Sphingolipid activator protein 1) (SAP-1) (Sulfatide/GM1 activator); Saposin-C (A1 activator) (Co-beta-glucosidase) (Glucosylceramidase activator) (Sphingolipid activator protein 2) (SAP-2); Saposin-D (Component C) (Protein C)]	16.4054	16.586	16.5593	16.2698	16.4967	16.399	16.5846	16.5061	16.6961	16.5744	15.3088	15.5217	15.4241	15.4356	15.6301	15.9737	16.117	15.8555	16.2625	16.2951	-0.0692063	0.424914	0.655668	-0.430768	0.000104699	0.00463479	-0.519495	1.34829e-05	0.0026774	NotSig	Down	Down	1	1	1	21	22	22	21
P55735	P55735	SEC13	35541	3D-structure;Acetylation;Alternative splicing;Cytoplasmic vesicle;Direct protein sequencing;Endoplasmic reticulum;ER-Golgi transport;Lysosome;Membrane;mRNA transport;Nuclear pore complex;Nucleus;Phosphoprotein;Protein transport;Proteomics identification;Reference proteome;Repeat;Translocation;Transport;WD repeat	NA	cellular response to nutrient levels [GO:0031669]; COPII-coated vesicle budding [GO:0090114]; COPII-coated vesicle cargo loading [GO:0090110]; intracellular protein transport [GO:0006886]; mRNA transport [GO:0051028]; negative regulation of TORC1 signaling [GO:1904262]; nucleocytoplasmic transport [GO:0006913]; positive regulation of TOR signaling [GO:0032008]; positive regulation of TORC1 signal…	COPII vesicle coat [GO:0030127]; cytosol [GO:0005829]; endoplasmic reticulum membrane [GO:0005789]; ER to Golgi transport vesicle membrane [GO:0012507]; extracellular exosome [GO:0070062]; GATOR2 complex [GO:0061700]; intracellular membrane-bounded organelle [GO:0043231]; lysosomal membrane [GO:0005765]; nuclear envelope [GO:0005635]; nuclear pore [GO:0005643]; nuclear pore outer ring [GO:0031080…	identical protein binding [GO:0042802]; structural molecule activity [GO:0005198]	P55735	Protein SEC13 homolog (GATOR2 complex protein SEC13) (SEC13-like protein 1) (SEC13-related protein)	15.0099	14.8244	14.9205	14.9341	14.8938	15.0248	15.0147	14.9458	14.8248	14.9863	14.6937	14.6384	14.648	14.5516	14.4297	15.1743	15.0284	15.1427	15.0428	14.9276	0.117315	0.0367261	0.25129	0.26251	0.00010477	0.00463479	0.219098	0.000595427	0.0152457	NotSig	Up	Up	1	1	1	28	27	29	29
Q8NEK5	Q8NEK5	ZNF548	62728	Alternative splicing;DNA-binding;Isopeptide bond;Metal-binding;Nucleus;Proteomics identification;Reference proteome;Repeat;Transcription;Transcription regulation;Ubl conjugation;Zinc;Zinc-finger	NA	regulation of transcription by RNA polymerase II [GO:0006357]	nucleus [GO:0005634]	DNA-binding transcription factor activity, RNA polymerase II-specific [GO:0000981]; RNA polymerase II cis-regulatory region sequence-specific DNA binding [GO:0000978]; zinc ion binding [GO:0008270]	Q8NEK5	Zinc finger protein 548	10.4733	10.5504	10.4712	10.5145	10.4114	10.5283	10.3478	10.3317	10.2407	10.2817	9.23555	9.52063	9.33505	9.25609	9.5403	10.2205	10.5402	9.90916	9.97566	9.96948	-0.095107	0.30369	0.556678	-0.455612	0.000106001	0.00466615	-0.318484	0.00258897	0.0324602	NotSig	Down	Down	1	1	1	1	1	1	1
Q96M94	Q96M94	KLHL15	69775	Direct protein sequencing;Intellectual disability;Kelch repeat;Nucleus;Proteomics identification;Reference proteome;Repeat;Ubl conjugation pathway	NA	negative regulation of double-strand break repair via homologous recombination [GO:2000042]; nuclear protein quality control by the ubiquitin-proteasome system [GO:0071630]; protein ubiquitination [GO:0016567]; ubiquitin-dependent protein catabolic process [GO:0006511]	Cul3-RING ubiquitin ligase complex [GO:0031463]; nucleus [GO:0005634]	ubiquitin-like ligase-substrate adaptor activity [GO:1990756]	Q96M94	Kelch-like protein 15	8.87937	8.36407	8.82206	8.90844	8.7009	9.07711	8.95585	8.90417	9.21409	9.07594	8.48462	8.63276	8.27294	8.80467	8.86158	9.08962	9.46943	9.36342	9.43619	9.53505	-0.122935	0.247326	0.504827	0.520996	0.000106532	0.00466654	0.21233	0.0545015	0.17879	NotSig	Up	NotSig	1	1	1	13	13	13	13
Q9Y2B9	Q9Y2B9	PKIG	7910	Protein kinase inhibitor;Proteomics identification;Reference proteome	NA	negative regulation of protein import into nucleus [GO:0042308]; negative regulation of transcription by RNA polymerase II [GO:0000122]	cytoplasm [GO:0005737]; nucleus [GO:0005634]	cAMP-dependent protein kinase inhibitor activity [GO:0004862]	Q9Y2B9	cAMP-dependent protein kinase inhibitor gamma (PKI-gamma)	11.984	12.1962	11.9451	11.92	11.8901	11.8882	11.4742	11.3625	11.2185	11.2198	10.8716	10.4335	10.2044	10.6105	10.3375	11.0791	10.1528	10.8314	11.0934	10.6284	0.378536	0.0383642	0.254887	-0.850328	0.000111349	0.00485372	-0.297048	0.0956994	0.25184	NotSig	Down	NotSig	1	1	1	7	6	7	7
Q9NX47	Q9NX47	MARCHF5	31232	Endoplasmic reticulum;Membrane;Metal-binding;Mitochondrion;Mitochondrion outer membrane;Peroxisome;Proteomics identification;Reference proteome;Transferase;Transmembrane;Transmembrane helix;Ubl conjugation;Ubl conjugation pathway;Zinc;Zinc-finger	TRANSMEM 99..119; /note="Helical"; /evidence="ECO:0000255"; TRANSMEM 139..159; /note="Helical"; /evidence="ECO:0000255"; TRANSMEM 209..229; /note="Helical"; /evidence="ECO:0000255"; TRANSMEM 238..258; /note="Helical"; /evidence="ECO:0000255"	negative regulation of cytoplasmic pattern recognition receptor signaling pathway [GO:0039532]; positive regulation of cGAS/STING signaling pathway [GO:0141111]; positive regulation of mitochondrial fission [GO:0090141]; positive regulation of NLRP3 inflammasome complex assembly [GO:1900227]; protein autoubiquitination [GO:0051865]; protein K27-linked ubiquitination [GO:0044314]; protein K48-link…	endoplasmic reticulum [GO:0005783]; endoplasmic reticulum membrane [GO:0005789]; membrane [GO:0016020]; mitochondrial outer membrane [GO:0005741]; mitochondrion [GO:0005739]	GTPase binding [GO:0051020]; ubiquitin protein ligase activity [GO:0061630]; zinc ion binding [GO:0008270]	Q9NX47	E3 ubiquitin-protein ligase MARCHF5 (EC 2.3.2.27) (Membrane-associated RING finger protein 5) (Membrane-associated RING-CH protein V) (MARCH-V) (Mitochondrial ubiquitin ligase) (MITOL) (RING finger protein 153) (RING-type E3 ubiquitin transferase MARCHF5)	11.7781	11.8017	11.9608	12.0259	12.0514	11.7798	12.2809	12.2449	12.4248	12.4897	11.7432	11.6635	11.8698	11.671	11.8548	12.242	12.5823	12.4028	12.4713	12.6694	-0.0813094	0.392295	0.630835	0.46759	0.00011365	0.00492999	0.146637	0.132291	0.306416	NotSig	Up	NotSig	1	1	1	10	12	11	11
O14617	O14617	AP3D1	130158	3D-structure;Acetylation;Albinism;Alternative splicing;Coiled coil;Cytoplasm;Golgi apparatus;Hermansky-Pudlak syndrome;Membrane;Phosphoprotein;Protein transport;Proteomics identification;Reference proteome;Repeat;Transport	NA	anterograde axonal transport [GO:0008089]; anterograde synaptic vesicle transport [GO:0048490]; antigen processing and presentation, exogenous lipid antigen via MHC class Ib [GO:0048007]; clathrin-coated vesicle cargo loading, AP-3-mediated [GO:0035654]; endosome to melanosome transport [GO:0035646]; Golgi to vacuole transport [GO:0006896]; intracellular protein transport [GO:0006886]; intracellu…	AP-3 adaptor complex [GO:0030123]; axon cytoplasm [GO:1904115]; early endosome [GO:0005769]; endosome membrane [GO:0010008]; glutamatergic synapse [GO:0098978]; Golgi apparatus [GO:0005794]; Golgi membrane [GO:0000139]; lysosomal membrane [GO:0005765]; membrane [GO:0016020]; postsynapse [GO:0098794]; presynaptic endosome [GO:0098830]; terminal bouton [GO:0043195]	NA	O14617	AP-3 complex subunit delta-1 (AP-3 complex subunit delta) (Adaptor-related protein complex 3 subunit delta-1) (Delta-adaptin)	13.4437	13.2487	13.5112	13.5011	13.3618	13.3836	13.4492	13.5194	13.2989	13.3682	13.1671	13.0429	13.1394	13.0379	12.9627	13.7288	13.5807	13.6938	13.5394	13.4839	0.0783071	0.162466	0.421347	0.269526	0.000117638	0.00499162	0.278109	8.51305e-05	0.00657157	NotSig	Up	Up	1	1	1	56	56	60	60
Q7Z4Q2	Q7Z4Q2	HEATR3	74583	Alternative splicing;Diamond-Blackfan anemia;Disease variant;Erythrocyte maturation;Phosphoprotein;Proteomics identification;Reference proteome;Repeat;Ribosome biogenesis	NA	erythrocyte maturation [GO:0043249]; protein import into nucleus [GO:0006606]; ribosomal large subunit biogenesis [GO:0042273]	NA	unfolded protein binding [GO:0051082]	Q7Z4Q2	HEAT repeat-containing protein 3 (Symportin Syo1) (hsSyo1)	12.3397	12.2932	12.2724	12.3971	12.3736	12.4231	12.3327	12.1972	12.3098	12.3782	11.8595	12.0156	12.1008	12.0434	11.9121	12.6319	12.7334	12.6465	12.5344	12.6816	-0.0302146	0.592823	0.776413	0.279146	0.000117041	0.00499162	0.285469	9.29495e-05	0.00670114	NotSig	Up	Up	1	1	1	24	25	26	27
Q7Z7N9	Q7Z7N9	TMEM179B	23550	Membrane;Phosphoprotein;Proteomics identification;Reference proteome;Transmembrane;Transmembrane helix	TRANSMEM 9..29; /note="Helical"; /evidence="ECO:0000255"; TRANSMEM 65..85; /note="Helical"; /evidence="ECO:0000255"; TRANSMEM 96..116; /note="Helical"; /evidence="ECO:0000255"; TRANSMEM 167..187; /note="Helical"; /evidence="ECO:0000255"	NA	azurophil granule membrane [GO:0035577]; ficolin-1-rich granule membrane [GO:0101003]; nuclear speck [GO:0016607]; nucleolus [GO:0005730]; plasma membrane [GO:0005886]; secretory granule membrane [GO:0030667]	NA	Q7Z7N9	Transmembrane protein 179B	10.3203	10.7221	10.7173	10.5721	10.2391	10.6594	10.3662	10.5601	11.0395	10.868	10.3337	10.5542	10.4206	10.5861	10.5424	11.0094	11.416	11.3263	11.2187	11.1332	-0.0873291	0.485181	0.700531	0.616048	0.000117221	0.00499162	0.43224	0.00271056	0.0334516	NotSig	Up	Up	1	1	1	3	3	3	3
P28288	P28288	ABCD3	75476	3D-structure;Acetylation;Alternative splicing;ATP-binding;Glycoprotein;Hydrolase;Membrane;Nucleotide-binding;Peroxisome;Phosphoprotein;Proteomics identification;Reference proteome;Translocase;Transmembrane;Transmembrane helix;Transport;Ubl conjugation	TRANSMEM 84..104; /note="Helical"; /evidence="ECO:0000255|PROSITE-ProRule:PRU00441"; TRANSMEM 126..146; /note="Helical"; /evidence="ECO:0000255|PROSITE-ProRule:PRU00441"; TRANSMEM 224..244; /note="Helical"; /evidence="ECO:0000255|PROSITE-ProRule:PRU00441"; TRANSMEM 313..333; /note="Helical"; /evidence="ECO:0000255|PROSITE-ProRule:PRU00441"	bile acid and bile salt transport [GO:0015721]; bile acid biosynthetic process [GO:0006699]; fatty acid beta-oxidation [GO:0006635]; fatty acid biosynthetic process [GO:0006633]; long-chain fatty acid import into peroxisome [GO:0015910]; peroxisome organization [GO:0007031]; phytanic acid metabolic process [GO:1903512]; response to xenobiotic stimulus [GO:0009410]; very long-chain fatty acid cata…	cytosol [GO:0005829]; intracellular membrane-bounded organelle [GO:0043231]; membrane [GO:0016020]; mitochondrion [GO:0005739]; peroxisomal matrix [GO:0005782]; peroxisomal membrane [GO:0005778]; peroxisome [GO:0005777]	ABC-type transporter activity [GO:0140359]; ATP binding [GO:0005524]; ATP hydrolysis activity [GO:0016887]; ATPase-coupled transmembrane transporter activity [GO:0042626]; fatty acyl-CoA hydrolase activity [GO:0047617]; long-chain fatty acid transmembrane transporter activity [GO:0005324]; protein homodimerization activity [GO:0042803]	P28288	ATP-binding cassette sub-family D member 3 (EC 3.1.2.-) (EC 7.6.2.-) (70 kDa peroxisomal membrane protein) (PMP70)	13.3018	13.1436	13.3099	13.2651	13.389	13.2258	13.4945	13.4744	13.3609	13.4021	12.947	13.0191	13.0255	12.8749	13.2123	13.4767	13.6829	13.6109	13.7443	13.7987	-0.0327877	0.641016	0.807105	0.34738	0.000118423	0.00499162	0.23686	0.0033735	0.0365434	NotSig	Up	Up	1	1	1	32	31	32	33
Q8NI36	Q8NI36	WDR36	99366	3D-structure;Disease variant;Glaucoma;Nucleus;Phosphoprotein;Proteomics identification;Reference proteome;Repeat;Ribosome biogenesis;rRNA processing;Sensory transduction;Vision;WD repeat	NA	ribosomal small subunit biogenesis [GO:0042274]; rRNA processing [GO:0006364]; visual perception [GO:0007601]	nucleoplasm [GO:0005654]; Pwp2p-containing subcomplex of 90S preribosome [GO:0034388]; small-subunit processome [GO:0032040]	RNA binding [GO:0003723]	Q8NI36	WD repeat-containing protein 36 (T-cell activation WD repeat-containing protein) (TA-WDRP)	12.946	12.9651	13.0584	13.0752	13.0668	12.9055	13.2335	13.2179	13.4015	13.3683	12.6274	12.7445	12.722	12.7538	12.8143	13.236	13.5194	13.4169	13.4573	13.5835	-0.0926761	0.172795	0.432063	0.327156	0.000118248	0.00499162	0.123279	0.0757916	0.218335	NotSig	Up	NotSig	1	1	1	42	45	45	45
Q5T9L3	Q5T9L3	WLS	62253	3D-structure;Alternative splicing;Cell membrane;Cytoplasmic vesicle;Developmental protein;Disease variant;Endoplasmic reticulum;Endosome;Glycoprotein;Golgi apparatus;Membrane;Proteomics identification;Reference proteome;Transmembrane;Transmembrane helix;Wnt signaling pathway	TRANSMEM 16..36; /note="Helical; Name=1"; /evidence="ECO:0000255"; TRANSMEM 233..253; /note="Helical; Name=2"; /evidence="ECO:0000305|PubMed:20652957"; TRANSMEM 269..289; /note="Helical; Name=3"; /evidence="ECO:0000305|PubMed:20652957"; TRANSMEM 304..324; /note="Helical; Name=4"; /evidence="ECO:0000305|PubMed:20652957"; TRANSMEM 332..352; /note="Helical; Name=5"; /evidence="ECO:0000305|PubMed:206…	anterior/posterior axis specification [GO:0009948]; cementum mineralization [GO:0071529]; exocrine pancreas development [GO:0031017]; hindbrain development [GO:0030902]; intracellular protein transport [GO:0006886]; mesoderm formation [GO:0001707]; midbrain development [GO:0030901]; positive regulation of canonical NF-kappaB signal transduction [GO:0043123]; positive regulation of canonical Wnt s…	cytoplasmic vesicle [GO:0031410]; cytosol [GO:0005829]; early endosome [GO:0005769]; early endosome membrane [GO:0031901]; endocytic vesicle membrane [GO:0030666]; endomembrane system [GO:0012505]; endoplasmic reticulum [GO:0005783]; endoplasmic reticulum membrane [GO:0005789]; extracellular exosome [GO:0070062]; Golgi apparatus [GO:0005794]; Golgi membrane [GO:0000139]; organelle membrane [GO:00…	identical protein binding [GO:0042802]; Wnt-protein binding [GO:0017147]	Q5T9L3	Protein wntless homolog (Integral membrane protein GPR177) (Protein evenness interrupted homolog) (EVI) (Putative NF-kappa-B-activating protein 373)	9.92798	9.75237	9.86513	9.80975	10.0417	10.1356	10.19	10.1585	10.1996	10.3944	9.60141	9.67002	9.67143	9.72463	9.71736	10.0112	10.3548	10.3715	10.3668	10.8039	-0.0553061	0.540648	0.738269	0.446384	0.000115905	0.00499162	0.110065	0.231253	0.431145	NotSig	Up	NotSig	1	1	1	10	10	11	10
Q9NPJ6	Q9NPJ6	MED4	29745	3D-structure;Acetylation;Activator;Alternative splicing;Coiled coil;Direct protein sequencing;Nucleus;Phosphoprotein;Proteomics identification;Reference proteome;Transcription;Transcription regulation	NA	positive regulation of DNA-templated transcription [GO:0045893]; positive regulation of transcription elongation by RNA polymerase II [GO:0032968]; positive regulation of transcription initiation by RNA polymerase II [GO:0060261]; regulation of transcription by RNA polymerase II [GO:0006357]; RNA polymerase II preinitiation complex assembly [GO:0051123]; transcription by RNA polymerase II [GO:000…	core mediator complex [GO:0070847]; mediator complex [GO:0016592]; membrane [GO:0016020]; nucleoplasm [GO:0005654]; nucleus [GO:0005634]	nuclear thyroid hormone receptor binding [GO:0046966]; nuclear vitamin D receptor binding [GO:0042809]; transcription coactivator activity [GO:0003713]; transcription coregulator activity [GO:0003712]	Q9NPJ6	Mediator of RNA polymerase II transcription subunit 4 (Activator-recruited cofactor 36 kDa component) (ARC36) (Mediator complex subunit 4) (TRAP/SMCC/PC2 subunit p36 subunit) (Vitamin D3 receptor-interacting protein complex 36 kDa component) (DRIP36)	11.1992	11.4253	11.1836	11.2505	11.2882	11.3423	11.1586	11.3522	11.1927	11.1768	10.2631	10.319	10.41	10.3073	10.3357	10.9756	11.1201	11.2568	11.1109	10.9824	-0.116626	0.065064	0.301254	-0.295963	0.000121176	0.00505993	-0.272077	0.000278039	0.0103956	NotSig	Down	Down	1	1	1	15	16	15	16
Q6NXT4	Q6NXT4	SLC30A6	51116	Alternative splicing;Antiport;Golgi apparatus;Ion transport;Membrane;Proteomics identification;Reference proteome;Transmembrane;Transmembrane helix;Transport;Zinc;Zinc transport	TRANSMEM 34..54; /note="Helical"; /evidence="ECO:0000255"; TRANSMEM 65..85; /note="Helical"; /evidence="ECO:0000255"; TRANSMEM 99..119; /note="Helical"; /evidence="ECO:0000255"; TRANSMEM 135..155; /note="Helical"; /evidence="ECO:0000255"; TRANSMEM 201..221; /note="Helical"; /evidence="ECO:0000255"; TRANSMEM 224..244; /note="Helical"; /evidence="ECO:0000255"	regulation of zinc ion transport [GO:0071579]; zinc ion import into Golgi lumen [GO:1904257]; zinc ion transport [GO:0006829]	Golgi apparatus [GO:0005794]; trans-Golgi network membrane [GO:0032588]	antiporter activity [GO:0015297]; zinc ion transmembrane transporter activity [GO:0005385]	Q6NXT4	Zinc transporter 6 (ZnT-6) (Solute carrier family 30 member 6)	9.54435	9.31994	9.2237	8.99473	9.00508	9.56063	9.70292	9.53237	9.20323	9.35427	9.42072	9.62015	9.65443	9.22456	8.95219	9.67647	9.70371	9.77356	9.94356	10.4774	0.105274	0.518724	0.724382	0.801748	0.000120885	0.00505993	0.550719	0.00324409	0.0362364	NotSig	Up	Up	1	1	1	5	4	5	5
P00395	P00395	MT-CO1	57041	3D-structure;Calcium;Copper;Deafness;Disease variant;Electron transport;Heme;Iron;Leber hereditary optic neuropathy;Magnesium;Membrane;Metal-binding;Mitochondrion;Mitochondrion inner membrane;Non-syndromic deafness;Primary mitochondrial disease;Proteomics identification;Reference proteome;Respiratory chain;Sodium;Translocase;Transmembrane;Transmembrane helix;Transport	TRANSMEM 12..40; /note="Helical; Name=I"; /evidence="ECO:0000250|UniProtKB:P00396"; TRANSMEM 51..86; /note="Helical; Name=II"; /evidence="ECO:0000250|UniProtKB:P00396"; TRANSMEM 95..117; /note="Helical; Name=III"; /evidence="ECO:0000250|UniProtKB:P00396"; TRANSMEM 141..170; /note="Helical; Name=IV"; /evidence="ECO:0000250|UniProtKB:P00396"; TRANSMEM 183..212; /note="Helical; Name=V"; /evidence="E…	aerobic respiration [GO:0009060]; cellular respiration [GO:0045333]; cerebellum development [GO:0021549]; mitochondrial electron transport, cytochrome c to oxygen [GO:0006123]; respiratory electron transport chain [GO:0022904]; response to copper ion [GO:0046688]; response to electrical stimulus [GO:0051602]; response to hypoxia [GO:0001666]; response to oxidative stress [GO:0006979]	mitochondrial inner membrane [GO:0005743]; mitochondrial membrane [GO:0031966]; mitochondrion [GO:0005739]; respiratory chain complex IV [GO:0045277]	cytochrome-c oxidase activity [GO:0004129]; heme binding [GO:0020037]; metal ion binding [GO:0046872]	P00395	Cytochrome c oxidase subunit 1 (EC 7.1.1.9) (Cytochrome c oxidase polypeptide I)	9.5198	8.61275	9.24043	10.0761	9.86345	9.07432	9.4626	10.0169	9.23442	9.90023	9.83796	9.76565	10.2741	9.45316	10.2115	10.4472	10.67	10.6045	10.7556	10.7937	-0.0990776	0.654716	0.816545	1.09097	0.000122665	0.00509832	1.01695	0.000246146	0.00988366	NotSig	Up	Up	1	1	1	3	4	4	4
P62491	P62491	RAB11A	24394	3D-structure;Acetylation;Alternative splicing;Cell cycle;Cell membrane;Cytoplasmic vesicle;Direct protein sequencing;Endosome;Glycoprotein;Golgi apparatus;GTP-binding;Hydrolase;Lipoprotein;Membrane;Methylation;Nucleotide-binding;Prenylation;Protein transport;Proteomics identification;Reference proteome;Transport	NA	amyloid-beta clearance by transcytosis [GO:0150093]; astral microtubule organization [GO:0030953]; early endosome to recycling endosome transport [GO:0061502]; establishment of protein localization to membrane [GO:0090150]; establishment of protein localization to organelle [GO:0072594]; establishment of vesicle localization [GO:0051650]; exocytosis [GO:0006887]; exosomal secretion [GO:1990182]; …	centriole [GO:0005814]; centrosome [GO:0005813]; cleavage furrow [GO:0032154]; cytoplasmic vesicle [GO:0031410]; cytoplasmic vesicle membrane [GO:0030659]; cytosol [GO:0005829]; endocytic vesicle membrane [GO:0030666]; extracellular exosome [GO:0070062]; glutamatergic synapse [GO:0098978]; Golgi apparatus [GO:0005794]; Golgi membrane [GO:0000139]; multivesicular body [GO:0005771]; phagocytic vesi…	dynein light intermediate chain binding [GO:0051959]; G protein activity [GO:0003925]; GTP binding [GO:0005525]; GTPase activity [GO:0003924]; microtubule binding [GO:0008017]; myosin V binding [GO:0031489]; syntaxin binding [GO:0019905]	P62491	Ras-related protein Rab-11A (Rab-11) (EC 3.6.5.2) (YL8)	10.0857	10.2561	10.434	10.3992	10.1545	10.1568	10.2343	10.1691	10.1953	9.92301	10.1744	10.022	10.3282	10.5193	9.98937	10.4681	10.7265	11.2355	11.0414	11.1347	-0.0667866	0.576137	0.762833	0.58558	0.000126287	0.00521124	0.716657	1.40621e-05	0.00273171	NotSig	Up	Up	1	1	1	2	2	2	2
O43414	O43414	ERI3	37238	3D-structure;Alternative splicing;Exonuclease;Hydrolase;Magnesium;Metal-binding;Nuclease;Proteomics identification;Reference proteome	NA	NA	NA	3'-5'-RNA exonuclease activity [GO:0000175]; metal ion binding [GO:0046872]; RNA binding [GO:0003723]	O43414	ERI1 exoribonuclease 3 (EC 3.1.-.-) (Prion interactor 1) (Prion protein-interacting protein)	10.8666	10.4994	10.7224	10.7234	10.572	10.8479	10.6312	10.823	10.8338	10.7901	10.5656	10.3962	10.5287	10.8339	10.3101	11.3893	11.0989	11.1538	10.9746	11.2171	0.00541123	0.956948	0.981032	0.493653	0.000126549	0.00521124	0.385259	0.00124299	0.0218393	NotSig	Up	Up	1	1	1	9	8	9	8
P17544	P17544	ATF7	51757	Activator;Alternative splicing;Chromosome;Cytoplasm;DNA-binding;Host-virus interaction;Isopeptide bond;Metal-binding;Nucleus;Phosphoprotein;Proteomics identification;Reference proteome;Telomere;Transcription;Transcription regulation;Ubl conjugation;Zinc;Zinc-finger	NA	negative regulation of transcription by RNA polymerase II [GO:0000122]; positive regulation of transcription by RNA polymerase II [GO:0045944]; regulation of DNA-templated transcription [GO:0006355]; regulation of transcription by RNA polymerase II [GO:0006357]	chromatin [GO:0000785]; chromosome, telomeric region [GO:0000781]; cytoplasm [GO:0005737]; nucleoplasm [GO:0005654]; nucleus [GO:0005634]; RNA polymerase II transcription regulator complex [GO:0090575]	cAMP response element binding [GO:0035497]; DNA-binding transcription factor activity [GO:0003700]; DNA-binding transcription factor activity, RNA polymerase II-specific [GO:0000981]; DNA-binding transcription repressor activity, RNA polymerase II-specific [GO:0001227]; enzyme binding [GO:0019899]; mitogen-activated protein kinase binding [GO:0051019]; RNA polymerase II cis-regulatory region sequ…	P17544	Cyclic AMP-dependent transcription factor ATF-7 (cAMP-dependent transcription factor ATF-7) (Activating transcription factor 7) (Transcription factor ATF-A)	11.251	11.4036	11.2593	11.3342	11.5055	11.2561	11.2793	11.3552	11.2368	11.3909	10.4034	10.5332	10.353	10.3628	10.3971	11.143	10.8926	10.9491	11.0446	11.0871	0.0320836	0.595145	0.777951	-0.29501	0.000131014	0.00532155	-0.248714	0.000661429	0.0161932	NotSig	Down	Down	1	1	1	15	15	15	15
Q9HB09	Q9HB09	BCL2L12	26908	Alternative splicing;Apoptosis;Methylation;Phosphoprotein;Proteomics identification;Reference proteome	NA	apoptotic process [GO:0006915]; negative regulation of apoptotic process [GO:0043066]; negative regulation of cellular senescence [GO:2000773]; negative regulation of intrinsic apoptotic signaling pathway in response to DNA damage by p53 class mediator [GO:1902166]; positive regulation of transcription by RNA polymerase II [GO:0045944]	membrane [GO:0016020]; nucleus [GO:0005634]	p53 binding [GO:0002039]	Q9HB09	Bcl-2-like protein 12 (Bcl2-L-12) (Bcl-2-related proline-rich protein)	10.3052	10.3781	10.3549	10.2556	10.3391	10.1984	10.1548	10.2489	10.2816	10.1971	9.38855	9.27971	9.48057	9.22255	8.93578	10.1457	9.91521	9.95414	10.1797	9.82754	-0.0925988	0.280727	0.535417	-0.413628	0.000130872	0.00532155	-0.304546	0.00203699	0.028047	NotSig	Down	Down	1	1	1	10	11	10	10
Q5JTD0	Q5JTD0	TJAP1	61821	Acetylation;Alternative splicing;Cell junction;Cell membrane;Coiled coil;Golgi apparatus;Membrane;Phosphoprotein;Proteomics identification;Reference proteome;Tight junction	NA	Golgi organization [GO:0007030]	bicellular tight junction [GO:0005923]; endosome [GO:0005768]; Golgi apparatus [GO:0005794]; plasma membrane [GO:0005886]; trans-Golgi network [GO:0005802]	NA	Q5JTD0	Tight junction-associated protein 1 (Protein incorporated later into tight junctions) (Tight junction protein 4)	11.2883	11.2627	11.1907	11.1395	11.1847	11.2066	11.1104	11.2179	11.061	11.0922	10.3717	10.3238	10.3271	10.3314	10.2847	11.2021	10.9539	10.9396	10.8976	11.0322	-0.0313248	0.521942	0.726176	-0.238723	0.000129989	0.00532155	-0.164034	0.00340916	0.0366424	NotSig	Down	Down	1	1	1	25	25	25	24
P17980	P17980	PSMC3	49204	3D-structure;Acetylation;ATP-binding;Cataract;Cytoplasm;Deafness;Direct protein sequencing;Host-virus interaction;Intellectual disability;Neuropathy;Nucleotide-binding;Nucleus;Phosphoprotein;Proteasome;Proteomics identification;Reference proteome;Ubl conjugation	NA	blastocyst development [GO:0001824]; modulation by host of viral transcription [GO:0043921]; positive regulation of proteasomal protein catabolic process [GO:1901800]; positive regulation of transcription by RNA polymerase II [GO:0045944]; proteasome-mediated ubiquitin-dependent protein catabolic process [GO:0043161]	cytosol [GO:0005829]; extracellular region [GO:0005576]; ficolin-1-rich granule lumen [GO:1904813]; membrane [GO:0016020]; nucleoplasm [GO:0005654]; nucleus [GO:0005634]; P-body [GO:0000932]; proteasome accessory complex [GO:0022624]; proteasome complex [GO:0000502]; proteasome regulatory particle, base subcomplex [GO:0008540]; secretory granule lumen [GO:0034774]	ATP binding [GO:0005524]; ATP hydrolysis activity [GO:0016887]; identical protein binding [GO:0042802]; proteasome-activating activity [GO:0036402]	P17980	26S proteasome regulatory subunit 6A (26S proteasome AAA-ATPase subunit RPT5) (Proteasome 26S subunit ATPase 3) (Proteasome subunit P50) (Tat-binding protein 1) (TBP-1)	15.9864	16.077	16.0277	16.0571	16.1301	15.9367	15.894	15.9927	15.9562	15.9486	15.16	15.2896	15.2951	15.1388	15.2215	15.8687	15.6468	15.7129	15.7342	15.5666	0.0889986	0.108519	0.357042	-0.260884	0.000132324	0.00535043	-0.151317	0.0106123	0.0696266	NotSig	Down	NotSig	1	1	1	39	39	39	39
P21359	P21359	NF1	319372	3D-structure;Acetylation;Alternative splicing;Cell membrane;Disease variant;GTPase activation;Lipid-binding;Membrane;Nucleus;Phosphoprotein;Proteomics identification;Reference proteome;RNA editing;Tumor suppressor;Ubl conjugation	NA	actin cytoskeleton organization [GO:0030036]; adrenal gland development [GO:0030325]; amygdala development [GO:0021764]; angiogenesis [GO:0001525]; artery morphogenesis [GO:0048844]; brain development [GO:0007420]; camera-type eye morphogenesis [GO:0048593]; cell communication [GO:0007154]; cellular response to heat [GO:0034605]; cerebral cortex development [GO:0021987]; cognition [GO:0050890]; c…	axon [GO:0030424]; cytoplasm [GO:0005737]; cytosol [GO:0005829]; dendrite [GO:0030425]; glutamatergic synapse [GO:0098978]; membrane [GO:0016020]; nucleolus [GO:0005730]; nucleoplasm [GO:0005654]; nucleus [GO:0005634]; plasma membrane [GO:0005886]; presynapse [GO:0098793]	GTPase activator activity [GO:0005096]; phosphatidylcholine binding [GO:0031210]; phosphatidylethanolamine binding [GO:0008429]	P21359	Neurofibromin (Neurofibromatosis-related protein NF-1) [Cleaved into: Neurofibromin truncated]	10.3227	10.164	10.4848	10.4687	10.3562	10.3751	10.3414	10.3441	10.2937	10.2867	9.86277	10.0336	10.1227	9.978	9.92396	10.5685	10.4956	10.5938	10.4991	10.4044	0.120452	0.042017	0.265427	0.271486	0.000133092	0.00535616	0.303056	4.18771e-05	0.00445492	NotSig	Up	Up	1	1	1	71	74	77	75
Q96IK0	Q96IK0	TMEM101	28795	Membrane;Proteomics identification;Reference proteome;Transmembrane;Transmembrane helix	TRANSMEM 21..40; /note="Helical"; /evidence="ECO:0000255"; TRANSMEM 52..72; /note="Helical"; /evidence="ECO:0000255"; TRANSMEM 77..97; /note="Helical"; /evidence="ECO:0000255"; TRANSMEM 110..130; /note="Helical"; /evidence="ECO:0000255"; TRANSMEM 139..159; /note="Helical"; /evidence="ECO:0000255"; TRANSMEM 182..202; /note="Helical"; /evidence="ECO:0000255"; TRANSMEM 206..226; /note="Helical"; /ev…	positive regulation of canonical NF-kappaB signal transduction [GO:0043123]	membrane [GO:0016020]	NA	Q96IK0	Transmembrane protein 101 (Putative NF-kappa-B-activating protein 130)	8.30105	8.79921	8.86519	9.10745	8.27242	8.94309	9.2521	8.75106	9.76155	9.68757	9.24373	8.84125	8.79888	9.66832	9.33927	9.29627	9.35105	10.4276	10.1023	9.48003	0.0927674	0.69479	0.838198	1.15533	0.000133664	0.00535616	0.546733	0.0315289	0.130135	NotSig	Up	NotSig	1	1	1	1	1	1	1
O60238	O60238	BNIP3L	23930	Alternative splicing;Apoptosis;Endoplasmic reticulum;Host-virus interaction;Membrane;Mitochondrion;Mitochondrion outer membrane;Nucleus;Phosphoprotein;Proteomics identification;Reference proteome;Transmembrane;Transmembrane helix	TRANSMEM 188..208; /note="Helical"; /evidence="ECO:0000255"	cellular response to hypoxia [GO:0071456]; defense response to virus [GO:0051607]; mitochondrial outer membrane permeabilization [GO:0097345]; mitochondrial protein catabolic process [GO:0035694]; negative regulation of apoptotic process [GO:0043066]; negative regulation of mitochondrial membrane potential [GO:0010917]; negative regulation of programmed cell death [GO:0043069]; positive regulatio…	endoplasmic reticulum [GO:0005783]; membrane [GO:0016020]; mitochondrial outer membrane [GO:0005741]; mitochondrion [GO:0005739]; nuclear envelope [GO:0005635]; nuclear speck [GO:0016607]; nucleus [GO:0005634]	identical protein binding [GO:0042802]; lamin binding [GO:0005521]; protein homodimerization activity [GO:0042803]	O60238	BCL2/adenovirus E1B 19 kDa protein-interacting protein 3-like (Adenovirus E1B19K-binding protein B5) (BCL2/adenovirus E1B 19 kDa protein-interacting protein 3A) (NIP3-like protein X) (NIP3L)	11.5692	11.8814	11.6946	11.5737	11.8402	11.4015	11.5841	11.4599	11.4182	11.5367	10.5475	10.8686	10.2756	10.3978	10.7498	11.4285	11.4599	11.4755	11.4568	11.7545	-0.304253	0.00781785	0.16684	-0.498205	0.000135235	0.00539492	-0.268359	0.01644	0.0904605	NotSig	Down	NotSig	1	1	1	3	4	4	4
P07355	P07355	ANXA2	38604	3D-structure;Acetylation;Alternative splicing;Annexin;Basement membrane;Calcium;Calcium/phospholipid-binding;Direct protein sequencing;Extracellular matrix;Host-virus interaction;Isopeptide bond;Phosphoprotein;Proteomics identification;Reference proteome;Repeat;RNA-binding;Secreted;Ubl conjugation	NA	angiogenesis [GO:0001525]; cell-matrix adhesion [GO:0007160]; collagen fibril organization [GO:0030199]; epithelial cell apoptotic process [GO:1904019]; fibrinolysis [GO:0042730]; lung development [GO:0030324]; membrane raft assembly [GO:0001765]; mRNA transcription by RNA polymerase II [GO:0042789]; negative regulation of low-density lipoprotein particle receptor catabolic process [GO:0032804]; …	adherens junction [GO:0005912]; AnxA2-p11 complex [GO:1990665]; azurophil granule lumen [GO:0035578]; basement membrane [GO:0005604]; basolateral plasma membrane [GO:0016323]; cell surface [GO:0009986]; collagen-containing extracellular matrix [GO:0062023]; cornified envelope [GO:0001533]; cytoplasm [GO:0005737]; cytosol [GO:0005829]; early endosome [GO:0005769]; endosome [GO:0005768]; extracellu…	cadherin binding involved in cell-cell adhesion [GO:0098641]; calcium ion binding [GO:0005509]; calcium-dependent phospholipid binding [GO:0005544]; calcium-dependent protein binding [GO:0048306]; cytoskeletal protein binding [GO:0008092]; identical protein binding [GO:0042802]; phosphatidylinositol-4,5-bisphosphate binding [GO:0005546]; phosphatidylserine binding [GO:0001786]; phospholipase A2 i…	P07355	Annexin A2 (Annexin II) (Annexin-2) (Calpactin I heavy chain) (Calpactin-1 heavy chain) (Chromobindin-8) (Lipocortin II) (Placental anticoagulant protein IV) (PAP-IV) (Protein I) (p36)	20.1219	19.9831	19.8998	19.86	19.8385	20.0025	19.7927	20.0014	19.6643	19.6905	19.2947	19.2691	19.1597	18.9545	18.9388	19.8007	19.6782	19.5366	19.5208	19.2569	0.0776849	0.224273	0.484833	-0.305165	0.000136635	0.00542655	-0.194032	0.00605372	0.0505321	NotSig	Down	NotSig	1	1	1	17	18	18	19
P23258	P23258	TUBG1	51170	3D-structure;Cytoplasm;Cytoskeleton;Disease variant;GTP-binding;Lissencephaly;Microtubule;Nucleotide-binding;Phosphoprotein;Proteomics identification;Reference proteome	NA	cytoplasmic microtubule organization [GO:0031122]; meiotic spindle organization [GO:0000212]; microtubule cytoskeleton organization [GO:0000226]; microtubule nucleation [GO:0007020]; mitotic cell cycle [GO:0000278]; mitotic sister chromatid segregation [GO:0000070]; mitotic spindle organization [GO:0007052]	apical part of cell [GO:0045177]; cell leading edge [GO:0031252]; centriole [GO:0005814]; centrosome [GO:0005813]; ciliary basal body [GO:0036064]; condensed nuclear chromosome [GO:0000794]; cytoplasm [GO:0005737]; cytoplasmic microtubule [GO:0005881]; cytosol [GO:0005829]; gamma-tubulin complex [GO:0000930]; gamma-tubulin ring complex [GO:0000931]; mitotic spindle microtubule [GO:1990498]; neuro…	GTP binding [GO:0005525]; identical protein binding [GO:0042802]; microtubule nucleator activity [GO:0140490]; structural constituent of cytoskeleton [GO:0005200]	P23258	Tubulin gamma-1 chain (Gamma-1-tubulin) (Gamma-tubulin complex component 1) (GCP-1)	12.7164	13.0089	13.0029	13.1795	12.9504	12.7515	12.5987	12.5761	12.6833	12.6687	11.9784	12.0033	11.9051	12.1121	11.9544	12.7028	12.5597	12.7802	12.7307	12.555	-0.0487357	0.504984	0.714619	-0.354511	0.000137763	0.00544711	-0.0395215	0.587871	0.744775	NotSig	Down	NotSig	1	1	1	9	8	9	9
Q15018	Q15018	ABRAXAS2	46901	3D-structure;Cell cycle;Cell division;Coiled coil;Cytoplasm;Cytoskeleton;Microtubule;Mitosis;Nucleus;Phosphoprotein;Proteomics identification;Reference proteome;Ubl conjugation pathway	NA	attachment of spindle microtubules to kinetochore [GO:0008608]; cell division [GO:0051301]; chromosome segregation [GO:0007059]; mitotic cell cycle [GO:0000278]; mitotic spindle assembly [GO:0090307]; protein K63-linked deubiquitination [GO:0070536]; response to ischemia [GO:0002931]	BRISC complex [GO:0070552]; ciliary basal body [GO:0036064]; cytoplasm [GO:0005737]; cytosol [GO:0005829]; microtubule [GO:0005874]; nucleus [GO:0005634]; spindle pole [GO:0000922]	microtubule binding [GO:0008017]; polyubiquitin modification-dependent protein binding [GO:0031593]	Q15018	BRISC complex subunit Abraxas 2 (Abraxas brother protein 1) (Protein FAM175B)	12.5784	12.532	12.5236	12.5501	12.5368	12.4556	12.4328	12.4372	12.2948	12.236	11.6944	11.5465	11.6509	11.6391	11.5421	12.3306	11.9491	12.0666	12.0617	11.9863	0.168486	0.012457	0.185069	-0.296811	0.000139935	0.00550864	-0.124854	0.0534644	0.176658	NotSig	Down	NotSig	1	1	1	20	19	19	20
Q9Y5L4	Q9Y5L4	TIMM13	10500	Acetylation;Chaperone;Disulfide bond;Membrane;Metal-binding;Mitochondrion;Mitochondrion inner membrane;Phosphoprotein;Protein transport;Proteomics identification;Reference proteome;Translocation;Transport;Zinc	NA	protein insertion into mitochondrial inner membrane [GO:0045039]; protein targeting to mitochondrion [GO:0006626]; sensory perception of sound [GO:0007605]	fibrillar center [GO:0001650]; mitochondrial inner membrane [GO:0005743]; mitochondrial intermembrane space [GO:0005758]; mitochondrial intermembrane space protein transporter complex [GO:0042719]; mitochondrion [GO:0005739]	zinc ion binding [GO:0008270]	Q9Y5L4	Mitochondrial import inner membrane translocase subunit Tim13	14.3024	14.0605	14.1442	13.9298	14.1744	14.2377	14.2945	14.0939	14.3466	14.1846	13.8853	13.9142	13.8273	13.8559	14.0555	14.4359	14.5549	14.4719	14.6514	14.8537	-0.0858375	0.285306	0.53969	0.384381	0.000140997	0.00552608	0.274451	0.00272544	0.0334947	NotSig	Up	Up	1	1	1	9	9	9	9
P83876	P83876	TXNL4A	16786	3D-structure;Cell cycle;Cell division;Deafness;Direct protein sequencing;Disulfide bond;Mitosis;mRNA processing;mRNA splicing;Nucleus;Phosphoprotein;Proteomics identification;Reference proteome;Spliceosome	NA	cell division [GO:0051301]; mRNA splicing, via spliceosome [GO:0000398]; RNA splicing, via transesterification reactions [GO:0000375]; spliceosomal complex assembly [GO:0000245]	cytosol [GO:0005829]; nucleoplasm [GO:0005654]; nucleus [GO:0005634]; spliceosomal complex [GO:0005681]; U2-type precatalytic spliceosome [GO:0071005]; U4/U6 x U5 tri-snRNP complex [GO:0046540]; U5 snRNP [GO:0005682]	NA	P83876	Thioredoxin-like protein 4A (DIM1 protein homolog) (Spliceosomal U5 snRNP-specific 15 kDa protein) (Thioredoxin-like U5 snRNP protein U5-15kD)	12.0938	11.8683	12.1157	12.1179	12.0375	12.1027	12.1932	12.0546	11.9074	12.0028	11.8848	11.9261	11.9665	11.5383	12.0625	12.5016	12.3485	12.6958	12.7154	12.4381	-0.0333905	0.723376	0.858217	0.457928	0.000143576	0.00560259	0.452223	0.000162775	0.00865598	NotSig	Up	Up	1	1	1	8	9	9	9
P60673	P60673	PFN3	14596	Actin-binding;Cytoplasm;Cytoskeleton;Lipid-binding;Nucleus;Proteomics identification;Reference proteome	NA	actin cytoskeleton organization [GO:0030036]; positive regulation of actin filament bundle assembly [GO:0032233]; regulation of actin filament polymerization [GO:0030833]	cytoplasm [GO:0005737]; cytoskeleton [GO:0005856]; nucleus [GO:0005634]	actin binding [GO:0003779]; lipid binding [GO:0008289]	P60673	Profilin-3 (Profilin III)	12.8993	12.5634	12.577	12.6884	12.3744	12.9864	12.6921	12.3567	12.1112	12.0178	12.8841	12.5669	12.3807	12.701	12.5297	13.2678	13.1536	13.2546	13.005	12.8488	0.130048	0.310844	0.563118	0.612974	0.000145995	0.00563309	0.799934	7.84327e-06	0.00227244	NotSig	Up	Up	1	1	1	1	1	1	1
Q86UU0	Q86UU0	BCL9L	157129	3D-structure;Acetylation;Activator;Alternative splicing;Isopeptide bond;Methylation;Nucleus;Phosphoprotein;Proteomics identification;Reference proteome;Transcription;Transcription regulation;Ubl conjugation	NA	canonical Wnt signaling pathway [GO:0060070]; myoblast differentiation [GO:0045445]; negative regulation of transforming growth factor beta receptor signaling pathway [GO:0030512]; positive regulation of epithelial to mesenchymal transition [GO:0010718]; positive regulation of transcription by RNA polymerase II [GO:0045944]; regulation of cell morphogenesis [GO:0022604]; skeletal muscle cell diff…	beta-catenin-TCF complex [GO:1990907]; fibrillar center [GO:0001650]; nucleoplasm [GO:0005654]; nucleus [GO:0005634]	beta-catenin binding [GO:0008013]; transcription coactivator activity [GO:0003713]	Q86UU0	B-cell CLL/lymphoma 9-like protein (B-cell lymphoma 9-like protein) (BCL9-like protein) (Protein BCL9-2)	11.8873	11.9054	11.8336	11.8086	11.93	11.8048	11.8573	11.8157	11.8812	11.9068	10.8506	11.0683	10.9776	10.9178	11.0816	11.7304	11.7451	11.5102	11.7755	11.7546	-0.0847888	0.118477	0.368536	-0.253545	0.000146248	0.00563309	-0.234969	0.000307361	0.0106871	NotSig	Down	Down	1	1	1	35	35	36	35
Q7Z6J9	Q7Z6J9	TSEN54	58819	3D-structure;Acetylation;Alternative splicing;Disease variant;Methylation;mRNA processing;Neurodegeneration;Nucleus;Phosphoprotein;Pontocerebellar hypoplasia;Proteomics identification;Reference proteome;tRNA processing	NA	mRNA processing [GO:0006397]; tRNA splicing, via endonucleolytic cleavage and ligation [GO:0006388]; tRNA-type intron splice site recognition and cleavage [GO:0000379]	nucleolus [GO:0005730]; nucleoplasm [GO:0005654]; tRNA-intron endonuclease complex [GO:0000214]	NA	Q7Z6J9	tRNA-splicing endonuclease subunit Sen54 (SEN54 homolog) (HsSEN54) (tRNA-intron endonuclease Sen54)	11.0394	11.1117	10.9792	11.0587	11.1249	10.904	10.9364	11.0604	11.0137	11.0334	10.1141	10.2194	10.1032	10.1492	10.1719	10.9904	10.8785	10.6405	10.847	10.7762	-0.0276261	0.612458	0.789858	-0.26385	0.000145362	0.00563309	-0.191288	0.00248527	0.0315909	NotSig	Down	Down	1	1	1	18	21	20	20
P0CG13	P0CG13	CHTF8	13314	Cell cycle;DNA replication;DNA-binding;Nucleus;Proteomics identification;Reference proteome	NA	DNA replication [GO:0006260]; mitotic sister chromatid cohesion [GO:0007064]; positive regulation of DNA-directed DNA polymerase activity [GO:1900264]	Ctf18 RFC-like complex [GO:0031390]; nucleoplasm [GO:0005654]	DNA binding [GO:0003677]	P0CG13	Chromosome transmission fidelity protein 8 homolog (hCTF8)	10.4287	10.7573	10.5584	10.7175	10.721	10.8287	10.773	10.5543	10.8369	10.8056	10.4048	10.3045	10.2781	10.4726	10.4133	10.8956	10.9671	10.8684	10.7574	11.2669	0.069739	0.381042	0.62067	0.380911	0.000149783	0.00574448	0.25851	0.0041213	0.041011	NotSig	Up	Up	1	1	1	6	5	6	6
Q6IA86	Q6IA86	ELP2	92500	3D-structure;Alternative splicing;Cytoplasm;Disease variant;Intellectual disability;Nucleus;Proteomics identification;Reference proteome;Repeat;tRNA processing;WD repeat	NA	regulation of receptor signaling pathway via JAK-STAT [GO:0046425]; regulation of transcription by RNA polymerase II [GO:0006357]; regulation of translation [GO:0006417]; transcription elongation by RNA polymerase II [GO:0006368]; tRNA wobble uridine modification [GO:0002098]	cytoplasm [GO:0005737]; cytosol [GO:0005829]; elongator holoenzyme complex [GO:0033588]; nucleoplasm [GO:0005654]; transcription elongation factor complex [GO:0008023]	protein kinase binding [GO:0019901]	Q6IA86	Elongator complex protein 2 (ELP2) (SHINC-2) (STAT3-interacting protein 1) (StIP1)	11.124	11.206	11.1425	11.2344	11.1501	11.1556	11.1531	11.1771	10.9372	11.1819	10.8418	10.7643	10.8897	10.8318	10.6814	11.4303	11.4898	11.4446	11.2172	11.2717	0.0734297	0.20181	0.463615	0.271204	0.000151219	0.0057581	0.321548	2.47349e-05	0.00362345	NotSig	Up	Up	1	1	1	29	26	31	32
O14775	O14775	GNB5	43566	3D-structure;Alternative splicing;Disease variant;Intellectual disability;Membrane;Proteomics identification;Reference proteome;Repeat;Transducer;WD repeat	NA	dark adaptation [GO:1990603]; G protein-coupled dopamine receptor signaling pathway [GO:0007212]; light adaption [GO:0036367]; negative regulation of voltage-gated calcium channel activity [GO:1901386]; positive regulation of GTPase activity [GO:0043547]; signal transduction [GO:0007165]	cell tip [GO:0051286]; cytoplasm [GO:0005737]; cytosol [GO:0005829]; dendrite [GO:0030425]; GTPase activator complex [GO:1902773]; heterotrimeric G-protein complex [GO:0005834]; nucleus [GO:0005634]; parallel fiber to Purkinje cell synapse [GO:0098688]; postsynaptic membrane [GO:0045211]; presynaptic membrane [GO:0042734]	G-protein gamma-subunit binding [GO:0031682]; GTPase activator activity [GO:0005096]; GTPase activity [GO:0003924]; protein-folding chaperone binding [GO:0051087]; signaling receptor complex adaptor activity [GO:0030159]	O14775	Guanine nucleotide-binding protein subunit beta-5 (Gbeta5) (Transducin beta chain 5)	8.11049	8.58717	8.42983	8.6686	8.68504	8.9478	8.86901	8.89445	8.73228	9.10137	8.58637	8.60763	8.19284	8.63718	8.74913	8.9228	8.2715	8.86114	8.46716	9.0665	0.480476	0.00389321	0.124771	0.701555	0.000151427	0.0057581	0.291589	0.0577973	0.185117	NotSig	Up	NotSig	1	1	1	6	7	5	5
Q9NRR3	Q9NRR3	CDC42SE2	9223	Cell membrane;Cell projection;Cell shape;Cytoplasm;Cytoskeleton;Lipoprotein;Membrane;Palmitate;Phagocytosis;Phosphoprotein;Proteomics identification;Reference proteome	NA	phagocytosis [GO:0006909]; regulation of cell shape [GO:0008360]; regulation of Rho protein signal transduction [GO:0035023]; regulation of signal transduction [GO:0009966]	cell projection [GO:0042995]; cytoplasm [GO:0005737]; cytoskeleton [GO:0005856]; phagocytic cup [GO:0001891]; plasma membrane [GO:0005886]	signaling adaptor activity [GO:0035591]; small GTPase binding [GO:0031267]	Q9NRR3	CDC42 small effector protein 2 (Small effector of CDC42 protein 2)	11.4559	11.6063	11.7046	11.6354	11.7414	11.6178	11.7752	11.677	11.227	11.3384	10.4806	10.7548	10.6215	10.3273	10.3229	11.1211	11.1709	11.188	11.2523	10.8099	0.0379157	0.705211	0.84542	-0.483147	0.000153529	0.00581328	-0.381887	0.00131084	0.02244	NotSig	Down	Down	1	1	1	1	1	1	1
Q9UHR6	Q9UHR6	ZNHIT2	42884	3D-structure;Acetylation;Metal-binding;Phosphoprotein;Proteomics identification;Reference proteome;Zinc;Zinc-finger	NA	NA	NA	zinc ion binding [GO:0008270]	Q9UHR6	Zinc finger HIT domain-containing protein 2 (Protein FON)	11.2605	11.114	11.0977	11.1	11.0626	10.8778	10.9798	10.9005	10.9363	10.8725	10.1942	10.1276	10.1434	10.1421	10.2721	10.9661	10.8606	10.9947	10.6968	11.0775	-0.0957813	0.141826	0.397053	-0.30378	0.000156149	0.00588755	-0.0907519	0.162541	0.348766	NotSig	Down	NotSig	1	1	1	16	17	16	16
O43592	O43592	XPOT	109964	Acetylation;Cytoplasm;Direct protein sequencing;Nucleus;Proteomics identification;Reference proteome;RNA-binding;Transport;tRNA-binding	NA	intracellular protein transport [GO:0006886]; tRNA export from nucleus [GO:0006409]; tRNA re-export from nucleus [GO:0071528]	cytoplasm [GO:0005737]; cytosol [GO:0005829]; nuclear matrix [GO:0016363]; nuclear pore [GO:0005643]; nucleoplasm [GO:0005654]	small GTPase binding [GO:0031267]; tRNA binding [GO:0000049]	O43592	Exportin-T (Exportin(tRNA)) (tRNA exportin)	12.5529	12.6264	12.8538	13.0149	12.7766	12.8384	12.7728	12.6371	12.4936	12.6441	12.4958	12.5379	12.7515	12.5071	12.5208	13.0704	13.0255	13.3233	12.9917	12.9208	0.118568	0.184226	0.443732	0.418477	0.000156972	0.00589369	0.505276	2.10106e-05	0.00338779	NotSig	Up	Up	1	1	1	38	37	41	41
Q9UIL1	Q9UIL1	SCOC	18045	3D-structure;Alternative splicing;Coiled coil;Cytoplasm;Golgi apparatus;Membrane;Proteomics identification;Reference proteome	NA	positive regulation of macroautophagy [GO:0016239]; regulation of protein complex stability [GO:0061635]	cytosol [GO:0005829]; Golgi apparatus [GO:0005794]; Golgi membrane [GO:0000139]; nucleoplasm [GO:0005654]	NA	Q9UIL1	Short coiled-coil protein	11.5164	11.93	11.5212	11.6033	11.6981	11.6046	11.4078	11.2337	11.629	11.2559	10.4806	10.0599	10.1983	10.3335	10.4883	10.9405	10.3205	11.2028	10.9566	10.8657	0.0998391	0.492511	0.704963	-0.694738	0.000159942	0.00598007	-0.468569	0.00450804	0.0428552	NotSig	Down	Down	1	1	1	3	3	4	4
O43181	O43181	NDUFS4	20108	3D-structure;Disease variant;Electron transport;Membrane;Mitochondrion;Mitochondrion inner membrane;Phosphoprotein;Primary mitochondrial disease;Proteomics identification;Reference proteome;Respiratory chain;Transit peptide;Transport	NA	aerobic respiration [GO:0009060]; brain development [GO:0007420]; mitochondrial electron transport, NADH to ubiquinone [GO:0006120]; mitochondrial respiratory chain complex I assembly [GO:0032981]; proton motive force-driven mitochondrial ATP synthesis [GO:0042776]; reactive oxygen species metabolic process [GO:0072593]; regulation of protein phosphorylation [GO:0001932]; response to cAMP [GO:005…	mitochondrial inner membrane [GO:0005743]; mitochondrion [GO:0005739]; respiratory chain complex I [GO:0045271]	NADH dehydrogenase (ubiquinone) activity [GO:0008137]	O43181	NADH dehydrogenase [ubiquinone] iron-sulfur protein 4, mitochondrial (Complex I-18 kDa) (CI-18 kDa) (Complex I-AQDQ) (CI-AQDQ) (NADH-ubiquinone oxidoreductase 18 kDa subunit)	12.5912	12.5824	12.4462	12.412	12.5674	12.8964	12.6289	12.4298	12.7603	12.4664	12.2026	12.3083	12.1207	12.3457	12.5081	12.8602	12.9962	12.9995	13.1502	13.1331	-0.105825	0.216323	0.478691	0.400827	0.000164292	0.00611714	0.283547	0.00326893	0.0363357	NotSig	Up	Up	1	1	1	6	8	8	8
Q3SXM5	Q3SXM5	HSDL1	37002	Acetylation;Alternative splicing;Direct protein sequencing;Mitochondrion;NADP;Proteomics identification;Reference proteome	NA	NA	intermediate filament cytoskeleton [GO:0045111]; intracellular membrane-bounded organelle [GO:0043231]; mitochondrion [GO:0005739]	NA	Q3SXM5	Inactive hydroxysteroid dehydrogenase-like protein 1 (Short chain dehydrogenase/reductase family 12C member 3)	11.2826	11.5032	11.6957	11.6515	11.7769	11.583	11.8784	11.6883	11.7718	11.8309	11.2131	11.2873	11.3565	11.2682	11.4762	11.8192	12.1312	12.0082	12.1451	12.1805	-0.1	0.211297	0.473695	0.373851	0.00016682	0.00618551	0.204984	0.0167287	0.0914857	NotSig	Up	NotSig	1	1	1	15	14	17	16
Q8N264	Q8N264	ARHGAP24	84258	Alternative splicing;Angiogenesis;Cell junction;Cell projection;Coiled coil;Cytoplasm;Cytoskeleton;Developmental protein;Differentiation;GTPase activation;Phosphoprotein;Proteomics identification;Reference proteome	NA	angiogenesis [GO:0001525]; cell differentiation [GO:0030154]; negative regulation of Rac protein signal transduction [GO:0035021]; negative regulation of ruffle assembly [GO:1900028]; signal transduction [GO:0007165]; wound healing, spreading of epidermal cells [GO:0035313]	adherens junction [GO:0005912]; cell projection [GO:0042995]; cytoplasm [GO:0005737]; cytoskeleton [GO:0005856]; focal adhesion [GO:0005925]	GTPase activator activity [GO:0005096]	Q8N264	Rho GTPase-activating protein 24 (Filamin-A-associated RhoGAP) (FilGAP) (RAC1- and CDC42-specific GTPase-activating protein of 72 kDa) (RC-GAP72) (Rho-type GTPase-activating protein 24) (RhoGAP of 73 kDa) (Sarcoma antigen NY-SAR-88) (p73RhoGAP)	11.8047	11.7314	11.8087	11.8082	11.6961	11.6104	11.5974	11.6104	11.3795	11.4831	10.9941	10.9565	10.994	10.8379	10.6598	11.6404	11.5207	11.5371	11.3721	11.3299	0.0490562	0.335786	0.583203	-0.240517	0.000167536	0.00618635	-0.00766833	0.878681	0.933527	NotSig	Down	NotSig	1	1	1	37	36	36	36
Q96C86	Q96C86	DCPS	38609	3D-structure;Acetylation;Cytoplasm;Direct protein sequencing;Disease variant;Hydrolase;Intellectual disability;mRNA processing;mRNA splicing;Nucleus;Phosphoprotein;Proteomics identification;Reference proteome	NA	deadenylation-dependent decapping of nuclear-transcribed mRNA [GO:0000290]; mRNA cis splicing, via spliceosome [GO:0045292]; mRNA methylguanosine-cap decapping [GO:0110156]; nuclear-transcribed mRNA catabolic process, deadenylation-dependent decay [GO:0000288]	cytoplasm [GO:0005737]; cytosol [GO:0005829]; mitochondrion [GO:0005739]; nucleoplasm [GO:0005654]; nucleus [GO:0005634]; P-body [GO:0000932]	5'-(N(7)-methyl 5'-triphosphoguanosine)-[mRNA] diphosphatase activity [GO:0140932]; identical protein binding [GO:0042802]; RNA 7-methylguanosine cap binding [GO:0000340]; RNA exonuclease activity [GO:0004532]	Q96C86	m7GpppX diphosphatase (EC 3.6.1.59) (DCS-1) (Decapping scavenger enzyme) (Hint-related 7meGMP-directed hydrolase) (Histidine triad nucleotide-binding protein 5) (Histidine triad protein member 5) (HINT-5) (Scavenger mRNA-decapping enzyme DcpS)	13.2736	13.3079	13.2678	13.2907	13.2246	13.1509	13.1015	13.0833	12.9933	13.0858	12.511	12.4424	12.4818	12.4606	12.448	13.1276	12.9974	13.0978	13.0082	12.9204	0.0585598	0.141655	0.396978	-0.184225	0.000168549	0.00619816	0.00487756	0.899182	0.945023	NotSig	Down	NotSig	1	1	1	26	26	25	26
P35249	P35249	RFC4	39682	3D-structure;Acetylation;Alternative splicing;ATP-binding;Deafness;Direct protein sequencing;DNA replication;Nucleotide-binding;Nucleus;Proteomics identification;Reference proteome	NA	DNA repair [GO:0006281]; DNA strand elongation involved in DNA replication [GO:0006271]; DNA-templated DNA replication [GO:0006261]; positive regulation of DNA-directed DNA polymerase activity [GO:1900264]	Ctf18 RFC-like complex [GO:0031390]; DNA replication factor C complex [GO:0005663]; Elg1 RFC-like complex [GO:0031391]; nucleoplasm [GO:0005654]; nucleus [GO:0005634]	ATP binding [GO:0005524]; ATP hydrolysis activity [GO:0016887]; DNA binding [GO:0003677]; enzyme binding [GO:0019899]	P35249	Replication factor C subunit 4 (Activator 1 37 kDa subunit) (A1 37 kDa subunit) (Activator 1 subunit 4) (Replication factor C 37 kDa subunit) (RF-C 37 kDa subunit) (RFC37)	13.256	13.3978	13.2572	13.3592	13.3588	13.3755	13.2799	13.3023	13.439	13.384	12.5477	12.5128	12.4727	12.5329	12.6042	13.1856	13.2464	13.2183	13.2655	13.3132	-0.0938537	0.0184509	0.210888	-0.173662	0.00017301	0.00620892	-0.204712	3.06759e-05	0.00373565	NotSig	Down	Down	1	1	1	26	27	27	27
Q96FX7	Q96FX7	TRMT61A	31382	3D-structure;Acetylation;Methyltransferase;Nucleus;Phosphoprotein;Proteomics identification;Reference proteome;S-adenosyl-L-methionine;Transferase;tRNA processing	NA	mRNA processing [GO:0006397]; tRNA methylation [GO:0030488]	nucleoplasm [GO:0005654]; nucleus [GO:0005634]; tRNA (m1A) methyltransferase complex [GO:0031515]	mRNA (adenine-N1-)-methyltransferase activity [GO:0061953]; tRNA (adenine(58)-N1)-methyltransferase activity [GO:0160107]	Q96FX7	tRNA (adenine(58)-N(1))-methyltransferase catalytic subunit TRMT61A (EC 2.1.1.220) (mRNA methyladenosine-N(1)-methyltransferase catalytic subunit TRMT61A) (EC 2.1.1.-) (tRNA(m1A58)-methyltransferase subunit TRMT61A) (tRNA(m1A58)MTase subunit TRMT61A)	12.4675	12.5126	12.472	12.4919	12.5975	12.572	12.5401	12.5603	12.7539	12.7048	12.1051	12.0154	12.0065	12.0942	12.2437	12.6755	12.5893	12.7536	12.8338	12.7553	-0.00159465	0.971163	0.98705	0.210868	0.000170702	0.00620892	0.0921521	0.0496689	0.169989	NotSig	Up	NotSig	1	1	1	11	11	11	10
Q9H4E7	Q9H4E7	DEF6	73910	Acetylation;Cell membrane;Cell projection;Cytoplasm;Cytoskeleton;Disease variant;Membrane;Nucleus;Phosphoprotein;Proteomics identification;Reference proteome	NA	regulation of small GTPase mediated signal transduction [GO:0051056]; vesicle-mediated transport to the plasma membrane [GO:0098876]	cytoplasm [GO:0005737]; cytoskeleton [GO:0005856]; cytosol [GO:0005829]; filopodium [GO:0030175]; membrane [GO:0016020]; nucleoplasm [GO:0005654]; nucleus [GO:0005634]; perinuclear region of cytoplasm [GO:0048471]; plasma membrane [GO:0005886]	guanyl-nucleotide exchange factor activity [GO:0005085]	Q9H4E7	Differentially expressed in FDCP 6 homolog (DEF-6) (IRF4-binding protein)	14.2415	14.2306	14.2961	14.0683	14.2669	13.9757	14.0105	14.1262	13.8116	13.9085	13.13	13.2934	13.2256	13.1713	13.0802	14.0808	13.4272	13.9702	13.7467	13.5845	0.0267805	0.767129	0.885381	-0.431282	0.000172383	0.00620892	-0.177895	0.0625304	0.194626	NotSig	Down	NotSig	1	1	1	19	20	20	21
Q9H6R6	Q9H6R6	ZDHHC6	47663	Acyltransferase;Alternative splicing;Endoplasmic reticulum;Lipoprotein;Membrane;Palmitate;Proteomics identification;Reference proteome;SH3 domain;Transferase;Transmembrane;Transmembrane helix	TRANSMEM 25..45; /note="Helical"; /evidence="ECO:0000255"; TRANSMEM 58..78; /note="Helical"; /evidence="ECO:0000255"; TRANSMEM 144..164; /note="Helical"; /evidence="ECO:0000255"; TRANSMEM 206..226; /note="Helical"; /evidence="ECO:0000255"	positive regulation of mitochondrial fusion [GO:0010636]; protein palmitoylation [GO:0018345]; protein stearoylation [GO:0140438]; protein targeting to membrane [GO:0006612]	endoplasmic reticulum [GO:0005783]; endoplasmic reticulum membrane [GO:0005789]; Golgi apparatus [GO:0005794]	palmitoyltransferase activity [GO:0016409]; protein-cysteine S-palmitoyltransferase activity [GO:0019706]; protein-cysteine S-stearoyltransferase activity [GO:0140439]	Q9H6R6	Palmitoyltransferase ZDHHC6 (EC 2.3.1.225) (Stearoyltransferase ZDHHC6) (EC 2.3.1.-) (Transmembrane protein H4) (Zinc finger DHHC domain-containing protein 6) (DHHC-6) (Zinc finger protein 376)	8.18611	7.93786	8.42305	8.42268	8.78283	8.65669	8.71416	8.69917	8.79057	8.5876	7.95097	8.11439	8.20409	8.25423	8.72154	8.77339	8.84148	8.89958	9.26148	8.93802	-0.0492442	0.665702	0.823237	0.543085	0.000171175	0.00620892	0.205742	0.0844077	0.232744	NotSig	Up	NotSig	1	1	1	6	5	7	7
O60427	O60427	FADS1	51964	Acetylation;Alternative splicing;Electron transport;Endoplasmic reticulum;Fatty acid biosynthesis;Fatty acid metabolism;Lipid biosynthesis;Lipid metabolism;Membrane;Mitochondrion;Oxidoreductase;Proteomics identification;Reference proteome;Transmembrane;Transmembrane helix;Transport	TRANSMEM 122..142; /note="Helical"; /evidence="ECO:0000255"; TRANSMEM 146..170; /note="Helical"; /evidence="ECO:0000255"; TRANSMEM 268..288; /note="Helical"; /evidence="ECO:0000255"; TRANSMEM 306..326; /note="Helical"; /evidence="ECO:0000255"	alpha-linolenic acid metabolic process [GO:0036109]; cell-cell signaling [GO:0007267]; cellular response to starvation [GO:0009267]; icosanoid biosynthetic process [GO:0046456]; linoleic acid metabolic process [GO:0043651]; lipid metabolic process [GO:0006629]; long-chain fatty acid biosynthetic process [GO:0042759]; phospholipid biosynthetic process [GO:0008654]; regulation of cell differentiati…	endoplasmic reticulum membrane [GO:0005789]; intracellular membrane-bounded organelle [GO:0043231]; membrane [GO:0016020]; mitochondrion [GO:0005739]	acyl-CoA (8-3)-desaturase activity [GO:0062076]; acyl-CoA 6-desaturase activity [GO:0016213]; C-5 sterol desaturase activity [GO:0000248]; omega-6 fatty acid desaturase activity [GO:0045485]; oxidoreductase activity [GO:0016491]; oxidoreductase activity, acting on paired donors, with oxidation of a pair of donors resulting in the reduction of molecular oxygen to two molecules of water [GO:0016717]	O60427	Acyl-CoA (8-3)-desaturase (EC 1.14.19.44) (Delta(5) fatty acid desaturase) (D5D) (Delta(5) desaturase) (Delta-5 desaturase) (Fatty acid desaturase 1)	11.8165	11.6942	11.8189	11.7805	11.8924	11.8581	11.9584	12.0533	12.0011	12.1902	11.3655	11.3439	11.4929	11.4096	11.5926	11.8594	12.0831	11.9063	12.0233	12.0125	0.0991636	0.0981725	0.343488	0.274475	0.00016961	0.00620892	0.06241	0.285505	0.489594	NotSig	Up	NotSig	1	1	1	19	17	19	18
Q9NR09	Q9NR09	BIRC6	530269	3D-structure;Apoptosis;Cell cycle;Cell division;Cytoplasm;Cytoskeleton;Endosome;Golgi apparatus;Membrane;Metal-binding;Mitosis;Phosphoprotein;Protease inhibitor;Proteomics identification;Reference proteome;Repeat;Thiol protease inhibitor;Transferase;Ubl conjugation;Ubl conjugation pathway;WD repeat;Zinc	NA	apoptotic process [GO:0006915]; cell division [GO:0051301]; cell population proliferation [GO:0008283]; labyrinthine layer development [GO:0060711]; negative regulation of apoptotic process [GO:0043066]; negative regulation of extrinsic apoptotic signaling pathway [GO:2001237]; positive regulation of cell population proliferation [GO:0008284]; protein phosphorylation [GO:0006468]; protein ubiquit…	centrosome [GO:0005813]; cytosol [GO:0005829]; endosome [GO:0005768]; Flemming body [GO:0090543]; membrane [GO:0016020]; microtubule organizing center [GO:0005815]; midbody [GO:0030496]; nucleus [GO:0005634]; spindle pole [GO:0000922]; trans-Golgi network [GO:0005802]	cysteine-type endopeptidase inhibitor activity [GO:0004869]; metal ion binding [GO:0046872]; ubiquitin conjugating enzyme activity [GO:0061631]; ubiquitin-protein transferase activity [GO:0004842]	Q9NR09	Dual E2 ubiquitin-conjugating enzyme/E3 ubiquitin-protein ligase BIRC6 (EC 2.3.2.24) (BIR repeat-containing ubiquitin-conjugating enzyme) (BRUCE) (Baculoviral IAP repeat-containing protein 6) (Ubiquitin-conjugating BIR domain enzyme apollon) (APOLLON)	13.2805	13.1916	13.3937	13.2776	13.2106	12.9155	13.0661	13.068	12.8784	12.9717	12.3832	12.4055	12.4896	12.3636	12.1214	13.404	13.1651	13.2987	13.0189	13.0045	-0.205264	0.00403674	0.125879	-0.297245	0.000172996	0.00620892	-0.0070912	0.909344	0.950188	NotSig	Down	NotSig	1	1	1	113	120	122	123
Q9UPQ9	Q9UPQ9	TNRC6B	194002	Alternative splicing;Autism spectrum disorder;Coiled coil;Cytoplasm;Disease variant;Intellectual disability;Phosphoprotein;Proteomics identification;Reference proteome;RNA-binding;RNA-mediated gene silencing;Translation regulation	NA	miRNA-mediated gene silencing by inhibition of translation [GO:0035278]; miRNA-mediated post-transcriptional gene silencing [GO:0035195]; positive regulation of nuclear-transcribed mRNA catabolic process, deadenylation-dependent decay [GO:1900153]; positive regulation of nuclear-transcribed mRNA poly(A) tail shortening [GO:0060213]; regulatory ncRNA-mediated gene silencing [GO:0031047]	cytosol [GO:0005829]; nucleoplasm [GO:0005654]; P-body [GO:0000932]	RNA binding [GO:0003723]	Q9UPQ9	Trinucleotide repeat-containing gene 6B protein	10.4461	10.3394	10.3426	10.2639	10.4439	10.2188	10.2759	10.295	10.1897	10.3156	9.50685	9.50425	9.47954	9.51715	9.40593	10.1367	10.0078	9.99999	10.1421	10.176	0.0401419	0.420136	0.652155	-0.234903	0.00017561	0.00627699	-0.12699	0.0185689	0.0971499	NotSig	Down	NotSig	1	1	1	57	58	61	58
Q9Y672	Q9Y672	ALG6	58121	Congenital disorder of glycosylation;Disease variant;Endoplasmic reticulum;Glycoprotein;Glycosyltransferase;Membrane;Proteomics identification;Reference proteome;Transferase;Transmembrane;Transmembrane helix	TRANSMEM 4..24; /note="Helical"; /evidence="ECO:0000255"; TRANSMEM 115..135; /note="Helical"; /evidence="ECO:0000255"; TRANSMEM 144..164; /note="Helical"; /evidence="ECO:0000255"; TRANSMEM 173..193; /note="Helical"; /evidence="ECO:0000255"; TRANSMEM 227..247; /note="Helical"; /evidence="ECO:0000255"; TRANSMEM 298..318; /note="Helical"; /evidence="ECO:0000255"; TRANSMEM 324..344; /note="Helical"; …	dolichol-linked oligosaccharide biosynthetic process [GO:0006488]; protein N-linked glycosylation [GO:0006487]	endoplasmic reticulum membrane [GO:0005789]; lumenal side of endoplasmic reticulum membrane [GO:0098553]; membrane [GO:0016020]	dolichyl pyrophosphate Man9GlcNAc2 alpha-1,3-glucosyltransferase activity [GO:0042281]; dolichyl-phosphate-glucose-glycolipid alpha-glucosyltransferase activity [GO:0004583]; glucosyltransferase activity [GO:0046527]	Q9Y672	Dolichyl pyrophosphate Man9GlcNAc2 alpha-1,3-glucosyltransferase (EC 2.4.1.267) (Asparagine-linked glycosylation protein 6 homolog) (Dol-P-Glc:Man(9)GlcNAc(2)-PP-Dol alpha-1,3-glucosyltransferase) (Dolichyl-P-Glc:Man9GlcNAc2-PP-dolichyl glucosyltransferase)	8.07436	7.8292	8.24402	8.14058	8.25144	8.44338	8.1249	8.18323	8.4885	8.5184	8.16457	8.08442	8.3669	8.54276	8.78293	8.91448	9.1398	9.50947	8.63959	8.18357	0.152934	0.433664	0.663793	0.920849	0.000177907	0.00633379	0.681565	0.00247697	0.0315488	NotSig	Up	Up	1	1	1	3	4	5	4
Q15392	Q15392	DHCR24	60101	Alternative splicing;Cholesterol biosynthesis;Cholesterol metabolism;Disease variant;Endoplasmic reticulum;FAD;Flavoprotein;Golgi apparatus;Lipid biosynthesis;Lipid metabolism;Membrane;NADP;Oxidoreductase;Proteomics identification;Reference proteome;Signal;Steroid biosynthesis;Steroid metabolism;Sterol biosynthesis;Sterol metabolism;Transmembrane;Transmembrane helix	TRANSMEM 32..52; /note="Helical"; /evidence="ECO:0000255"	amyloid precursor protein catabolic process [GO:0042987]; cholesterol biosynthetic process [GO:0006695]; cholesterol biosynthetic process via desmosterol [GO:0033489]; cholesterol biosynthetic process via lathosterol [GO:0033490]; male genitalia development [GO:0030539]; membrane organization [GO:0061024]; negative regulation of cell population proliferation [GO:0008285]; plasminogen activation […	cytoplasm [GO:0005737]; endoplasmic reticulum [GO:0005783]; endoplasmic reticulum membrane [GO:0005789]; Golgi membrane [GO:0000139]; membrane [GO:0016020]; nucleus [GO:0005634]	Delta24(24-1) sterol reductase activity [GO:0000246]; Delta24-sterol reductase activity [GO:0050614]; enzyme binding [GO:0019899]; FAD binding [GO:0071949]; oxidoreductase activity, acting on the CH-CH group of donors, NAD or NADP as acceptor [GO:0016628]; peptide antigen binding [GO:0042605]	Q15392	Delta(24)-sterol reductase (EC 1.3.1.72) (24-dehydrocholesterol reductase) (3-beta-hydroxysterol Delta-24-reductase) (Diminuto/dwarf1 homolog) (Seladin-1)	12.3694	12.322	12.556	12.552	12.5751	12.3672	12.7232	12.6668	12.7948	12.7557	12.1626	12.2067	12.2725	12.1877	12.3715	12.5085	12.9766	12.6956	12.798	12.9595	0.0783612	0.346527	0.591738	0.389881	0.000181731	0.00644424	0.202477	0.0232944	0.109345	NotSig	Up	NotSig	1	1	1	17	18	18	17
O00743	O00743	PPP6C	35144	Acetylation;Alternative splicing;Cell cycle;Cytoplasm;Direct protein sequencing;Hydrolase;Immunity;Innate immunity;Manganese;Metal-binding;Mitochondrion;Protein phosphatase;Proteomics identification;Reference proteome	NA	COPII vesicle coating [GO:0048208]; G1/S transition of mitotic cell cycle [GO:0000082]; innate immune response [GO:0045087]; negative regulation of cGAS/STING signaling pathway [GO:0160049]; protein dephosphorylation [GO:0006470]	cytoplasm [GO:0005737]; cytosol [GO:0005829]; mitochondrion [GO:0005739]; nucleoplasm [GO:0005654]	metal ion binding [GO:0046872]; protein serine/threonine phosphatase activity [GO:0004722]	O00743	Serine/threonine-protein phosphatase 6 catalytic subunit (PP6C) (EC 3.1.3.16) [Cleaved into: Serine/threonine-protein phosphatase 6 catalytic subunit, N-terminally processed]	13.2045	13.2093	13.3581	13.3854	13.3021	13.3401	13.3122	13.343	13.3039	13.2925	12.9708	12.9492	12.9956	13.0291	12.8973	13.5593	13.4769	13.4854	13.2329	13.209	0.191253	0.00592237	0.147733	0.291135	0.000183167	0.00646948	0.263695	0.00046931	0.0133559	NotSig	Up	Up	1	1	1	18	19	18	18
O75822	O75822	EIF3J	29062	3D-structure;Acetylation;Alternative splicing;Coiled coil;Cytoplasm;Direct protein sequencing;Initiation factor;Isopeptide bond;Phosphoprotein;Protein biosynthesis;Proteomics identification;Reference proteome;Ubl conjugation	NA	formation of cytoplasmic translation initiation complex [GO:0001732]; translational initiation [GO:0006413]	cytosol [GO:0005829]; eukaryotic 43S preinitiation complex [GO:0016282]; eukaryotic 48S preinitiation complex [GO:0033290]; eukaryotic translation initiation factor 3 complex [GO:0005852]	identical protein binding [GO:0042802]; translation initiation factor activity [GO:0003743]	O75822	Eukaryotic translation initiation factor 3 subunit J (eIF3j) (Eukaryotic translation initiation factor 3 subunit 1) (eIF-3-alpha) (eIF3 p35)	15.0641	14.9521	15.105	14.9594	14.798	15.1298	15.1288	15.0731	15.0905	15.0914	14.7235	14.6525	14.6239	14.5877	14.5436	15.0662	15.0994	15.1954	15.1787	15.1311	0.0786457	0.128065	0.380171	0.236149	0.000184671	0.00649691	0.108498	0.0416298	0.152336	NotSig	Up	NotSig	1	1	1	26	27	27	27
O15228	O15228	GNPAT	77188	Acetylation;Acyltransferase;Alternative splicing;Cataract;Direct protein sequencing;Disease variant;Dwarfism;Membrane;Peroxisome;Phosphoprotein;Proteomics identification;Reference proteome;Rhizomelic chondrodysplasia punctata;Transferase	NA	cerebellum morphogenesis [GO:0021587]; ether lipid biosynthetic process [GO:0008611]; membrane organization [GO:0061024]; paranodal junction assembly [GO:0030913]; phosphatidic acid biosynthetic process [GO:0006654]; synapse assembly [GO:0007416]	cell junction [GO:0030054]; cytosol [GO:0005829]; intracellular membrane-bounded organelle [GO:0043231]; membrane [GO:0016020]; peroxisomal matrix [GO:0005782]; peroxisomal membrane [GO:0005778]; peroxisome [GO:0005777]	glycerone-phosphate O-acyltransferase activity [GO:0016287]	O15228	Dihydroxyacetone phosphate acyltransferase (DAP-AT) (DAPAT) (DHAP-AT) (EC 2.3.1.42) (Acyl-CoA:dihydroxyacetonephosphateacyltransferase) (Glycerone-phosphate O-acyltransferase)	11.0835	11.0917	11.3223	11.3971	11.3896	11.2246	11.4234	11.3859	11.4326	11.4272	10.9133	10.9674	10.9588	10.9532	10.9416	11.3476	11.6754	11.7289	11.7524	11.9163	-0.0964881	0.17707	0.436737	0.329075	0.000185662	0.00650618	0.207195	0.00787844	0.0583838	NotSig	Up	NotSig	1	1	1	28	32	31	31
Q9Y5V3	Q9Y5V3	MAGED1	86161	Alternative splicing;Biological rhythms;Cell membrane;Cytoplasm;Membrane;Nucleus;Phosphoprotein;Proteomics identification;Reference proteome;Repeat;Tumor antigen;Ubl conjugation pathway	NA	circadian regulation of gene expression [GO:0032922]; negative regulation of epithelial cell proliferation [GO:0050680]; negative regulation of protein localization to nucleus [GO:1900181]; negative regulation of transcription by RNA polymerase II [GO:0000122]; positive regulation of apoptotic signaling pathway [GO:2001235]; positive regulation of branching involved in ureteric bud morphogenesis …	chromatin [GO:0000785]; cytosol [GO:0005829]; nucleus [GO:0005634]; plasma membrane [GO:0005886]; protein-containing complex [GO:0032991]	identical protein binding [GO:0042802]; transcription coactivator activity [GO:0003713]	Q9Y5V3	Melanoma-associated antigen D1 (MAGE tumor antigen CCF) (MAGE-D1 antigen) (Neurotrophin receptor-interacting MAGE homolog)	10.1312	10.3817	10.0914	10.4625	10.2459	10.3046	10.1071	10.0041	9.74911	9.83251	8.80543	9.13788	9.26682	9.16845	9.00665	10.4077	10.289	10.0682	10.2025	10.0357	-0.472531	0.000567062	0.0610514	-0.531771	0.000186442	0.006508	-0.271399	0.0257413	0.116423	NotSig	Down	NotSig	1	1	1	14	12	13	13
P50895	P50895	BCAM	67405	3D-structure;Blood group antigen;Cell adhesion;Cell membrane;Direct protein sequencing;Disulfide bond;Glycoprotein;Immunoglobulin domain;Membrane;Phosphoprotein;Proteomics identification;Receptor;Reference proteome;Repeat;Signal;Transmembrane;Transmembrane helix	TRANSMEM 548..568; /note="Helical"; /evidence="ECO:0000255"	angiogenesis [GO:0001525]; cell adhesion [GO:0007155]; cell-matrix adhesion [GO:0007160]; signal transduction [GO:0007165]	collagen-containing extracellular matrix [GO:0062023]; external side of plasma membrane [GO:0009897]; extracellular exosome [GO:0070062]; extracellular region [GO:0005576]; plasma membrane [GO:0005886]	laminin binding [GO:0043236]; laminin receptor activity [GO:0005055]; transmembrane signaling receptor activity [GO:0004888]	P50895	Basal cell adhesion molecule (Auberger B antigen) (B-CAM cell surface glycoprotein) (F8/G253 antigen) (Lutheran antigen) (Lutheran blood group glycoprotein) (CD antigen CD239)	12.0934	11.9899	12.2031	12.207	12.1573	11.9624	12.0807	12.1127	12.1775	12.1145	11.2105	11.3289	11.3232	11.2316	11.2927	12.0003	12.0039	12.0577	12.1247	12.225	-0.169756	0.0016596	0.091879	-0.216599	0.000188441	0.00655216	-0.177299	0.00116406	0.0212133	NotSig	Down	Down	1	1	1	30	31	30	31
Q09161	Q09161	NCBP1	91839	3D-structure;Acetylation;Coiled coil;Cytoplasm;Direct protein sequencing;Isopeptide bond;mRNA capping;mRNA processing;mRNA splicing;mRNA transport;Nonsense-mediated mRNA decay;Nucleus;Phosphoprotein;Proteomics identification;Reference proteome;RNA-mediated gene silencing;Translation regulation;Transport;Ubl conjugation	NA	7-methylguanosine mRNA capping [GO:0006370]; alternative mRNA splicing, via spliceosome [GO:0000380]; cap-dependent translational initiation [GO:0002191]; defense response to virus [GO:0051607]; histone mRNA metabolic process [GO:0008334]; miRNA-mediated post-transcriptional gene silencing [GO:0035195]; mRNA 3'-end processing [GO:0031124]; mRNA export from nucleus [GO:0006406]; mRNA metabolic pro…	cytoplasm [GO:0005737]; cytosol [GO:0005829]; mitochondrion [GO:0005739]; nuclear cap binding complex [GO:0005846]; nucleoplasm [GO:0005654]; nucleus [GO:0005634]; ribonucleoprotein complex [GO:1990904]; RNA cap binding complex [GO:0034518]	molecular adaptor activity [GO:0060090]; mRNA binding [GO:0003729]; RNA 7-methylguanosine cap binding [GO:0000340]; RNA binding [GO:0003723]; RNA cap binding [GO:0000339]	Q09161	Nuclear cap-binding protein subunit 1 (80 kDa nuclear cap-binding protein) (CBP80) (NCBP 80 kDa subunit)	13.7162	13.9539	14.2164	14.2482	14.2332	14.0062	14.2318	14.3791	14.3475	14.2881	13.6953	13.8594	13.9813	13.7183	13.8496	14.2948	14.4211	14.545	14.5328	14.3835	-0.0132764	0.856922	0.933011	0.347563	0.0001926	0.00666453	0.169858	0.032185	0.131727	NotSig	Up	NotSig	1	1	1	35	36	39	37
Q8TC12	Q8TC12	RDH11	35386	Acetylation;Alternative splicing;Cataract;Dwarfism;Endoplasmic reticulum;Lipid metabolism;Membrane;NADP;Oxidoreductase;Proteomics identification;Reference proteome;Signal-anchor;Transmembrane;Transmembrane helix	TRANSMEM 1..21; /note="Helical; Signal-anchor for type II membrane protein"; /evidence="ECO:0000269|PubMed:12036956, ECO:0000269|PubMed:12226107"	cellular detoxification of aldehyde [GO:0110095]; retinal metabolic process [GO:0042574]; retinoid metabolic process [GO:0001523]; retinol metabolic process [GO:0042572]; visual perception [GO:0007601]	endoplasmic reticulum membrane [GO:0005789]; photoreceptor inner segment [GO:0001917]	11-cis-retinol dehydrogenase activity [GO:0102354]; aldehyde dehydrogenase (NADP+) activity [GO:0033721]; all-trans-retinol dehydrogenase (NAD+) activity [GO:0004745]; all-trans-retinol dehydrogenase (NADP+) activity [GO:0052650]; oxidoreductase activity, acting on the CH-OH group of donors, NAD or NADP as acceptor [GO:0016616]	Q8TC12	Retinol dehydrogenase 11 (EC 1.1.1.300) (Androgen-regulated short-chain dehydrogenase/reductase 1) (HCV core-binding protein HCBP12) (Prostate short-chain dehydrogenase/reductase 1) (Retinal reductase 1) (RalR1) (Short chain dehydrogenase/reductase family 7C member 1)	12.813	12.8545	12.9405	13.0769	13.0752	12.9742	12.9813	13.1361	13.3312	13.1317	12.6042	12.6389	12.5335	12.5894	12.7334	12.9898	13.2595	13.1133	13.3452	13.4115	0.0155706	0.797806	0.902876	0.28663	0.000193164	0.00666453	0.126768	0.0497802	0.170171	NotSig	Up	NotSig	1	1	1	13	12	12	12
Q00688	Q00688	FKBP3	25177	3D-structure;Acetylation;Isomerase;Nucleus;Phosphoprotein;Proteomics identification;Reference proteome;Rotamase	NA	NA	nucleus [GO:0005634]	FK506 binding [GO:0005528]; peptidyl-prolyl cis-trans isomerase activity [GO:0003755]; RNA binding [GO:0003723]; signaling receptor activity [GO:0038023]	Q00688	Peptidyl-prolyl cis-trans isomerase FKBP3 (PPIase FKBP3) (EC 5.2.1.8) (25 kDa FK506-binding protein) (25 kDa FKBP) (FKBP-25) (FK506-binding protein 3) (FKBP-3) (Immunophilin FKBP25) (Rapamycin-selective 25 kDa immunophilin) (Rotamase)	15.4288	15.37	15.3337	15.3959	15.2703	15.3426	15.233	15.3052	15.1992	15.176	14.5944	14.5134	14.5631	14.6452	14.5313	15.1875	15.155	15.0891	15.0115	15.0625	0.0530922	0.234077	0.492757	-0.205288	0.000199151	0.00684465	-0.0973084	0.0375548	0.143722	NotSig	Down	NotSig	1	1	1	19	20	19	20
Q9UL25	Q9UL25	RAB21	24348	3D-structure;Acetylation;Cell projection;Cytoplasmic vesicle;Direct protein sequencing;Endoplasmic reticulum;Endosome;Golgi apparatus;GTP-binding;Hydrolase;Lipoprotein;Membrane;Methylation;Nucleotide-binding;Prenylation;Protein transport;Proteomics identification;Reference proteome;Transport	NA	anterograde axonal transport [GO:0008089]; intracellular protein transport [GO:0006886]; positive regulation of dendrite morphogenesis [GO:0050775]; positive regulation of early endosome to late endosome transport [GO:2000643]; positive regulation of receptor-mediated endocytosis [GO:0048260]; protein stabilization [GO:0050821]; Rab protein signal transduction [GO:0032482]; regulation of axon ext…	axon cytoplasm [GO:1904115]; cleavage furrow [GO:0032154]; cytoplasmic side of early endosome membrane [GO:0098559]; cytoplasmic side of plasma membrane [GO:0009898]; cytosol [GO:0005829]; early endosome [GO:0005769]; early endosome membrane [GO:0031901]; endomembrane system [GO:0012505]; endoplasmic reticulum membrane [GO:0005789]; endosome [GO:0005768]; extracellular exosome [GO:0070062]; focal…	GDP binding [GO:0019003]; GTP binding [GO:0005525]; GTPase activity [GO:0003924]	Q9UL25	Ras-related protein Rab-21 (EC 3.6.5.2)	14.0409	14.0582	14.0399	14.0694	14.0688	14.1636	14.1982	14.2179	14.2241	14.1771	13.8021	13.6938	13.6609	13.7497	13.9012	14.2068	14.6362	14.503	14.4364	14.588	-0.11084	0.103894	0.350673	0.307195	0.00020049	0.00686428	0.165694	0.0201783	0.101186	NotSig	Up	NotSig	1	1	1	16	15	16	16
O60231	O60231	DHX16	119264	3D-structure;ATP-binding;Cytoplasm;Disease variant;Helicase;Hydrolase;Immunity;Innate immunity;mRNA processing;mRNA splicing;Neuropathy;Nucleotide-binding;Nucleus;Phosphoprotein;Proteomics identification;Reference proteome;Spliceosome	NA	antiviral innate immune response [GO:0140374]; mRNA splicing, via spliceosome [GO:0000398]; RNA splicing [GO:0008380]	cytoplasm [GO:0005737]; nucleoplasm [GO:0005654]; nucleus [GO:0005634]; spliceosomal complex [GO:0005681]; U2-type precatalytic spliceosome [GO:0071005]	ATP binding [GO:0005524]; ATP hydrolysis activity [GO:0016887]; helicase activity [GO:0004386]; molecular adaptor activity [GO:0060090]; pattern recognition receptor activity [GO:0038187]; RNA binding [GO:0003723]; RNA helicase activity [GO:0003724]; ubiquitin binding [GO:0043130]	O60231	Pre-mRNA-splicing factor ATP-dependent RNA helicase DHX16 (EC 3.6.4.13) (ATP-dependent RNA helicase #3) (DEAH-box protein 16)	11.5258	11.4066	11.6407	11.5897	11.6983	11.5269	11.6398	11.7148	11.7957	11.7663	11.0743	11.1461	11.2056	11.1584	11.2489	11.6558	11.876	11.7555	11.8764	11.8504	0.00195354	0.968389	0.985999	0.231516	0.000203207	0.00693076	0.114715	0.0309568	0.128966	NotSig	Up	NotSig	1	1	1	44	42	43	43
Q6P1A2	Q6P1A2	LPCAT3	56035	Acetylation;Acyltransferase;Alternative splicing;Endoplasmic reticulum;Lipid biosynthesis;Lipid metabolism;Membrane;Phospholipid biosynthesis;Phospholipid metabolism;Proteomics identification;Reference proteome;Transferase;Transmembrane;Transmembrane helix	TRANSMEM 44..64; /note="Helical"; /evidence="ECO:0000255"; TRANSMEM 84..104; /note="Helical"; /evidence="ECO:0000255"; TRANSMEM 111..131; /note="Helical"; /evidence="ECO:0000255"; TRANSMEM 180..200; /note="Helical"; /evidence="ECO:0000255"; TRANSMEM 227..247; /note="Helical"; /evidence="ECO:0000255"; TRANSMEM 285..305; /note="Helical"; /evidence="ECO:0000255"; TRANSMEM 364..384; /note="Helical"; …	chylomicron assembly [GO:0034378]; endoplasmic reticulum membrane organization [GO:0090158]; intestinal stem cell homeostasis [GO:0036335]; lipid modification [GO:0030258]; negative regulation of inflammatory response [GO:0050728]; negative regulation of response to endoplasmic reticulum stress [GO:1903573]; phosphatidylcholine acyl-chain remodeling [GO:0036151]; phosphatidylcholine biosynthetic …	endoplasmic reticulum membrane [GO:0005789]; membrane [GO:0016020]	1-acylglycerol-3-phosphate O-acyltransferase activity [GO:0003841]; 1-acylglycerophosphocholine O-acyltransferase activity [GO:0047184]; 1-acylglycerophosphoethanolamine O-acyltransferase activity [GO:0106262]; 1-acylglycerophosphoserine O-acyltransferase activity [GO:0106263]; 2-acylglycerol-3-phosphate O-acyltransferase activity [GO:0047144]; lysophospholipid acyltransferase activity [GO:007161…	Q6P1A2	Lysophospholipid acyltransferase 5 (LPLAT 5) (EC 2.3.1.-) (1-acylglycerophosphocholine O-acyltransferase) (EC 2.3.1.23) (1-acylglycerophosphoethanolamine O-acyltransferase) (EC 2.3.1.n7) (1-acylglycerophosphoserine O-acyltransferase) (EC 2.3.1.n6) (Lysophosphatidylcholine acyltransferase) (LPCAT) (Lyso-PC acyltransferase) (Lysophosphatidylcholine acyltransferase 3) (Lyso-PC acyltransferase 3) (Ly…	9.85919	10.1999	10.3101	9.95416	10.0803	10.1924	10.1784	10.528	10.4704	10.0109	9.82835	9.96197	10.3118	9.94604	10.0293	10.8425	10.5731	10.5026	11.1065	10.6287	-0.067496	0.586907	0.771404	0.58024	0.000204867	0.00693445	0.385641	0.00591171	0.0499481	NotSig	Up	Up	1	1	1	5	5	5	5
Q6ZMI0	Q6ZMI0	PPP1R21	88314	3D-structure;Alternative splicing;Coiled coil;Disease variant;Endosome;Intellectual disability;Phosphoprotein;Proteomics identification;Reference proteome;RNA-binding	NA	NA	early endosome [GO:0005769]; membrane [GO:0016020]	RNA binding [GO:0003723]	Q6ZMI0	Protein phosphatase 1 regulatory subunit 21 (Coiled-coil domain-containing protein 128) (Ferry endosomal RAB5 effector complex subunit 2) (Fy-2) (KLRAQ motif-containing protein 1)	14.5605	14.718	14.6104	14.5541	14.5723	14.5864	14.4738	14.4158	14.4394	14.3612	13.7632	13.8273	13.8096	13.7812	13.7274	14.4382	14.2507	14.4068	14.2313	14.2135	0.0728475	0.137161	0.391338	-0.222022	0.00020438	0.00693445	-0.0750283	0.126551	0.298027	NotSig	Down	NotSig	1	1	1	45	45	45	46
P20962	P20962	PTMS	11530	Acetylation;Direct protein sequencing;Immunity;Phosphoprotein;Proteomics identification;Reference proteome	NA	DNA replication [GO:0006260]; immune system process [GO:0002376]; negative regulation of apoptotic process [GO:0043066]; positive regulation of transcription by RNA polymerase II [GO:0045944]	nucleus [GO:0005634]	histone binding [GO:0042393]	P20962	Parathymosin	16.0131	16.1199	16.0735	16.1081	16.1893	15.9755	15.7328	16.0222	15.7312	15.6113	14.932	14.9755	15.2429	15.2239	15.1641	15.7013	15.2789	15.7087	15.607	15.4323	0.138181	0.134433	0.387841	-0.417453	0.000207046	0.00698175	-0.131736	0.152297	0.33512	NotSig	Down	NotSig	1	1	1	5	5	5	5
Q9H583	Q9H583	HEATR1	242370	3D-structure;Acetylation;Nucleus;Phosphoprotein;Proteomics identification;Reference proteome;Repeat;Ribonucleoprotein;Ribosome biogenesis;rRNA processing;Transcription;Transcription regulation	NA	maturation of SSU-rRNA from tricistronic rRNA transcript (SSU-rRNA, 5.8S rRNA, LSU-rRNA) [GO:0000462]; neural precursor cell proliferation [GO:0061351]; positive regulation of rRNA processing [GO:2000234]; positive regulation of transcription by RNA polymerase I [GO:0045943]; protein localization to nucleolus [GO:1902570]; ribosomal small subunit biogenesis [GO:0042274]; rRNA metabolic process [G…	90S preribosome [GO:0030686]; fibrillar center [GO:0001650]; membrane [GO:0016020]; mitochondrion [GO:0005739]; nucleolus [GO:0005730]; nucleoplasm [GO:0005654]; small-subunit processome [GO:0032040]; t-UTP complex [GO:0034455]	RNA binding [GO:0003723]; snoRNA binding [GO:0030515]	Q9H583	HEAT repeat-containing protein 1 (Protein BAP28) (U3 small nucleolar RNA-associated protein 10 homolog) [Cleaved into: HEAT repeat-containing protein 1, N-terminally processed]	12.9697	13.0853	13.1731	13.2336	13.2502	13.1588	13.3868	13.2119	13.2795	13.3684	12.6688	12.882	12.8622	12.7594	12.8963	13.3945	13.5722	13.4433	13.5808	13.6426	-0.0965932	0.128989	0.380789	0.287081	0.000209523	0.00701544	0.147484	0.0264214	0.117502	NotSig	Up	NotSig	1	1	1	97	98	101	103
Q9Y608	Q9Y608	LRRFIP2	82171	Alternative splicing;Coiled coil;Direct protein sequencing;Phosphoprotein;Proteomics identification;Reference proteome;Wnt signaling pathway	NA	regulation of DNA-templated transcription [GO:0006355]; Wnt signaling pathway [GO:0016055]	NA	LRR domain binding [GO:0030275]	Q9Y608	Leucine-rich repeat flightless-interacting protein 2 (LRR FLII-interacting protein 2)	13.036	13.0422	12.847	12.9365	12.8983	12.9789	12.8276	12.8053	12.7722	12.7534	12.1662	12.1027	12.0295	12.1894	12.0979	12.7711	12.7033	12.7081	12.5916	12.7096	0.0454309	0.318781	0.568475	-0.209988	0.000209615	0.00701544	-0.0863641	0.0680368	0.204431	NotSig	Down	NotSig	1	1	1	22	22	22	22
O14735	O14735	CDIPT	23539	Alternative splicing;Cell membrane;Endoplasmic reticulum;Lipid biosynthesis;Lipid metabolism;Magnesium;Manganese;Membrane;Metal-binding;Phospholipid biosynthesis;Phospholipid metabolism;Proteomics identification;Reference proteome;Transferase;Transmembrane;Transmembrane helix	TRANSMEM 6..26; /note="Helical"; /evidence="ECO:0000255"; TRANSMEM 28..48; /note="Helical"; /evidence="ECO:0000255"; TRANSMEM 74..94; /note="Helical"; /evidence="ECO:0000255"; TRANSMEM 96..116; /note="Helical"; /evidence="ECO:0000305"; TRANSMEM 140..160; /note="Helical"; /evidence="ECO:0000255"; TRANSMEM 175..195; /note="Helical"; /evidence="ECO:0000255"	CDP-diacylglycerol metabolic process [GO:0046341]; phosphatidylinositol biosynthetic process [GO:0006661]	endoplasmic reticulum membrane [GO:0005789]; Golgi apparatus [GO:0005794]; membrane [GO:0016020]; plasma membrane [GO:0005886]	alcohol binding [GO:0043178]; carbohydrate binding [GO:0030246]; CDP-diacylglycerol-inositol 3-phosphatidyltransferase activity [GO:0003881]; diacylglycerol binding [GO:0019992]; manganese ion binding [GO:0030145]	O14735	CDP-diacylglycerol--inositol 3-phosphatidyltransferase (EC 2.7.8.11) (Phosphatidylinositol synthase) (PI synthase) (PtdIns synthase)	10.9815	11.1623	11.4006	11.4992	11.5664	11.1625	11.5915	11.5885	11.7708	11.53	10.8665	11.0446	11.2315	11.1198	11.1154	11.5824	11.7864	11.8347	11.8573	12.0132	-0.100082	0.241798	0.499932	0.391235	0.000211724	0.00705956	0.184508	0.0394821	0.147128	NotSig	Up	NotSig	1	1	1	5	4	4	4
Q9UBX3	Q9UBX3	SLC25A10	31282	Alternative splicing;Antiport;Disease variant;Lipid transport;Membrane;Mitochondrion;Mitochondrion inner membrane;Primary mitochondrial disease;Proteomics identification;Reference proteome;Repeat;Transmembrane;Transmembrane helix;Transport	TRANSMEM 10..30; /note="Helical; Name=1"; /evidence="ECO:0000255"; TRANSMEM 63..82; /note="Helical; Name=2"; /evidence="ECO:0000255"; TRANSMEM 103..123; /note="Helical; Name=3"; /evidence="ECO:0000255"; TRANSMEM 163..182; /note="Helical; Name=4"; /evidence="ECO:0000255"; TRANSMEM 203..223; /note="Helical; Name=5"; /evidence="ECO:0000255"; TRANSMEM 255..275; /note="Helical; Name=6"; /evidence="ECO…	dicarboxylic acid transport [GO:0006835]; gluconeogenesis [GO:0006094]; glyceraldehyde-3-phosphate biosynthetic process [GO:0046166]; lipid transport [GO:0006869]; malate transmembrane transport [GO:0071423]; monoatomic ion transport [GO:0006811]; oxaloacetate transport [GO:0015729]; phosphate ion transmembrane transport [GO:0035435]; succinate transmembrane transport [GO:0071422]; sulfate transm…	mitochondrial inner membrane [GO:0005743]; mitochondrion [GO:0005739]; nucleoplasm [GO:0005654]; nucleus [GO:0005634]	antiporter activity [GO:0015297]; dicarboxylic acid transmembrane transporter activity [GO:0005310]; malate transmembrane transporter activity [GO:0015140]; oxaloacetate transmembrane transporter activity [GO:0015131]; succinate transmembrane transporter activity [GO:0015141]; sulfate transmembrane transporter activity [GO:0015116]; thiosulfate transmembrane transporter activity [GO:0015117]	Q9UBX3	Mitochondrial dicarboxylate carrier (DIC) (Solute carrier family 25 member 10)	13.7821	13.7871	13.9045	13.9111	13.9917	13.8469	14.0114	13.9683	14.225	14.0589	13.422	13.528	13.6213	13.5812	13.679	14.0507	14.3967	14.1484	14.4028	14.4235	-0.113185	0.0880688	0.330724	0.29579	0.000214221	0.00709092	0.148224	0.0301123	0.126724	NotSig	Up	NotSig	1	1	1	21	21	21	21
P03886	P03886	MT-ND1	35661	3D-structure;Alzheimer disease;Amyloidosis;Diabetes mellitus;Disease variant;Electron transport;Epilepsy;Leber hereditary optic neuropathy;MELAS syndrome;Membrane;Mitochondrion;Mitochondrion inner membrane;NAD;Neurodegeneration;Primary mitochondrial disease;Proteomics identification;Reference proteome;Respiratory chain;Translocase;Transmembrane;Transmembrane helix;Transport;Ubiquinone	TRANSMEM 2..22; /note="Helical"; /evidence="ECO:0000255"; TRANSMEM 68..88; /note="Helical"; /evidence="ECO:0000255"; TRANSMEM 100..120; /note="Helical"; /evidence="ECO:0000255"; TRANSMEM 146..166; /note="Helical"; /evidence="ECO:0000255"; TRANSMEM 171..191; /note="Helical"; /evidence="ECO:0000255"; TRANSMEM 231..251; /note="Helical"; /evidence="ECO:0000255"; TRANSMEM 253..273; /note="Helical"; /e…	aerobic respiration [GO:0009060]; mitochondrial electron transport, NADH to ubiquinone [GO:0006120]; mitochondrial respiratory chain complex I assembly [GO:0032981]; proton motive force-driven mitochondrial ATP synthesis [GO:0042776]; response to hydroperoxide [GO:0033194]; response to hypoxia [GO:0001666]; response to xenobiotic stimulus [GO:0009410]	dendrite [GO:0030425]; mitochondrial inner membrane [GO:0005743]; mitochondrial membrane [GO:0031966]; mitochondrion [GO:0005739]; neuronal cell body [GO:0043025]; respiratory chain complex I [GO:0045271]	NADH dehydrogenase (ubiquinone) activity [GO:0008137]	P03886	NADH-ubiquinone oxidoreductase chain 1 (EC 7.1.1.2) (NADH dehydrogenase subunit 1)	10.1455	10.4128	10.7324	10.9918	10.5881	10.5891	10.919	10.9617	11.3516	11.2619	10.499	10.5608	10.4934	10.931	10.9273	10.9628	11.9175	10.97	11.4786	11.648	-0.0687044	0.669705	0.82542	0.75009	0.000214628	0.00709092	0.307855	0.0691611	0.206559	NotSig	Up	NotSig	1	1	1	2	2	2	2
P16260	P16260	SLC25A16	36224	Membrane;Mitochondrion;Mitochondrion inner membrane;Proteomics identification;Reference proteome;Repeat;Transmembrane;Transmembrane helix;Transport	TRANSMEM 37..57; /note="Helical; Name=1"; /evidence="ECO:0000255"; TRANSMEM 88..108; /note="Helical; Name=2"; /evidence="ECO:0000255"; TRANSMEM 134..154; /note="Helical; Name=3"; /evidence="ECO:0000255"; TRANSMEM 191..211; /note="Helical; Name=4"; /evidence="ECO:0000255"; TRANSMEM 244..264; /note="Helical; Name=5"; /evidence="ECO:0000255"; TRANSMEM 299..319; /note="Helical; Name=6"; /evidence="EC…	mitochondrial coenzyme A transmembrane transport [GO:1990559]; mitochondrial transport [GO:0006839]; pantothenate metabolic process [GO:0015939]	mitochondrial inner membrane [GO:0005743]; mitochondrion [GO:0005739]	antiporter activity [GO:0015297]; coenzyme A transmembrane transporter activity [GO:0015228]	P16260	Solute carrier family 25 member 16 (Graves disease autoantigen) (GDA) (Graves disease carrier protein) (GDC) (Graves' didease protein) (hGP) (Mitochondrial solute carrier protein homolog)	10.7175	10.6746	11.0252	11.14	11.1048	11.0217	11.3952	11.15	11.2726	11.2621	10.3889	10.8705	10.8601	10.7676	10.9984	11.3383	11.6476	11.5095	11.5013	11.7575	-0.131244	0.218513	0.479612	0.486133	0.000215045	0.00709092	0.19799	0.0711607	0.209658	NotSig	Up	NotSig	1	1	1	17	16	17	16
Q9UHG0	Q9UHG0	DCDC2	52834	3D-structure;Alternative splicing;Cell projection;Ciliopathy;Cilium biogenesis/degradation;Cytoplasm;Cytoskeleton;Deafness;Disease variant;Nephronophthisis;Neurogenesis;Non-syndromic deafness;Phosphoprotein;Proteomics identification;Reference proteome;Repeat	NA	cellular defense response [GO:0006968]; cilium assembly [GO:0060271]; dendrite morphogenesis [GO:0048813]; intracellular signal transduction [GO:0035556]; neuron migration [GO:0001764]; positive regulation of smoothened signaling pathway [GO:0045880]; regulation of cilium assembly [GO:1902017]; regulation of Wnt signaling pathway [GO:0030111]; sensory perception of sound [GO:0007605]	axoneme [GO:0005930]; cilium [GO:0005929]; cytoplasm [GO:0005737]; kinocilium [GO:0060091]; microtubule [GO:0005874]; microtubule organizing center [GO:0005815]	kinesin binding [GO:0019894]	Q9UHG0	Doublecortin domain-containing protein 2 (Protein RU2S)	11.062	11.1055	11.0048	10.7262	10.4593	11.0345	11.0301	10.9008	10.6545	10.5684	10.0693	10.0346	9.97801	9.81066	9.69287	11.0822	10.8899	10.9766	10.5389	10.3388	-0.199709	0.00658849	0.154977	-0.30321	0.000220114	0.00723141	-0.271044	0.00062542	0.0156548	NotSig	Down	Down	1	1	1	27	26	27	27
Q9Y5U9	Q9Y5U9	IER3IP1	8969	Diabetes mellitus;Disease variant;Endoplasmic reticulum;Epilepsy;Membrane;Protein transport;Proteomics identification;Reference proteome;Transmembrane;Transmembrane helix;Transport	TRANSMEM 2..22; /note="Helical"; /evidence="ECO:0000255"; TRANSMEM 62..82; /note="Helical"; /evidence="ECO:0000255"	brain development [GO:0007420]; cell maturation [GO:0048469]; chromatin organization [GO:0006325]; endoplasmic reticulum organization [GO:0007029]; endoplasmic reticulum to Golgi vesicle-mediated transport [GO:0006888]; gene expression [GO:0010467]; glucose homeostasis [GO:0042593]; insulin metabolic process [GO:1901142]; negative regulation of apoptotic process [GO:0043066]; negative regulation …	COPII-coated ER to Golgi transport vesicle [GO:0030134]; endoplasmic reticulum [GO:0005783]; endoplasmic reticulum membrane [GO:0005789]; Golgi apparatus [GO:0005794]; Golgi membrane [GO:0000139]; membrane [GO:0016020]	NA	Q9Y5U9	Immediate early response 3-interacting protein 1	10.7927	10.8272	10.1422	11.0324	10.4941	11.3428	11.0319	10.5605	10.8014	11.1249	10.391	10.8845	10.5465	10.707	10.8689	11.0263	11.4028	11.0661	11.2033	11.6233	0.0593554	0.677741	0.830221	0.663212	0.000221243	0.00724184	0.349054	0.0240951	0.111674	NotSig	Up	NotSig	1	1	1	2	1	3	3
Q8IWJ2	Q8IWJ2	GCC2	195910	3D-structure;Acetylation;Alternative splicing;Coiled coil;Cytoplasm;Golgi apparatus;Membrane;Phosphoprotein;Protein transport;Proteomics identification;Reference proteome;Transport	NA	Golgi ribbon formation [GO:0090161]; late endosome to Golgi transport [GO:0034499]; microtubule anchoring [GO:0034453]; microtubule organizing center organization [GO:0031023]; protein localization to Golgi apparatus [GO:0034067]; protein targeting to lysosome [GO:0006622]; recycling endosome to Golgi transport [GO:0071955]; regulation of protein exit from endoplasmic reticulum [GO:0070861]; retr…	cytosol [GO:0005829]; Golgi apparatus [GO:0005794]; membrane [GO:0016020]; nucleoplasm [GO:0005654]; trans-Golgi network [GO:0005802]	identical protein binding [GO:0042802]; small GTPase binding [GO:0031267]	Q8IWJ2	GRIP and coiled-coil domain-containing protein 2 (185 kDa Golgi coiled-coil protein) (GCC185) (CLL-associated antigen KW-11) (CTCL tumor antigen se1-1) (Ran-binding protein 2-like 4) (RanBP2L4) (Renal carcinoma antigen NY-REN-53)	10.8407	10.9296	10.8075	10.8264	10.7942	10.8383	10.8541	10.8458	10.8168	10.7824	9.98019	10.058	10.0861	9.99576	9.9933	10.7533	10.7137	10.646	10.6144	10.7128	-0.0170742	0.638236	0.805725	-0.168358	0.000222905	0.00726697	-0.156932	0.000433432	0.012825	NotSig	Down	Down	1	1	1	92	91	93	95
Q9BT67	Q9BT67	NDFIP1	24899	Acetylation;Alternative splicing;Cell projection;Endosome;Golgi apparatus;Membrane;Proteomics identification;Reference proteome;Repeat;Secreted;Synapse;Synaptosome;Transmembrane;Transmembrane helix;Ubl conjugation	TRANSMEM 117..137; /note="Helical"; /evidence="ECO:0000255"; TRANSMEM 144..164; /note="Helical"; /evidence="ECO:0000255"; TRANSMEM 173..193; /note="Helical"; /evidence="ECO:0000255"	CD4-positive, alpha-beta T cell proliferation [GO:0035739]; intracellular iron ion homeostasis [GO:0006879]; metal ion transport [GO:0030001]; negative regulation of CD4-positive, alpha-beta T cell proliferation [GO:2000562]; negative regulation of gene expression [GO:0010629]; negative regulation of inflammatory response [GO:0050728]; negative regulation of interleukin-4 production [GO:0032713];…	cell cortex [GO:0005938]; dendrite [GO:0030425]; endoplasmic reticulum [GO:0005783]; endosome membrane [GO:0010008]; extracellular region [GO:0005576]; Golgi apparatus [GO:0005794]; Golgi membrane [GO:0000139]; perinuclear region of cytoplasm [GO:0048471]; synapse [GO:0045202]	WW domain binding [GO:0050699]	Q9BT67	NEDD4 family-interacting protein 1 (Breast cancer-associated protein SGA-1M) (NEDD4 WW domain-binding protein 5) (Putative MAPK-activating protein PM13) (Putative NF-kappa-B-activating protein 164) (Putative NFKB and MAPK-activating protein)	10.2978	10.2649	10.4	10.4175	10.2942	10.4846	10.6615	10.4698	10.6803	10.5341	10.0455	9.97318	10.4053	10.1946	10.2932	10.351	10.853	10.7716	11.1584	11.1488	-0.0264129	0.803533	0.905241	0.493238	0.000223869	0.00726697	0.262336	0.0229917	0.108476	NotSig	Up	NotSig	1	1	1	4	4	4	4
Q5SRE5	Q5SRE5	NUP188	196043	3D-structure;Acetylation;Alternative splicing;Cataract;Disease variant;Microphthalmia;mRNA transport;Nuclear pore complex;Nucleus;Phosphoprotein;Protein transport;Proteomics identification;Reference proteome;Translocation;Transport	NA	mRNA transport [GO:0051028]; nucleocytoplasmic transport [GO:0006913]; protein import into nucleus [GO:0006606]; RNA export from nucleus [GO:0006405]	cytosol [GO:0005829]; membrane [GO:0016020]; nuclear envelope [GO:0005635]; nuclear pore [GO:0005643]; nuclear pore inner ring [GO:0044611]	structural constituent of nuclear pore [GO:0017056]	Q5SRE5	Nucleoporin NUP188 (hNup188)	11.4772	11.577	11.7281	11.7115	11.7638	11.582	11.814	11.7633	11.8048	11.8811	11.116	11.1461	11.3486	11.288	11.2632	11.8891	11.8982	11.9475	11.9761	11.9519	-0.0631112	0.189479	0.44924	0.217494	0.000224842	0.00726697	0.0993703	0.0464154	0.16342	NotSig	Up	NotSig	1	1	1	57	59	60	60
Q2PZI1	Q2PZI1	DPY19L1	77319	Alternative splicing;Endoplasmic reticulum;Glycosyltransferase;Membrane;Proteomics identification;Reference proteome;Transferase;Transmembrane;Transmembrane helix	TRANSMEM 66..88; /note="Helical"; /evidence="ECO:0000255"; TRANSMEM 156..176; /note="Helical"; /evidence="ECO:0000255"; TRANSMEM 186..208; /note="Helical"; /evidence="ECO:0000255"; TRANSMEM 236..254; /note="Helical"; /evidence="ECO:0000255"; TRANSMEM 260..279; /note="Helical"; /evidence="ECO:0000255"; TRANSMEM 286..303; /note="Helical"; /evidence="ECO:0000255"; TRANSMEM 309..325; /note="Helical";…	protein glycosylation [GO:0006486]	endoplasmic reticulum membrane [GO:0005789]; membrane [GO:0016020]	mannosyltransferase activity [GO:0000030]	Q2PZI1	Protein C-mannosyl-transferase DPY19L1 (EC 2.4.1.-) (Dpy-19-like protein 1) (Protein dpy-19 homolog 1)	11.1412	10.7872	11.1501	11.1888	11.0616	11.0997	11.3242	11.3769	11.5069	11.463	10.9567	10.6797	10.7866	10.7316	11.1381	11.3542	11.609	11.5564	11.7078	11.8868	-0.122665	0.19986	0.461479	0.433141	0.000225263	0.00726697	0.144592	0.134499	0.310004	NotSig	Up	NotSig	1	1	1	10	10	11	11
Q9H3K2	Q9H3K2	GHITM	37205	Apoptosis;Membrane;Mitochondrion;Mitochondrion inner membrane;Proteomics identification;Reference proteome;Transit peptide;Transmembrane;Transmembrane helix	TRANSMEM 83..103; /note="Helical"; /evidence="ECO:0000255"; TRANSMEM 126..146; /note="Helical"; /evidence="ECO:0000255"; TRANSMEM 160..180; /note="Helical"; /evidence="ECO:0000255"; TRANSMEM 191..211; /note="Helical"; /evidence="ECO:0000255"; TRANSMEM 214..234; /note="Helical"; /evidence="ECO:0000255"; TRANSMEM 245..265; /note="Helical"; /evidence="ECO:0000255"; TRANSMEM 272..292; /note="Helical"…	apoptotic process [GO:0006915]; calcium export from the mitochondrion [GO:0099093]; calcium ion transport [GO:0006816]; inner mitochondrial membrane organization [GO:0007007]; mitochondrial calcium ion transmembrane transport [GO:0006851]; mitochondrial potassium ion transmembrane transport [GO:0140141]; negative regulation of release of cytochrome c from mitochondria [GO:0090201]; positive regul…	endoplasmic reticulum membrane [GO:0005789]; extracellular exosome [GO:0070062]; mitochondrial inner membrane [GO:0005743]; mitochondrial membrane [GO:0031966]; mitochondrion [GO:0005739]	calcium channel activity [GO:0005262]; calcium:proton antiporter activity [GO:0015369]	Q9H3K2	Growth hormone-inducible transmembrane protein (Dermal papilla-derived protein 2) (Mitochondrial morphology and cristae structure 1) (MICS1) (Transmembrane BAX inhibitor motif-containing protein 5)	13.5319	13.5218	13.6999	13.7201	13.764	13.563	13.8826	13.7155	13.9056	13.9897	13.2068	13.4852	13.4284	13.4678	13.5981	13.8549	14.2055	13.9007	14.1772	14.4611	-0.0743459	0.39094	0.629562	0.397038	0.00023082	0.00741947	0.232521	0.0139299	0.0817858	NotSig	Up	NotSig	1	1	1	7	7	7	7
P52926	P52926	HMGA2	11832	Acetylation;Alternative splicing;Cell cycle;Cell division;Chromosomal rearrangement;Direct protein sequencing;Disease variant;DNA condensation;DNA-binding;Dwarfism;Growth regulation;Mitosis;Nucleus;Phosphoprotein;Proteomics identification;Proto-oncogene;Reference proteome;Repeat;Transcription;Transcription regulation	NA	adrenal gland development [GO:0030325]; astrocyte differentiation [GO:0048708]; base-excision repair [GO:0006284]; cell division [GO:0051301]; cell proliferation in forebrain [GO:0021846]; chondrocyte differentiation [GO:0002062]; chondrocyte proliferation [GO:0035988]; chromatin organization [GO:0006325]; chromosome condensation [GO:0030261]; endodermal cell differentiation [GO:0035987]; epithel…	male germ cell nucleus [GO:0001673]; nuclear chromosome [GO:0000228]; nucleoplasm [GO:0005654]; nucleus [GO:0005634]; protein-DNA complex [GO:0032993]; senescence-associated heterochromatin focus [GO:0035985]; SMAD protein complex [GO:0071141]	5'-deoxyribose-5-phosphate lyase activity [GO:0051575]; C2H2 zinc finger domain binding [GO:0070742]; cAMP response element binding [GO:0035497]; DNA binding, bending [GO:0008301]; DNA-(apurinic or apyrimidinic site) endonuclease activity [GO:0003906]; enzyme binding [GO:0019899]; MH1 domain binding [GO:0035501]; MH2 domain binding [GO:0035500]; minor groove of adenine-thymine-rich DNA binding [G…	P52926	High mobility group protein HMGI-C (High mobility group AT-hook protein 2)	13.7522	13.9113	13.712	13.8469	14.1234	13.8766	13.7888	13.8169	14.0535	14.0407	12.5886	13.0029	12.7824	13.0754	13.1086	13.6186	13.5732	13.5955	13.6748	13.916	-0.152153	0.0545817	0.287121	-0.345158	0.000234081	0.00749731	-0.392044	6.41678e-05	0.00570177	NotSig	Down	Down	1	1	1	8	8	8	8
A8MTT3	A8MTT3	CEBPZOS	9336	Membrane;Mitochondrion;Proteomics identification;Reference proteome;Transmembrane;Transmembrane helix	TRANSMEM 15..32; /note="Helical"; /evidence="ECO:0000255"	NA	mitochondrial membrane [GO:0031966]; mitochondrion [GO:0005739]	NA	A8MTT3	Protein CEBPZOS (CEBPZ antisense RNA 1) (CEBPZ opposite strand)	11.0259	10.7411	11.0909	11.109	11.2079	11.3824	11.3161	11.1352	11.3264	11.2448	10.913	10.9988	10.8933	11.0293	11.1651	11.308	11.8016	11.511	11.5073	12.3037	-0.0455044	0.727521	0.860734	0.602855	0.000236048	0.0075333	0.357353	0.0131709	0.0792562	NotSig	Up	NotSig	1	1	1	5	5	5	5
Q9NRZ7	Q9NRZ7	AGPAT3	43381	Acyltransferase;Alternative splicing;Endoplasmic reticulum;Lipid biosynthesis;Lipid metabolism;Membrane;Nucleus;Phospholipid biosynthesis;Phospholipid metabolism;Proteomics identification;Reference proteome;Transferase;Transmembrane;Transmembrane helix	TRANSMEM 125..145; /note="Helical"; /evidence="ECO:0000255"; TRANSMEM 317..339; /note="Helical"; /evidence="ECO:0000255"	CDP-diacylglycerol biosynthetic process [GO:0016024]; phosphatidic acid biosynthetic process [GO:0006654]; phospholipid biosynthetic process [GO:0008654]	endomembrane system [GO:0012505]; endoplasmic reticulum [GO:0005783]; endoplasmic reticulum membrane [GO:0005789]; Golgi membrane [GO:0000139]; membrane [GO:0016020]; nuclear envelope [GO:0005635]; plasma membrane [GO:0005886]	1-acylglycerol-3-phosphate O-acyltransferase activity [GO:0003841]	Q9NRZ7	1-acyl-sn-glycerol-3-phosphate acyltransferase gamma (EC 2.3.1.51) (1-acylglycerol-3-phosphate O-acyltransferase 3) (1-AGP acyltransferase 3) (1-AGPAT 3) (Lysophosphatidic acid acyltransferase gamma) (LPAAT-gamma)	10.6544	10.4908	10.5963	10.6102	10.6596	10.6033	10.8456	10.6985	10.9757	10.969	10.1719	10.1366	10.0181	10.3904	10.4294	10.8593	10.8996	10.9102	11.0832	11.2153	-0.117055	0.0621482	0.297686	0.273594	0.000242724	0.00771879	0.0570629	0.343051	0.547412	NotSig	Up	NotSig	1	1	1	14	17	15	16
P46779	P46779	RPL28	15748	3D-structure;Acetylation;Alternative splicing;Cytoplasm;Direct protein sequencing;Isopeptide bond;Phosphoprotein;Proteomics identification;Reference proteome;Ribonucleoprotein;Ribosomal protein;Ubl conjugation	NA	cytoplasmic translation [GO:0002181]; translation [GO:0006412]	cell body [GO:0044297]; cytoplasm [GO:0005737]; cytoplasmic ribonucleoprotein granule [GO:0036464]; cytosol [GO:0005829]; cytosolic large ribosomal subunit [GO:0022625]; cytosolic ribosome [GO:0022626]; dendrite [GO:0030425]; extracellular exosome [GO:0070062]; membrane [GO:0016020]; synapse [GO:0045202]	RNA binding [GO:0003723]; structural constituent of ribosome [GO:0003735]	P46779	Large ribosomal subunit protein eL28 (60S ribosomal protein L28)	16.5917	16.4434	16.4732	16.4742	16.5774	16.6361	16.5126	16.5029	16.5343	16.4312	16.1925	16.1339	16.1083	16.1992	16.189	16.6522	16.8255	16.6469	16.6571	16.7184	0.0264153	0.570617	0.75935	0.213524	0.00024462	0.00775151	0.201752	0.000417823	0.0127865	NotSig	Up	Up	1	1	1	18	20	19	18
Q9H7P9	Q9H7P9	PLEKHG2	147969	Alternative splicing;Disease variant;Guanine-nucleotide releasing factor;Intellectual disability;Leukodystrophy;Phosphoprotein;Proteomics identification;Reference proteome;Tumor suppressor	NA	regulation of actin filament polymerization [GO:0030833]	cytosol [GO:0005829]	guanyl-nucleotide exchange factor activity [GO:0005085]; small GTPase binding [GO:0031267]	Q9H7P9	Pleckstrin homology domain-containing family G member 2 (PH domain-containing family G member 2)	8.95019	8.44792	8.12914	8.60591	8.23662	8.17165	8.00341	7.95789	8.18346	7.97212		5.96293	7.20617	6.4212	7.01021	8.25545	8.54641	8.12143		7.97647	-0.919506	0.00223104	0.103135	-1.178	0.000248039	0.00783207	-0.760386	0.0072642	0.0555761	NotSig	Down	NotSig	1	1	1	5	9	9	9
P61960	P61960	UFM1	9118	3D-structure;Alternative splicing;Cytoplasm;Disease variant;Isopeptide bond;Leukodystrophy;Nucleus;Proteomics identification;Reference proteome;Ubl conjugation;Ubl conjugation pathway	NA	brain development [GO:0007420]; negative regulation of apoptotic process [GO:0043066]; negative regulation of protein import into nucleus [GO:0042308]; protein K69-linked ufmylation [GO:1990592]; protein ufmylation [GO:0071569]; regulation of intracellular estrogen receptor signaling pathway [GO:0033146]; response to endoplasmic reticulum stress [GO:0034976]; reticulophagy [GO:0061709]	cytoplasm [GO:0005737]; endoplasmic reticulum [GO:0005783]; nucleus [GO:0005634]	NA	P61960	Ubiquitin-fold modifier 1	14.5571	14.1464	14.2329	14.1732	14.1456	14.4479	14.0541	13.8862	13.8949	13.9163	14.2884	14.0501	13.9669	14.0529	13.9066	14.7796	14.6597	14.272	14.2798	14.3436	0.187149	0.0440647	0.267919	0.399695	0.000252874	0.00792463	0.610213	2.29221e-06	0.00120489	NotSig	Up	Up	1	1	1	6	6	6	6
P17050	P17050	NAGA	46565	3D-structure;Direct protein sequencing;Disease variant;Disulfide bond;Epilepsy;Glycoprotein;Glycosidase;Hydrolase;Lipid metabolism;Lysosome;Phosphoprotein;Proteomics identification;Reference proteome;Signal	NA	carbohydrate catabolic process [GO:0016052]; glycolipid catabolic process [GO:0019377]; glycoside catabolic process [GO:0016139]; oligosaccharide metabolic process [GO:0009311]	cytoplasm [GO:0005737]; extracellular exosome [GO:0070062]; lysosome [GO:0005764]; membrane [GO:0016020]	alpha-galactosidase activity [GO:0004557]; alpha-N-acetylgalactosaminidase activity [GO:0008456]; protein homodimerization activity [GO:0042803]	P17050	Alpha-N-acetylgalactosaminidase (EC 3.2.1.49) (Alpha-galactosidase B)	12.4149	12.6965	12.7726	12.8035	12.9345	12.4728	12.7668	12.9315	12.9256	12.9039	11.4223	11.7084	11.8229	11.6894	12.0116	12.3529	12.5417	12.6756	12.6372	12.6176	-0.206074	0.0177448	0.209642	-0.363889	0.000254518	0.00792463	-0.440879	3.50551e-05	0.00396522	NotSig	Down	Down	1	1	1	13	13	13	13
Q9HCJ1	Q9HCJ1	ANKH	54241	Alternative splicing;Cell membrane;Deafness;Disease variant;Membrane;Proteomics identification;Reference proteome;Transmembrane;Transmembrane helix;Transport	TRANSMEM 86..106; /note="Helical"; /evidence="ECO:0000255"; TRANSMEM 132..152; /note="Helical"; /evidence="ECO:0000255"; TRANSMEM 159..179; /note="Helical"; /evidence="ECO:0000255"; TRANSMEM 190..210; /note="Helical"; /evidence="ECO:0000255"; TRANSMEM 327..347; /note="Helical"; /evidence="ECO:0000255"; TRANSMEM 351..371; /note="Helical"; /evidence="ECO:0000255"; TRANSMEM 404..426; /note="Helical"…	ATP export [GO:1904669]; bone mineralization [GO:0030282]; calcium ion homeostasis [GO:0055074]; cementum mineralization [GO:0071529]; diphosphate metabolic process [GO:0071344]; gene expression [GO:0010467]; inhibition of non-skeletal tissue mineralization [GO:0140928]; locomotory behavior [GO:0007626]; muscle cell cellular homeostasis [GO:0046716]; phosphate ion homeostasis [GO:0055062]; phosph…	extracellular region [GO:0005576]; membrane [GO:0016020]; outer membrane [GO:0019867]; plasma membrane [GO:0005886]	ATP transmembrane transporter activity [GO:0005347]; inorganic diphosphate transmembrane transporter activity [GO:0030504]; phosphate transmembrane transporter activity [GO:0005315]	Q9HCJ1	Mineralization regulator ANKH (ATP carrier protein ANKH) (Progressive ankylosis protein homolog) (ANK)	6.55008	7.29407	7.69024	7.50563	7.36649	7.86196	8.04952	7.43781	9.00027	8.32679	7.92598	7.7628	8.13697	7.78418	7.70528	8.4506	8.65653	8.65799	8.80038	7.74093	0.0423664	0.873508	0.940446	1.22103	0.000253857	0.00792463	0.371618	0.174954	0.363748	NotSig	Up	NotSig	1	1	1	2	4	6	5
Q9P1Z2	Q9P1Z2	CALCOCO1	77336	Activator;Alternative splicing;Coiled coil;Cytoplasm;Metal-binding;Nucleus;Phosphoprotein;Proteomics identification;Reference proteome;Transcription;Transcription regulation;Wnt signaling pathway;Zinc;Zinc-finger	NA	nuclear receptor-mediated steroid hormone signaling pathway [GO:0030518]; positive regulation of DNA-templated transcription [GO:0045893]; positive regulation of gene expression [GO:0010628]; positive regulation of transcription by RNA polymerase II [GO:0045944]; signal transduction [GO:0007165]; Wnt signaling pathway [GO:0016055]	chromatin [GO:0000785]; cytosol [GO:0005829]; intracellular membrane-bounded organelle [GO:0043231]; nucleus [GO:0005634]	beta-catenin binding [GO:0008013]; chromatin binding [GO:0003682]; RNA polymerase II cis-regulatory region sequence-specific DNA binding [GO:0000978]; sequence-specific DNA binding [GO:0043565]; transcription coactivator activity [GO:0003713]; transcription coregulator activity [GO:0003712]; zinc ion binding [GO:0008270]	Q9P1Z2	Calcium-binding and coiled-coil domain-containing protein 1 (Calphoglin) (Coiled-coil coactivator protein) (Sarcoma antigen NY-SAR-3)	11.0469	10.9919	10.8413	10.9592	10.9682	10.8227	10.6489	10.4524	10.454	10.4522	10.0305	9.94672	9.80135	10.0122	9.77757	10.8485	10.3493	10.7382	10.6136	10.526	-0.0521914	0.549868	0.744674	-0.398677	0.000252025	0.00792463	-0.00383469	0.964758	0.981453	NotSig	Down	NotSig	1	1	1	27	26	25	26
Q6ZYL4	Q6ZYL4	GTF2H5	8053	3D-structure;Cytoplasm;Disease variant;DNA damage;DNA repair;Ichthyosis;Nucleus;Phosphoprotein;Proteomics identification;Reference proteome;Transcription;Transcription regulation	NA	cellular response to gamma radiation [GO:0071480]; maturation of SSU-rRNA from tricistronic rRNA transcript (SSU-rRNA, 5.8S rRNA, LSU-rRNA) [GO:0000462]; nucleotide-excision repair [GO:0006289]; nucleotide-excision repair, preincision complex assembly [GO:0006294]; transcription by RNA polymerase II [GO:0006366]; transcription elongation by RNA polymerase I [GO:0006362]; transcription initiation …	cytoplasm [GO:0005737]; nucleolus [GO:0005730]; nucleoplasm [GO:0005654]; transcription factor TFIID complex [GO:0005669]; transcription factor TFIIH core complex [GO:0000439]; transcription factor TFIIH holo complex [GO:0005675]	NA	Q6ZYL4	General transcription factor IIH subunit 5 (General transcription factor IIH polypeptide 5) (TFB5 ortholog) (TFIIH basal transcription factor complex TTD-A subunit) (TFIIH subunit p8)	8.29404	8.42103	8.43344	8.17573	8.41278	7.56865	7.68392	7.03178	7.74992	7.7431	7.36532	7.0801	6.4701	6.40396	6.7464	7.74281	7.89311		7.51315	6.65253	0.0592048	0.765963	0.885236	-0.898779	0.000256936	0.00797216	-0.10308	0.594799	0.749983	NotSig	Down	NotSig	1	1	1	1	1	1	1
Q8IZ81	Q8IZ81	ELMOD2	34961	Antiviral defense;GTPase activation;Proteomics identification;Reference proteome	NA	defense response to virus [GO:0051607]; regulation of defense response to virus [GO:0050688]	membrane [GO:0016020]	GTPase activator activity [GO:0005096]	Q8IZ81	ELMO domain-containing protein 2	10.1231	10.1546	10.257	10.2336	10.4592	10.2733	10.3485	10.3305	10.5114	10.4111	9.80913	9.81289	9.83652	9.9115	9.98714	10.2651	10.5022	10.5198	10.8209	10.7564	-0.0523258	0.388804	0.627216	0.274737	0.000260086	0.00804196	0.144808	0.0259929	0.116764	NotSig	Up	NotSig	1	1	1	15	14	14	15
Q15542	Q15542	TAF5	86830	3D-structure;Alternative splicing;Direct protein sequencing;Host-virus interaction;Nucleus;Proteomics identification;Reference proteome;Repeat;Transcription;Transcription regulation;WD repeat	NA	DNA-templated transcription initiation [GO:0006352]; mRNA transcription by RNA polymerase II [GO:0042789]; positive regulation of DNA-templated transcription [GO:0045893]; positive regulation of transcription initiation by RNA polymerase II [GO:0060261]; regulation of DNA repair [GO:0006282]; regulation of transcription by RNA polymerase II [GO:0006357]; RNA polymerase II preinitiation complex as…	actin cytoskeleton [GO:0015629]; chromatin [GO:0000785]; nucleoplasm [GO:0005654]; nucleus [GO:0005634]; SAGA complex [GO:0000124]; transcription factor TFIID complex [GO:0005669]; transcription factor TFTC complex [GO:0033276]	identical protein binding [GO:0042802]; RNA polymerase II general transcription initiation factor activity [GO:0016251]	Q15542	Transcription initiation factor TFIID subunit 5 (Transcription initiation factor TFIID 100 kDa subunit) (TAF(II)100) (TAFII-100) (TAFII100)	10.8682	10.9589	10.9424	10.9156	11.0536	10.999	11.1133	11.1475	11.2135	11.1311	10.4851	10.5543	10.5593	10.5214	10.5957	11.0661	11.2512	11.3265	11.2135	11.4264	-0.0688505	0.200608	0.462024	0.239031	0.00026981	0.00831385	0.0656602	0.221214	0.418985	NotSig	Up	NotSig	1	1	1	28	29	30	30
O15511	O15511	ARPC5	16320	3D-structure;Acetylation;Actin-binding;Alternative splicing;Cell projection;Cytoplasm;Cytoskeleton;Direct protein sequencing;Disease variant;Nucleus;Proteomics identification;Reference proteome;Ubl conjugation	NA	actin cytoskeleton organization [GO:0030036]; Arp2/3 complex-mediated actin nucleation [GO:0034314]; cell migration [GO:0016477]; regulation of actin filament polymerization [GO:0030833]	actin cytoskeleton [GO:0015629]; Arp2/3 protein complex [GO:0005885]; cytoplasm [GO:0005737]; cytosol [GO:0005829]; extracellular exosome [GO:0070062]; extracellular region [GO:0005576]; ficolin-1-rich granule lumen [GO:1904813]; focal adhesion [GO:0005925]; lamellipodium [GO:0030027]; nucleus [GO:0005634]; secretory granule lumen [GO:0034774]; site of double-strand break [GO:0035861]	actin binding [GO:0003779]; structural constituent of cytoskeleton [GO:0005200]	O15511	Actin-related protein 2/3 complex subunit 5 (Arp2/3 complex 16 kDa subunit) (p16-ARC)	14.6657	14.557	14.3467	14.5253	14.254	14.7552	14.2922	14.2508	14.1364	14.0871	14.3887	14.2621	14.1033	14.381	14.2429	14.9824	14.9341	14.7308	14.9047	14.8148	-0.00201424	0.98163	0.991953	0.398732	0.000271546	0.00833861	0.563499	6.44937e-06	0.00211105	NotSig	Up	Up	1	1	1	11	11	11	11
P62341	P62341	SELENOT	22324	Endoplasmic reticulum;Membrane;NADP;Oxidoreductase;Proteomics identification;Redox-active center;Reference proteome;Selenocysteine;Signal;Transmembrane;Transmembrane helix	TRANSMEM 85..103; /note="Helical"; /evidence="ECO:0000255"	cell redox homeostasis [GO:0045454]; cellular oxidant detoxification [GO:0098869]; glucose homeostasis [GO:0042593]; insulin secretion involved in cellular response to glucose stimulus [GO:0035773]; pancreas development [GO:0031016]; positive regulation of cytosolic calcium ion concentration [GO:0007204]; positive regulation of growth hormone secretion [GO:0060124]; response to glucose [GO:000974…	endoplasmic reticulum [GO:0005783]; endoplasmic reticulum membrane [GO:0005789]	selenium binding [GO:0008430]; thioredoxin-disulfide reductase (NADPH) activity [GO:0004791]	P62341	Thioredoxin reductase-like selenoprotein T (SelT) (EC 1.8.1.9)	9.61485	9.58672	9.61776	9.80538	9.95407	10.0935	9.76987	9.7879	9.77904	9.92742	9.46138	9.41579	9.19417	9.7551	9.87628	10.0094	10.3291	9.83993	10.5562	10.1953	0.00333485	0.974375	0.988423	0.473008	0.000272729	0.00834625	0.317472	0.00673513	0.0534345	NotSig	Up	NotSig	1	1	1	6	6	6	6
Q9BV68	Q9BV68	RNF126	33861	3D-structure;Acetylation;Cytoplasm;Metal-binding;Nucleus;Phosphoprotein;Proteomics identification;Reference proteome;Transferase;Ubl conjugation;Ubl conjugation pathway;Zinc;Zinc-finger	NA	cytoplasm protein quality control by the ubiquitin-proteasome system [GO:0071629]; negative regulation of epidermal growth factor receptor signaling pathway [GO:0042059]; positive regulation of double-strand break repair via homologous recombination [GO:1905168]; proteasome-mediated ubiquitin-dependent protein catabolic process [GO:0043161]; protein K27-linked ubiquitination [GO:0044314]; protein…	cytoplasm [GO:0005737]; cytosol [GO:0005829]; nucleoplasm [GO:0005654]; nucleus [GO:0005634]	epidermal growth factor receptor binding [GO:0005154]; ubiquitin protein ligase activity [GO:0061630]; zinc ion binding [GO:0008270]	Q9BV68	E3 ubiquitin-protein ligase RNF126 (EC 2.3.2.27) (RING finger protein 126)	12.0402	12.2825	12.2081	12.1339	12.2992	12.2471	12.0174	12.0783	12.1616	12.2753	11.1753	11.1035	11.3566	11.0469	11.3043	11.6144	11.4959	11.7545	11.8835	11.9019	0.104263	0.195916	0.457254	-0.357314	0.000274865	0.00838083	-0.321847	0.000716523	0.0168496	NotSig	Down	Down	1	1	1	7	7	7	7
Q9Y2X0	Q9Y2X0	MED16	96793	3D-structure;Activator;Alternative splicing;Direct protein sequencing;Nucleus;Proteomics identification;Reference proteome;Repeat;Transcription;Transcription regulation;WD repeat	NA	positive regulation of DNA-templated transcription [GO:0045893]; positive regulation of transcription elongation by RNA polymerase II [GO:0032968]; positive regulation of transcription initiation by RNA polymerase II [GO:0060261]; regulation of transcription by RNA polymerase II [GO:0006357]; RNA polymerase II preinitiation complex assembly [GO:0051123]; transcription by RNA polymerase II [GO:000…	core mediator complex [GO:0070847]; mediator complex [GO:0016592]; membrane [GO:0016020]; nucleoplasm [GO:0005654]; nucleus [GO:0005634]	nuclear thyroid hormone receptor binding [GO:0046966]; nuclear vitamin D receptor binding [GO:0042809]; transcription coactivator activity [GO:0003713]	Q9Y2X0	Mediator of RNA polymerase II transcription subunit 16 (Mediator complex subunit 16) (Thyroid hormone receptor-associated protein 5) (Thyroid hormone receptor-associated protein complex 95 kDa component) (Trap95) (Vitamin D3 receptor-interacting protein complex 92 kDa component) (DRIP92)	10.6689	10.6439	10.8167	10.6815	10.7415	10.6721	10.8038	10.7706	10.8565	10.9248	10.1319	10.2848	10.3437	10.2666	10.3122	10.9775	10.984	11.0171	11.0993	11.0054	-0.102002	0.0338297	0.242618	0.203321	0.000275734	0.00838083	0.10795	0.0258407	0.11674	NotSig	Up	NotSig	1	1	1	20	21	22	22
Q9NUU6	Q9NUU6	OTULINL	42196	3D-structure;Cytoplasm;Endoplasmic reticulum;Membrane;Nucleus;Proteomics identification;Reference proteome	NA	NA	cytoplasm [GO:0005737]; cytoplasmic side of endoplasmic reticulum membrane [GO:0098554]; nuclear envelope [GO:0005635]	NA	Q9NUU6	Inactive ubiquitin thioesterase OTULINL	11.1979	11.3149	11.5914	11.6612	11.544	11.4419	11.6641	11.7079	11.8186	11.7976	11.1304	11.1395	11.3233	11.0935	11.4503	11.5596	12.048	11.807	12.0529	12.0199	-0.0326488	0.712537	0.850933	0.402082	0.000277741	0.00841319	0.177545	0.058122	0.185824	NotSig	Up	NotSig	1	1	1	15	15	14	15
P84243	P84243	H3-3A	15328	3D-structure;Acetylation;ADP-ribosylation;Chromosome;Citrullination;Direct protein sequencing;Disease variant;DNA-binding;Hydroxylation;Intellectual disability;Lipoprotein;Methylation;Nucleosome core;Nucleus;Phosphoprotein;Proteomics identification;Reference proteome;Ubl conjugation	NA	cell population proliferation [GO:0008283]; embryo implantation [GO:0007566]; male gonad development [GO:0008584]; multicellular organism growth [GO:0035264]; muscle cell differentiation [GO:0042692]; negative regulation of chromosome condensation [GO:1902340]; nucleosome assembly [GO:0006334]; nucleus organization [GO:0006997]; oocyte maturation [GO:0001556]; osteoblast differentiation [GO:00016…	Barr body [GO:0001740]; chromosome, telomeric region [GO:0000781]; extracellular exosome [GO:0070062]; extracellular region [GO:0005576]; inner kinetochore [GO:0000939]; nucleoplasm [GO:0005654]; nucleosome [GO:0000786]; nucleus [GO:0005634]; protein-containing complex [GO:0032991]	nucleosomal DNA binding [GO:0031492]; protein heterodimerization activity [GO:0046982]; RNA polymerase II cis-regulatory region sequence-specific DNA binding [GO:0000978]; RNA polymerase II core promoter sequence-specific DNA binding [GO:0000979]; structural constituent of chromatin [GO:0030527]	P84243	Histone H3.3	5.32716	8.53157	8.52884	8.4245	10.054	8.9322	7.7675	10.7602	7.82324	7.68025	10.4397	10.8632	10.0966	12.1626	12.7917	11.2394	13.5469	13.6721	11.117	13.317	-0.672508	0.417011	0.649426	3.72578	0.000279808	0.00841874	3.31098	0.000818999	0.0179568	NotSig	Up	Up	1	1	1	1	2	2	2
Q15773	Q15773	MLF2	28147	Cytoplasm;Nucleus;Phosphoprotein;Proteomics identification;Reference proteome	NA	regulation of DNA-templated transcription [GO:0006355]	cytoplasm [GO:0005737]; glutamatergic synapse [GO:0098978]; membrane [GO:0016020]; nucleus [GO:0005634]	NA	Q15773	Myeloid leukemia factor 2 (Myelodysplasia-myeloid leukemia factor 2)	12.6486	12.6823	12.4761	12.4691	12.5307	12.5372	12.4026	12.5485	12.1412	12.3925	11.433	11.7973	11.535	11.3904	11.4974	12.4744	12.1489	12.4307	12.398	12.077	-0.14322	0.115716	0.36616	-0.397672	0.000279212	0.00841874	-0.242035	0.0125065	0.0772341	NotSig	Down	NotSig	1	1	1	10	11	11	11
P49366	P49366	DHPS	40971	3D-structure;Alternative splicing;Direct protein sequencing;Disease variant;Hypusine biosynthesis;Intellectual disability;NAD;Phosphoprotein;Proteomics identification;Reference proteome;Transferase	NA	glucose homeostasis [GO:0042593]; peptidyl-lysine modification to peptidyl-hypusine [GO:0008612]; positive regulation of cell population proliferation [GO:0008284]; positive regulation of T cell proliferation [GO:0042102]; spermidine catabolic process [GO:0046203]; spermidine metabolic process [GO:0008216]; translation [GO:0006412]	cytoplasm [GO:0005737]; cytosol [GO:0005829]	deoxyhypusine synthase activity [GO:0034038]; identical protein binding [GO:0042802]	P49366	Deoxyhypusine synthase (DHS) (EC 2.5.1.46)	11.8367	11.8243	11.9149	11.8439	11.7836	11.7041	11.5746	11.6826	11.2185	11.4682	10.9632	10.8994	10.9901	10.6768	10.7423	11.7437	11.4295	11.4189	11.3916	11.1525	0.0682759	0.374723	0.615764	-0.344902	0.00028165	0.00844573	-0.0346452	0.649383	0.787867	NotSig	Down	NotSig	1	1	1	16	17	17	17
P24863	P24863	CCNC	33243	3D-structure;Activator;Alternative splicing;Cyclin;Nucleus;Phosphoprotein;Proteomics identification;Reference proteome;Repressor;Transcription;Transcription regulation	NA	G0 to G1 transition [GO:0045023]; negative regulation of Notch signaling pathway [GO:0045746]; positive regulation of transcription by RNA polymerase II [GO:0045944]	CKM complex [GO:1990508]; cyclin-dependent protein kinase holoenzyme complex [GO:0000307]; mediator complex [GO:0016592]; nucleoplasm [GO:0005654]; nucleus [GO:0005634]	cyclin-dependent protein serine/threonine kinase regulator activity [GO:0016538]; identical protein binding [GO:0042802]	P24863	Cyclin-C (SRB11 homolog) (hSRB11)	11.232	11.245	11.532	11.4246	11.3588	11.8869	11.7472	11.6257	11.6222	11.3953	11.1898	11.2735	11.1398	11.5002	11.5786	11.9383	11.9899	12.245	11.9761	12.7022	-0.197979	0.15631	0.413986	0.613621	0.000283531	0.00847369	0.315936	0.0303927	0.127208	NotSig	Up	NotSig	1	1	1	6	6	6	6
O15431	O15431	SLC31A1	21091	3D-structure;Cell membrane;Copper;Copper transport;Disulfide bond;Endosome;Epilepsy;Glycoprotein;Ion transport;Membrane;Neurodegeneration;Oxidation;Phosphoprotein;Proteomics identification;Reference proteome;Transmembrane;Transmembrane helix;Transport	TRANSMEM 62..82; /note="Helical"; /evidence="ECO:0000255"; TRANSMEM 133..153; /note="Helical"; /evidence="ECO:0000255"; TRANSMEM 157..177; /note="Helical"; /evidence="ECO:0000255"	angiogenesis [GO:0001525]; copper ion import [GO:0015677]; copper ion transport [GO:0006825]; establishment of localization in cell [GO:0051649]; intracellular copper ion homeostasis [GO:0006878]; plasma membrane copper ion transport [GO:0015679]; protein complex oligomerization [GO:0051259]; silver ion transmembrane transport [GO:1902601]; vascular endothelial growth factor receptor-2 signaling …	apical plasma membrane [GO:0016324]; basolateral plasma membrane [GO:0016323]; early endosome membrane [GO:0031901]; intercalated disc [GO:0014704]; late endosome membrane [GO:0031902]; plasma membrane [GO:0005886]; recycling endosome membrane [GO:0055038]	copper ion binding [GO:0005507]; copper ion transmembrane transporter activity [GO:0005375]; identical protein binding [GO:0042802]; silver ion transmembrane transporter activity [GO:0015080]; xenobiotic transmembrane transporter activity [GO:0042910]	O15431	High affinity copper uptake protein 1 (Copper transporter 1) (hCTR1) (Solute carrier family 31 member 1) [Cleaved into: Truncated CTR1 form]	13.1465	11.9267	12.8739	12.7868	13.0149	13.0765	13.2626	13.4289	13.5338	12.7911	13.1249	13.2505	12.8903	12.9077	13.5082	13.2829	13.2542	13.5968	14.1414	14.0868	0.0796965	0.71848	0.854791	1.00006	0.000286312	0.00852828	0.529915	0.0266039	0.117748	NotSig	Up	NotSig	1	1	1	2	2	2	2
Q92945	Q92945	KHSRP	73115	3D-structure;Acetylation;Cytoplasm;Direct protein sequencing;DNA-binding;Isopeptide bond;Methylation;mRNA processing;mRNA splicing;mRNA transport;Nucleus;Phosphoprotein;Proteomics identification;Reference proteome;Repeat;RNA-binding;Transcription;Transcription regulation;Transport;Ubl conjugation	NA	3'-UTR-mediated mRNA destabilization [GO:0061158]; cellular response to cytokine stimulus [GO:0071345]; miRNA metabolic process [GO:0010586]; mRNA processing [GO:0006397]; mRNA transport [GO:0051028]; negative regulation of low-density lipoprotein particle clearance [GO:0010989]; negative regulation of nitric oxide biosynthetic process [GO:0045019]; positive regulation of mRNA catabolic process […	cytoplasm [GO:0005737]; cytosol [GO:0005829]; membrane [GO:0016020]; nucleoplasm [GO:0005654]; nucleus [GO:0005634]	DNA binding [GO:0003677]; mRNA 3'-UTR AU-rich region binding [GO:0035925]; mRNA binding [GO:0003729]; protein folding chaperone [GO:0044183]; RNA binding [GO:0003723]	Q92945	Far upstream element-binding protein 2 (FUSE-binding protein 2) (KH type-splicing regulatory protein) (KSRP) (p75)	16.3227	16.4452	16.3458	16.3656	16.444	16.2875	16.4501	16.3986	16.4928	16.5179	15.4508	15.604	15.5948	15.5926	15.6811	16.1255	16.1234	16.1768	16.3871	16.3953	-0.0898654	0.0940883	0.339021	-0.232213	0.000290614	0.00862765	-0.277085	4.81604e-05	0.00489047	NotSig	Down	Down	1	1	1	46	47	47	47
P21926	P21926	CD9	25416	3D-structure;Cell adhesion;Cell membrane;Direct protein sequencing;Disulfide bond;Fertilization;Glycoprotein;Lipoprotein;Membrane;Palmitate;Proteomics identification;Reference proteome;Secreted;Transmembrane;Transmembrane helix	TRANSMEM 13..33; /note="Helical"; /evidence="ECO:0000255"; TRANSMEM 56..76; /note="Helical"; /evidence="ECO:0000255"; TRANSMEM 88..111; /note="Helical"; /evidence="ECO:0000255"; TRANSMEM 196..221; /note="Helical"; /evidence="ECO:0000255"	cell adhesion [GO:0007155]; cell population proliferation [GO:0008283]; cellular response to low-density lipoprotein particle stimulus [GO:0071404]; fusion of sperm to egg plasma membrane involved in single fertilization [GO:0007342]; glial cell migration [GO:0008347]; myoblast fusion involved in skeletal muscle regeneration [GO:0014905]; negative regulation of cell population proliferation [GO:0…	apical plasma membrane [GO:0016324]; clathrin-coated endocytic vesicle membrane [GO:0030669]; endocytic vesicle membrane [GO:0030666]; external side of plasma membrane [GO:0009897]; extracellular exosome [GO:0070062]; extracellular space [GO:0005615]; extracellular vesicle [GO:1903561]; focal adhesion [GO:0005925]; membrane [GO:0016020]; plasma membrane [GO:0005886]; platelet alpha granule membra…	integrin binding [GO:0005178]	P21926	CD9 antigen (5H9 antigen) (Cell growth-inhibiting gene 2 protein) (Leukocyte antigen MIC3) (Motility-related protein) (MRP-1) (Tetraspanin-29) (Tspan-29) (p24) (CD antigen CD9)	13.9148	14.0189	13.8829	14.0666	14.0231	14.1506	14.0217	13.8405	13.6461	13.8229	13.6789	13.7236	13.6739	13.7551	13.8728	14.2718	14.331	14.1508	14.3469	14.525	0.020293	0.800302	0.903884	0.362282	0.000293903	0.00869643	0.446463	3.43009e-05	0.00394598	NotSig	Up	Up	1	1	1	7	7	7	7
O00425	O00425	IGF2BP3	63705	3D-structure;Alternative splicing;Cytoplasm;Isopeptide bond;mRNA transport;Nucleus;Phosphoprotein;Proteomics identification;Reference proteome;Repeat;RNA-binding;Translation regulation;Transport;Ubl conjugation	NA	anatomical structure morphogenesis [GO:0009653]; CRD-mediated mRNA stabilization [GO:0070934]; mRNA transport [GO:0051028]; negative regulation of translation [GO:0017148]; nervous system development [GO:0007399]; regulation of cytokine production [GO:0001817]; translation [GO:0006412]	cytoplasm [GO:0005737]; cytoplasmic stress granule [GO:0010494]; cytosol [GO:0005829]; nucleus [GO:0005634]; P-body [GO:0000932]	mRNA 3'-UTR binding [GO:0003730]; mRNA 5'-UTR binding [GO:0048027]; N6-methyladenosine-containing RNA reader activity [GO:1990247]; RNA binding [GO:0003723]; translation regulator activity [GO:0045182]	O00425	Insulin-like growth factor 2 mRNA-binding protein 3 (IGF2 mRNA-binding protein 3) (IMP-3) (IGF-II mRNA-binding protein 3) (KH domain-containing protein overexpressed in cancer) (hKOC) (VICKZ family member 3)	13.5573	13.5635	13.5497	13.4897	13.5363	13.4858	13.5771	13.5661	13.5485	13.5599	12.7602	12.8196	12.7413	12.7899	12.6967	13.4282	13.3275	13.4247	13.3894	13.4226	-0.0218001	0.546943	0.742605	-0.162448	0.000297642	0.00875417	-0.171301	0.000177892	0.00890202	NotSig	Down	Down	1	1	1	25	26	26	26
Q99643	Q99643	SDHC	18610	3D-structure;Alternative splicing;Electron transport;Heme;Iron;Membrane;Metal-binding;Mitochondrion;Mitochondrion inner membrane;Proteomics identification;Reference proteome;Transit peptide;Transmembrane;Transmembrane helix;Transport;Tricarboxylic acid cycle	TRANSMEM 66..90; /note="Helical"; /evidence="ECO:0000269|PubMed:37098072, ECO:0007744|PDB:8GS8"; TRANSMEM 111..139; /note="Helical"; /evidence="ECO:0000269|PubMed:37098072, ECO:0007744|PDB:8GS8"; TRANSMEM 147..167; /note="Helical"; /evidence="ECO:0000269|PubMed:37098072, ECO:0007744|PDB:8GS8"	aerobic respiration [GO:0009060]; mitochondrial electron transport, succinate to ubiquinone [GO:0006121]; proton motive force-driven mitochondrial ATP synthesis [GO:0042776]; tricarboxylic acid cycle [GO:0006099]	membrane [GO:0016020]; mitochondrial inner membrane [GO:0005743]; mitochondrion [GO:0005739]; respiratory chain complex II (succinate dehydrogenase) [GO:0045273]	electron transfer activity [GO:0009055]; heme binding [GO:0020037]; metal ion binding [GO:0046872]	Q99643	Succinate dehydrogenase cytochrome b560 subunit, mitochondrial (Integral membrane protein CII-3) (Malate dehydrogenase [quinone] cytochrome b560 subunit) (QPs-1) (QPs1) (Succinate dehydrogenase complex subunit C) (Succinate-ubiquinone oxidoreductase cytochrome B large subunit) (CYBL)	8.48567	9.05641	8.96854	9.02775	7.9855	8.88813	8.67576	8.80584	8.85472	8.91474	8.44379	8.95119	9.20678	8.92512	9.14551	9.60284	10.2704	10.1946	9.69793	10.0712	-0.388028	0.0586623	0.292363	0.874441	0.000297814	0.00875417	0.753536	0.00112483	0.0210313	NotSig	Up	Up	1	1	1	4	3	3	5
O14929	O14929	HAT1	49541	3D-structure;Acetylation;Acyltransferase;Alternative splicing;Cytoplasm;Mitochondrion;Nucleus;Phosphoprotein;Proteomics identification;Reference proteome;Transferase	NA	chromosome organization [GO:0051276]; internal protein amino acid acetylation [GO:0006475]; nucleosome assembly [GO:0006334]; subtelomeric heterochromatin formation [GO:0031509]	chromatin [GO:0000785]; chromosome, telomeric region [GO:0000781]; mitochondrion [GO:0005739]; nuclear matrix [GO:0016363]; nucleoplasm [GO:0005654]; nucleus [GO:0005634]; protein-containing complex [GO:0032991]	histone acetyltransferase activity [GO:0004402]; histone binding [GO:0042393]; histone H4 acetyltransferase activity [GO:0010485]; histone H4K12 acetyltransferase activity [GO:0043997]	O14929	Histone acetyltransferase type B catalytic subunit (EC 2.3.1.48) (Histone acetyltransferase 1)	13.8185	13.7847	13.9407	13.9636	13.9084	14.0606	13.9385	13.9394	14.0609	14.0637	13.4815	13.5256	13.6067	13.4628	13.5311	14.0387	13.9357	14.2976	14.0174	14.0243	0.0650131	0.239901	0.498554	0.243939	0.000301695	0.00883918	0.113711	0.0484854	0.167478	NotSig	Up	NotSig	1	1	1	17	17	16	16
Q86XN8	Q86XN8	MEX3D	64883	3D-structure;Alternative splicing;Cytoplasm;Metal-binding;Nucleus;Phosphoprotein;Proteomics identification;Reference proteome;Repeat;RNA-binding;Zinc;Zinc-finger	NA	mRNA destabilization [GO:0061157]; mRNA localization resulting in post-transcriptional regulation of gene expression [GO:0010609]	nucleus [GO:0005634]; perinuclear region of cytoplasm [GO:0048471]	mRNA 3'-UTR AU-rich region binding [GO:0035925]; RNA binding [GO:0003723]; zinc ion binding [GO:0008270]	Q86XN8	RNA-binding protein MEX3D (RING finger and KH domain-containing protein 1) (RING finger protein 193) (TINO)	9.90538	10.0123	10.1181	10.0932	10.0059	9.83963	9.8103	10.0623	9.88181	9.8343	8.97146	9.32407	8.94101	8.98349	8.97844	9.98898	9.88567	9.81267	9.73296	9.82533	-0.159478	0.0452308	0.27004	-0.336009	0.00030542	0.00891905	-0.196101	0.0167139	0.0914857	NotSig	Down	NotSig	1	1	1	10	10	10	10
Q96I36	Q96I36	COX14	6600	Disease variant;Membrane;Mitochondrion;Mitochondrion outer membrane;Primary mitochondrial disease;Proteomics identification;Reference proteome;Transmembrane;Transmembrane helix	TRANSMEM 15..37; /note="Helical"; /evidence="ECO:0000255"	mitochondrial cytochrome c oxidase assembly [GO:0033617]	mitochondrial inner membrane [GO:0005743]; mitochondrial outer membrane [GO:0005741]; mitochondrion [GO:0005739]	NA	Q96I36	Cytochrome c oxidase assembly protein COX14	5.93128	7.93555	8.34215	8.90375	8.6107	8.85077	8.84364	8.86431	9.25289	8.34439	9.35123	9.26962	8.62024	9.22165	9.07564	9.89284	10.5022	10.3479	9.68473	10.3341	-0.399744	0.327088	0.576784	1.80782	0.000306616	0.00892484	0.923498	0.0327672	0.132871	NotSig	Up	NotSig	1	1	1	1	2	2	2
O43772	O43772	SLC25A20	32944	Acetylation;Disease variant;Lipid transport;Membrane;Mitochondrion;Mitochondrion inner membrane;Proteomics identification;Reference proteome;Repeat;Transmembrane;Transmembrane helix;Transport	TRANSMEM 13..31; /note="Helical; Name=1"; /evidence="ECO:0000255"; TRANSMEM 74..93; /note="Helical; Name=2"; /evidence="ECO:0000255"; TRANSMEM 113..131; /note="Helical; Name=3"; /evidence="ECO:0000255"; TRANSMEM 171..190; /note="Helical; Name=4"; /evidence="ECO:0000255"; TRANSMEM 212..230; /note="Helical; Name=5"; /evidence="ECO:0000255"; TRANSMEM 268..287; /note="Helical; Name=6"; /evidence="ECO…	carnitine shuttle [GO:0006853]; carnitine transmembrane transport [GO:1902603]; in utero embryonic development [GO:0001701]; mitochondrial transport [GO:0006839]	cytosol [GO:0005829]; mitochondrial envelope [GO:0005740]; mitochondrial inner membrane [GO:0005743]; mitochondrion [GO:0005739]	carnitine:O-acyl-L-carnitine antiporter activity [GO:0005476]; O-acyl-L-carnitine transmembrane transporter activity [GO:0015227]	O43772	Mitochondrial carnitine/acylcarnitine carrier protein (Carnitine/acylcarnitine translocase) (CAC) (CACT) (Solute carrier family 25 member 20)	10.6083	10.6391	10.5731	10.6498	10.8665	10.6522	10.8271	10.7207	10.9533	11.1379	10.191	10.4504	10.2545	10.4664	10.616	10.8527	11.3014	10.8806	11.1784	11.0947	-0.0193499	0.815931	0.911395	0.373448	0.000309127	0.0089687	0.182499	0.0401371	0.1487	NotSig	Up	NotSig	1	1	1	15	15	15	15
P00846	P00846	MT-ATP6	24817	3D-structure;ATP synthesis;Cardiomyopathy;CF(0);Disease variant;Hydrogen ion transport;Ion transport;Leber hereditary optic neuropathy;Leigh syndrome;Membrane;Mitochondrion;Mitochondrion inner membrane;Neuropathy;Primary mitochondrial disease;Proteomics identification;Reference proteome;Retinitis pigmentosa;Transmembrane;Transmembrane helix;Transport	TRANSMEM 6..26; /note="Helical"; /evidence="ECO:0000255"; TRANSMEM 68..88; /note="Helical"; /evidence="ECO:0000255"; TRANSMEM 97..117; /note="Helical"; /evidence="ECO:0000255"; TRANSMEM 138..158; /note="Helical"; /evidence="ECO:0000255"; TRANSMEM 164..184; /note="Helical"; /evidence="ECO:0000255"; TRANSMEM 189..209; /note="Helical"; /evidence="ECO:0000255"	proton motive force-driven ATP synthesis [GO:0015986]; proton motive force-driven mitochondrial ATP synthesis [GO:0042776]; proton transmembrane transport [GO:1902600]; response to hyperoxia [GO:0055093]	mitochondrial inner membrane [GO:0005743]; mitochondrion [GO:0005739]; proton-transporting ATP synthase complex [GO:0045259]	proton channel activity [GO:0015252]	P00846	ATP synthase F(0) complex subunit a (F-ATPase protein 6) (Proton-conducting channel, ATP synthase F(0) complex subunit a)	11.97	11.1812	12.2349	12.1801	12.1379	12.1924	12.1049	12.0233	11.8766	12.0538	11.7346	12.2567	12.1983	11.9027	12.5135	12.4664	13.0101	13.0931	13.2818	13.2786	-0.275542	0.139606	0.394236	0.807173	0.000318916	0.009198	0.697631	0.00116559	0.0212133	NotSig	Up	Up	1	1	1	2	2	2	2
Q9NR77	Q9NR77	PXMP2	22253	Membrane;Peroxisome;Proteomics identification;Reference proteome;Transmembrane;Transmembrane helix	TRANSMEM 31..51; /note="Helical"; /evidence="ECO:0000255"; TRANSMEM 76..96; /note="Helical"; /evidence="ECO:0000255"; TRANSMEM 115..135; /note="Helical"; /evidence="ECO:0000255"; TRANSMEM 174..194; /note="Helical"; /evidence="ECO:0000255"	NA	cytoplasm [GO:0005737]; cytosol [GO:0005829]; membrane [GO:0016020]; peroxisomal membrane [GO:0005778]; protein-containing complex [GO:0032991]	NA	Q9NR77	Peroxisomal membrane protein 2 (22 kDa peroxisomal membrane protein)	11.3436	11.1186	11.7068	11.8467	11.3741	11.4666	11.6803	11.8893	11.8325	11.813	11.1632	11.3655	11.4061	11.5222	11.443	11.7552	12.3405	12.265	12.082	12.6016	-0.193135	0.120662	0.371451	0.536515	0.000319089	0.009198	0.277913	0.0313202	0.129693	NotSig	Up	NotSig	1	1	1	8	8	8	8
Q9HCE0	Q9HCE0	EPG5	292481	3D-structure;Alternative splicing;Autophagy;Cataract;Coiled coil;Cytoplasm;Disease variant;Lysosome;Phosphoprotein;Proteomics identification;Reference proteome	NA	autophagosome maturation [GO:0097352]; cellular response to dsDNA [GO:1990786]; defense response to virus [GO:0051607]; endocytic recycling [GO:0032456]; endosome to lysosome transport [GO:0008333]; gene expression [GO:0010467]; homeostasis of number of retina cells [GO:0048877]; host-mediated regulation of intestinal microbiota composition [GO:0048874]; inclusion body assembly [GO:0070841]; infl…	cytoplasm [GO:0005737]; lysosome [GO:0005764]; perinuclear region of cytoplasm [GO:0048471]	NA	Q9HCE0	Ectopic P granules protein 5 homolog	11.469	11.4361	11.5348	11.5993	11.3548	11.5083	11.4813	11.5708	11.3052	11.4416	11.2771	11.239	11.1997	11.0803	10.9228	11.7901	11.5247	11.8073	11.5561	11.4316	0.161076	0.0275646	0.231381	0.302281	0.000323594	0.00925572	0.319781	0.000188034	0.00923226	NotSig	Up	Up	1	1	1	62	58	63	57
Q9H1P3	Q9H1P3	OSBPL2	55201	3D-structure;Alternative splicing;Cell membrane;Cytoplasm;Deafness;Lipid droplet;Lipid transport;Lipid-binding;Membrane;Non-syndromic deafness;Phosphoprotein;Proteomics identification;Reference proteome;Transport	NA	bile acid biosynthetic process [GO:0006699]; cholesterol transport [GO:0030301]; intracellular cholesterol transport [GO:0032367]; phospholipid transport [GO:0015914]; plasma membrane organization [GO:0007009]; protein homotetramerization [GO:0051289]; regulation of presynaptic cytosolic calcium ion concentration [GO:0099509]; regulation of synaptic vesicle priming [GO:0010807]	cytoplasmic side of plasma membrane [GO:0009898]; cytosol [GO:0005829]; glutamatergic synapse [GO:0098978]; lipid droplet [GO:0005811]; perinuclear endoplasmic reticulum [GO:0097038]; plasma membrane [GO:0005886]; presynaptic active zone cytoplasmic component [GO:0098831]	cholesterol binding [GO:0015485]; cholesterol transfer activity [GO:0120020]; phosphatidylinositol transfer activity [GO:0008526]; phosphatidylinositol-4,5-bisphosphate binding [GO:0005546]; sterol transfer activity [GO:0120015]	Q9H1P3	Oxysterol-binding protein-related protein 2 (ORP-2) (OSBP-related protein 2)	11.3234	11.2234	11.2544	11.3372	11.219	10.9209	10.8095	10.8865	10.5705	10.7353	10.4378	10.3792	10.4692	10.2835	10.1596	11.0042	10.7981	11.0336	10.6652	10.8146	0.129058	0.0522725	0.28241	-0.280025	0.000322878	0.00925572	0.206566	0.00399328	0.0402753	NotSig	Down	Up	1	1	1	21	22	22	22
Q9UKR5	Q9UKR5	ERG28	15864	Endoplasmic reticulum;Lipid biosynthesis;Lipid metabolism;Membrane;Proteomics identification;Reference proteome;Steroid biosynthesis;Steroid metabolism;Sterol biosynthesis;Sterol metabolism;Transmembrane;Transmembrane helix	TRANSMEM 4..24; /note="Helical"; /evidence="ECO:0000255"; TRANSMEM 52..72; /note="Helical"; /evidence="ECO:0000255"; TRANSMEM 79..99; /note="Helical"; /evidence="ECO:0000255"; TRANSMEM 105..125; /note="Helical"; /evidence="ECO:0000255"	sterol biosynthetic process [GO:0016126]	endoplasmic reticulum [GO:0005783]; endoplasmic reticulum membrane [GO:0005789]; membrane [GO:0016020]; transport vesicle [GO:0030133]	identical protein binding [GO:0042802]; protein-macromolecule adaptor activity [GO:0030674]	Q9UKR5	Ergosterol biosynthetic protein 28 homolog	9.55644	9.81618	9.95043	9.82932	9.75371	10.1094	10.2039	9.88394	9.80598	9.98587	9.73206	9.77947	9.83429	9.99263	9.69806	10.596	9.64723	10.3985	10.3373	10.6574	0.128454	0.399161	0.636378	0.673766	0.000325051	0.00925572	0.457298	0.00706247	0.0547357	NotSig	Up	NotSig	1	1	1	4	3	3	4
Q15269	Q15269	PWP2	102452	3D-structure;Nucleus;Phosphoprotein;Proteomics identification;Reference proteome;Repeat;WD repeat	NA	maturation of SSU-rRNA from tricistronic rRNA transcript (SSU-rRNA, 5.8S rRNA, LSU-rRNA) [GO:0000462]; ribosomal small subunit assembly [GO:0000028]; ribosomal small subunit biogenesis [GO:0042274]	nucleoplasm [GO:0005654]; Pwp2p-containing subcomplex of 90S preribosome [GO:0034388]; small-subunit processome [GO:0032040]	RNA binding [GO:0003723]	Q15269	Periodic tryptophan protein 2 homolog	12.2359	12.3294	12.4366	12.4531	12.5071	12.3258	12.6247	12.5974	12.6163	12.7294	11.9414	12.0161	12.0416	12.0043	12.1621	12.6275	12.8184	12.6599	12.8346	12.87	-0.101347	0.10422	0.351173	0.267381	0.000325234	0.00925572	0.0803447	0.191004	0.382564	NotSig	Up	NotSig	1	1	1	41	40	42	42
Q9Y3Q3	Q9Y3Q3	TMED3	24777	Alternative splicing;Cytoplasmic vesicle;Endoplasmic reticulum;Golgi apparatus;Membrane;Protein transport;Proteomics identification;Reference proteome;Signal;Transmembrane;Transmembrane helix;Transport	TRANSMEM 181..201; /note="Helical"; /evidence="ECO:0000255"	endoplasmic reticulum to Golgi vesicle-mediated transport [GO:0006888]; Golgi organization [GO:0007030]; intracellular protein transport [GO:0006886]	COPI vesicle coat [GO:0030126]; COPII-coated ER to Golgi transport vesicle [GO:0030134]; endoplasmic reticulum [GO:0005783]; endoplasmic reticulum membrane [GO:0005789]; endoplasmic reticulum-Golgi intermediate compartment [GO:0005793]; endoplasmic reticulum-Golgi intermediate compartment membrane [GO:0033116]; Golgi apparatus [GO:0005794]; Golgi cisterna membrane [GO:0032580]; Golgi membrane [GO…	NA	Q9Y3Q3	Transmembrane emp24 domain-containing protein 3 (Membrane protein p24B) (p24 family protein gamma-4) (p24gamma4) (p26)	10.3613	10.8445	10.9414	10.9272	10.7596	10.9461	11.2622	10.7444	10.9771	11.1103	10.7271	10.797	10.83	10.7728	10.4069	11.1927	11.5571	11.722	11.6295	11.6483	-0.199928	0.137392	0.391523	0.580635	0.000326904	0.00927371	0.339713	0.0171483	0.0929273	NotSig	Up	NotSig	1	1	1	6	7	7	7
Q00059	Q00059	TFAM	29097	3D-structure;Activator;Alternative splicing;Direct protein sequencing;Disease variant;DNA-binding;Mitochondrion;Mitochondrion nucleoid;Phosphoprotein;Primary mitochondrial disease;Proteomics identification;Reference proteome;Repeat;Transcription;Transcription regulation;Transit peptide	NA	mitochondrial respiratory chain complex assembly [GO:0033108]; mitochondrial transcription [GO:0006390]; positive regulation of DNA-templated transcription [GO:0045893]; regulation of transcription by RNA polymerase II [GO:0006357]; response to hypoxia [GO:0001666]; response to nutrient [GO:0007584]; transcription initiation at mitochondrial promoter [GO:0006391]	cytosol [GO:0005829]; mitochondrial matrix [GO:0005759]; mitochondrial nucleoid [GO:0042645]; mitochondrion [GO:0005739]; nucleus [GO:0005634]; protein-containing complex [GO:0032991]	chromatin binding [GO:0003682]; DNA binding, bending [GO:0008301]; heat shock protein binding [GO:0031072]; mitochondrial promoter sequence-specific DNA binding [GO:0001018]; mitochondrial transcription factor activity [GO:0034246]; RNA binding [GO:0003723]; sequence-specific DNA binding [GO:0043565]; transcription cis-regulatory region binding [GO:0000976]; transcription coactivator binding [GO:…	Q00059	Transcription factor A, mitochondrial (mtTFA) (Mitochondrial transcription factor 1) (MtTF1) (Transcription factor 6) (TCF-6) (Transcription factor 6-like 2)	14.736	14.9779	14.7627	14.7776	14.8535	14.8031	14.919	14.8135	14.9604	14.9376	13.8444	14.0514	13.873	13.9336	14.0284	14.5478	14.717	14.5185	14.7924	14.8774	-0.150615	0.0268178	0.230762	-0.280384	0.000330985	0.00935976	-0.346269	3.84696e-05	0.004244	NotSig	Down	Down	1	1	1	22	23	25	23
Q9HAV4	Q9HAV4	XPO5	136311	3D-structure;Acetylation;Cytoplasm;Direct protein sequencing;Host-virus interaction;Nucleus;Phosphoprotein;Protein transport;Proteomics identification;Reference proteome;RNA-binding;RNA-mediated gene silencing;Transport;tRNA-binding	NA	miRNA metabolic process [GO:0010586]; pre-miRNA export from nucleus [GO:0035281]; protein export from nucleus [GO:0006611]; RNA export from nucleus [GO:0006405]	cytoplasm [GO:0005737]; cytosol [GO:0005829]; nucleoplasm [GO:0005654]; nucleus [GO:0005634]; RISC complex [GO:0016442]; RNA nuclear export complex [GO:0042565]	mRNA binding [GO:0003729]; nuclear export signal receptor activity [GO:0005049]; pre-miRNA binding [GO:0070883]; RISC complex binding [GO:1905172]; RNA binding [GO:0003723]; small GTPase binding [GO:0031267]; tRNA binding [GO:0000049]	Q9HAV4	Exportin-5 (Exp5) (Ran-binding protein 21)	12.312	12.4194	12.5713	12.6192	12.5959	12.5482	12.5915	12.5649	12.433	12.5203	12.1166	12.0387	12.1989	12.0782	12.1165	12.6179	12.6699	12.8157	12.6708	12.6929	0.0435657	0.408429	0.643426	0.232509	0.000333757	0.00940836	0.203729	0.00108213	0.0207287	NotSig	Up	Up	1	1	1	45	46	46	47
Q6UXD5	Q6UXD5	SEZ6L2	97560	Alternative splicing;Cell membrane;Disulfide bond;Endoplasmic reticulum;Glycoprotein;Membrane;Proteomics identification;Reference proteome;Repeat;Signal;Sushi;Transmembrane;Transmembrane helix	TRANSMEM 845..865; /note="Helical"; /evidence="ECO:0000255"	synapse maturation [GO:0060074]	endoplasmic reticulum [GO:0005783]; endoplasmic reticulum membrane [GO:0005789]; neuronal cell body [GO:0043025]; plasma membrane [GO:0005886]	NA	Q6UXD5	Seizure 6-like protein 2	10.1239	10.4334	10.3716	10.3954	10.3539	10.3759	10.2932	10.3162	10.2666	10.1353	9.14081	9.32385	9.31907	9.51133	8.99882	10.1035	10.0932	10.473	9.96265	10.1986	-0.25653	0.0144467	0.195045	-0.423944	0.000335409	0.00940909	-0.367767	0.00118173	0.0212903	NotSig	Down	Down	1	1	1	10	12	13	12
P27824	P27824	CANX	67568	Acetylation;Alternative splicing;Calcium;Chaperone;Direct protein sequencing;Disulfide bond;Endoplasmic reticulum;Host-virus interaction;Lectin;Lipoprotein;Membrane;Metal-binding;Mitochondrion;Palmitate;Phosphoprotein;Proteomics identification;Reference proteome;Repeat;Signal;Transmembrane;Transmembrane helix;Ubl conjugation	TRANSMEM 482..502; /note="Helical"; /evidence="ECO:0000255"	clathrin-dependent endocytosis [GO:0072583]; ERAD pathway [GO:0036503]; protein folding [GO:0006457]; protein folding in endoplasmic reticulum [GO:0034975]; protein secretion [GO:0009306]; synaptic vesicle endocytosis [GO:0048488]; viral protein processing [GO:0019082]	endoplasmic reticulum [GO:0005783]; endoplasmic reticulum lumen [GO:0005788]; endoplasmic reticulum membrane [GO:0005789]; endoplasmic reticulum quality control compartment [GO:0044322]; extracellular exosome [GO:0070062]; lumenal side of endoplasmic reticulum membrane [GO:0098553]; melanosome membrane [GO:0033162]; membrane [GO:0016020]; mitochondria-associated endoplasmic reticulum membrane con…	calcium ion binding [GO:0005509]; carbohydrate binding [GO:0030246]; RNA binding [GO:0003723]; unfolded protein binding [GO:0051082]	P27824	Calnexin (IP90) (Major histocompatibility complex class I antigen-binding protein p88) (p90)	16.7217	16.6804	16.7339	16.6847	16.6814	16.7392	16.9393	16.8556	16.9247	16.9245	16.2465	16.4931	16.3996	16.3843	16.5701	16.8865	17.0624	16.9781	17.1116	17.238	-0.0791975	0.21058	0.472597	0.274968	0.000335889	0.00940909	0.0985263	0.124155	0.295125	NotSig	Up	NotSig	1	1	1	55	56	56	56
[truncated: 8,618 more rows]
[truncated: 16 more columns]

## Sheet: Sample Key
			Sample 1,2,3,4,5	5 Biological replicates of IAP neg control A559 tretament
			Sample 7,8,9,10,11	5 Biological replicates of TEAD neg control A561 tretament
			Sample 13,14,15,16,17	5 Biological replicates of IPD A538 tretament
			Sample 19,20,21,22,23	5 biological replicates of DMSO tretament

## Sheet: Common downregulated proteins
PG.Genes	Significance_IPD.XB2.A538_DMSO.R4	Significance_IPD.XB2.A538_IAP.NegativeControl.A559.R4	Significance_IPD.XB2.A538_TEAD.NegativeControl.A561.R4	IPD.XB2.A538_DMSO.R4_up	IPD.XB2.A538_IAP.NegativeControl.A559.R4_up	IPD.XB2.A538_TEAD.NegativeControl.A561.R4_up	IPD.XB2.A538_DMSO.R4_down	IPD.XB2.A538_IAP.NegativeControl.A559.R4_down	IPD.XB2.A538_TEAD.NegativeControl.A561.R4_down
[truncated: 772 more rows]
