# Supplementary material for: Expanding the toolbox to develop IAP-based degraders of TEAD transcription factors
Source: Commun Chem. 2026 Jan 19;9:69. doi: 10.1038/s42004-025-01871-x (PMC12873239; doi:10.1038/s42004-025-01871-x)
Supplement: Supplementary file 5 — Supplementary Data 3 [file 42004_2025_1871_MOESM5_ESM.xlsx]

## Sheet: IPD A538 vs DMSO_All proteins
PG.Genes	corrected_IPD.XB2.A538_DMSO.R4_logFC	Minus Log 10 p value
PDE6D	-2.13575	9.46376
SQSTM1	0.662932	9.37587
SQLE	0.674233	7.18267
APOB	0.467065	6.95694
HMGCS1	0.76471	6.89177
GATD1	0.774631	6.81672
LOX	-0.457806	6.65913
FDFT1	0.502662	6.46882
MAP3K6	-0.639525	6.40591
LDLR	0.526138	6.06016
BIRC2	-1.35296	6.0371
NUDT22	0.66038	5.90491
SCD	1.01704	5.82429
OXTR	-0.686741	5.81961
DUSP14	-0.587574	5.37718
COQ5	0.589441	5.37307
CYP51A1	0.319736	5.27757
SRXN1	0.737333	5.16333
VGLL3	-0.767569	4.84252
PDE4DIP	0.335259	4.81683
AMD1	0.465638	4.78878
IFITM2	-0.544646	4.77978
VSIR	-0.402202	4.6716
PRXL2C	-0.259196	4.62096
JUNB	0.515616	4.5931
SPIN4	-0.8344	4.55515
NOSIP	0.263091	4.49895
TMX3	-0.238817	4.47561
MLPH	0.68676	4.41861
PHLDA3	-0.395888	4.36472
ZFP36L1	0.342622	4.32515
SDF4	-0.412609	4.23185
RANGAP1	0.200941	4.23152
COASY	-0.295478	4.19431
FAM168B	1.36348	4.1751
LPIN1	0.431219	4.15015
BCAR3	0.280208	4.14382
TRIM16	0.477481	4.13606
PHKG2	0.435636	3.94681
WDR54	0.415811	3.84096
TMSB4X	0.396403	3.83845
CAVIN2	-0.198577	3.75664
MAPRE3	0.262032	3.73749
MB21D2	0.258961	3.72058
CHST12	-0.653674	3.69866
ALDH3B1	-0.610543	3.69569
IFRD2	0.462421	3.68663
CREB3L1	1.47528	3.67178
CPA4	-0.312898	3.6557
SLC25A26	1.34889	3.65564
NUSAP1	-0.249592	3.65048
IDI1	0.504437	3.64878
FBXL12	0.26163	3.63445
USP1	-0.315651	3.61777
BCAR1	0.323547	3.59043
FSTL1	-0.287405	3.58086
CNEP1R1	-0.946901	3.57863
ALDH1A3	0.256886	3.54073
TRIM47	0.309396	3.53824
TEAD1	-0.518619	3.51682
ZNF724	-0.844467	3.47834
SOX9	0.408718	3.46806
PKMYT1	-0.387329	3.45368
FASN	0.261768	3.4283
PTPA	0.235511	3.39169
PARP10	0.228985	3.39065
PAX6	-0.308253	3.38425
ACTMAP	0.443298	3.36384
CUL7	0.330218	3.35421
ZNF195	0.584475	3.33769
CNTN1	2.51631	3.33589
TENM2	-0.187083	3.33073
WDR19	-1.6064	3.31952
KIF22	-0.218076	3.31894
PPFIBP2	-1.68051	3.31416
RAB11FIP2	0.275944	3.30842
FDX1	-0.249498	3.29114
RIGI	0.292766	3.27838
FHOD1	0.215871	3.27117
FAM83A	-0.172604	3.25946
POLR1F	-0.306325	3.2579
CYB5A	-0.282732	3.25138
MAGED1	-0.472531	3.24637
MTSS1	0.23297	3.23404
NKX3-1	1.97621	3.23076
SULF1	-0.616148	3.21006
PHLDA2	0.385898	3.20862
TFE3	0.353411	3.19213
ITGA2	0.18668	3.19168
RAB3GAP1	0.228645	3.18967
DCBLD2	0.219411	3.17608
TSR2	0.393649	3.17527
PXK	0.298636	3.1535
POLE2	-0.265008	3.13181
GLYCTK	-0.551033	3.13155
KSR1	0.611022	3.12214
HOMER1	0.449213	3.11861
NECAP2	0.310091	3.09341
C6orf120	-0.54336	3.0881
FADS2	0.399642	3.08799
PUS3	0.324599	3.08592
ANTKMT	-0.417562	3.0834
STMN3	0.293563	3.0794
ATG2A	0.353379	3.07417
BAIAP2L1	-0.154472	3.06968
RBMX2	-0.224853	3.0696
TCAF1	0.260732	3.0564
KIF3B	0.265261	3.05066
TBK1	0.227115	3.04869
TMEM131L	-0.538491	3.04539
G3BP2	0.170224	3.03236
DLC1	0.207972	3.00688
ELL2	-0.334459	3.00412
OGA	0.190418	3.00164
TNFAIP2	0.218566	2.99246
PIK3CB	0.340853	2.98915
NAV2	0.298237	2.98795
KIF18A	-0.243827	2.97602
MAPK1IP1L	2.06265	2.96643
CCDC186	0.309874	2.96302
WDR18	-0.202336	2.95485
TINAGL1	0.529013	2.95095
FMNL3	0.210853	2.94278
MAPK9	0.329004	2.93911
KLC2	0.220564	2.93911
LIX1L	-0.287096	2.92749
PI4KB	0.267939	2.92467
NDUFA10	-0.236154	2.91994
SORT1	-0.238002	2.91619
ANLN	-0.169678	2.913
PLEKHO2	0.254908	2.90892
MTR	0.235252	2.90886
MVK	0.332454	2.90442
GPHN	0.203157	2.89398
BMAL1	-0.42673	2.88512
ECM1	-0.310674	2.87237
SEC24D	0.216544	2.8712
LIAS	0.509823	2.86954
TMEM178B	2.34891	2.85525
ACOT8	-0.367045	2.85392
SYNE2	-0.169037	2.85313
VPS51	-0.199424	2.8531
WNT5B	-0.408422	2.84718
PRKCD	0.251303	2.84712
RABGAP1	0.179207	2.83709
SCFD2	-0.202467	2.82908
USP19	0.240304	2.82725
PRKD2	0.263585	2.82368
TRIM59	-0.564011	2.82355
NGLY1	0.187627	2.82342
PIMREG	-0.518352	2.82306
SUSD6	1.16376	2.82069
GJC1	-0.623613	2.81828
E2F7	-0.355128	2.81796
CDCA7L	-0.344082	2.81659
EXO1	-0.359503	2.79139
CELF2	-0.201641	2.78069
MVD	0.294142	2.78029
BCAM	-0.169756	2.78
ANKRD50	0.225932	2.77861
SEC14L1	0.322745	2.77572
LITAF	-0.334511	2.77502
PCLAF	-0.286324	2.77374
LRIG1	0.645166	2.77308
SCYL1	0.152626	2.76575
MRPL54	-0.456371	2.75848
ABRAXAS1	0.526184	2.75108
FRMD4A	0.248139	2.74932
GIPC1	0.167781	2.74901
SPTLC2	-0.222976	2.74101
C11orf68	0.30528	2.73539
GPRC5B	0.30824	2.72338
TP73	-0.453641	2.71496
SUFU	0.256304	2.71203
THOP1	0.137832	2.70837
MYLK	0.263529	2.70816
CAMK1	0.248543	2.70417
CEBPD	-0.435801	2.70023
DSC3	-0.262344	2.69548
MEAF6	-0.233332	2.69301
RNF123	0.300029	2.69072
TUBB3	0.226601	2.67774
H1-10	-0.221728	2.6752
PPIP5K2	0.191629	2.67444
ENC1	0.30302	2.67341
HAS2	-0.471862	2.67265
MATN3	0.264896	2.67187
PEG10	0.201651	2.66588
BANP	-0.254714	2.66476
EIF2B2	0.165205	2.66288
PLEKHG2	-0.919506	2.65149
CIAO1	0.274374	2.65019
CPD	-0.186508	2.64575
PHLDA1	0.403343	2.64407
TPST1	0.39169	2.64058
NUFIP1	-0.296331	2.6365
ACLY	0.16246	2.636
TNFRSF6B	0.945411	2.6356
SNRPB	0.523277	2.63364
SKIC2	0.17123	2.63359
LRSAM1	0.208642	2.63336
ECD	0.177761	2.63239
CENPQ	-0.211244	2.62993
SEC24A	0.195021	2.623
NEMP1	-0.200486	2.62224
GYPC	-0.715598	2.61854
EXOSC3	-0.160385	2.60872
SF3A2	-0.185369	2.60747
SOX13	-0.386457	2.60395
PAFAH2	-0.571246	2.6017
MTSS2	0.245097	2.60091
IGFBP3	-0.538639	2.59918
BNIP3	-0.348884	2.59858
E2F8	-0.449091	2.5965
TUT7	0.198771	2.59467
NIPAL3	-0.577414	2.59224
SRCIN1	0.273081	2.59177
MAP2K4	0.181722	2.59105
PIGH	-1.23408	2.58734
RAP2C	0.349913	2.57687
SMAD3	0.189394	2.57641
SRSF10	-0.172514	2.57606
AKAP13	0.204864	2.57079
CLIC1	0.21182	2.56874
RAD18	-0.221901	2.56835
SEPTIN3	0.161553	2.56643
SFR1	-0.512052	2.56569
ISG20	0.776295	2.56368
CDS2	-0.28652	2.56085
COPG1	0.127245	2.55987
CDK17	0.216155	2.55665
NRP2	0.322263	2.55486
NDFIP2	-0.455582	2.55372
ABCA1	-0.284818	2.55134
CALR	-0.174764	2.5386
TACC1	-0.208362	2.53823
HMOX1	0.280311	2.52041
KLHDC4	0.179778	2.51348
PDK2	-0.254935	2.51181
SGO2	-0.300691	2.50827
ARID5B	-0.387653	2.50742
NMNAT1	-0.207552	2.50278
NAF1	-0.249494	2.49073
TRMT44	-1.11671	2.4879
ALDH3A2	-0.186625	2.48752
CBFB	0.246444	2.48701
DNASE1L1	-0.543149	2.48619
ACSS2	0.16294	2.48602
INTS3	-0.171575	2.48447
HAGHL	0.567651	2.47901
GCLM	0.335273	2.47478
THEM6	-0.238929	2.47339
MRPS6	-0.212577	2.47273
STK3	0.175337	2.47058
LAMB2	-0.171412	2.47007
RBP1	-1.09845	2.46572
KLHL5	0.660482	2.45964
ACVR1	0.36208	2.45922
LYRM7	-0.189925	2.45728
BRD9	-0.272252	2.45603
BCL10	0.249841	2.45341
RAE1	-0.130179	2.45088
VTA1	0.208363	2.44891
FBH1	0.416713	2.44772
RNF135	-1.7538	2.44648
IVD	-0.158519	2.44372
FKBP1B	0.393465	2.44123
METAP1D	-0.423844	2.43916
H1-4	-0.199964	2.4385
AK6	0.208672	2.43766
GFPT2	0.2024	2.43038
CDC42EP4	0.160658	2.42754
ACACA	0.231073	2.42511
LIMCH1	-0.210801	2.42079
FASTKD3	-0.348928	2.41893
STK26	0.241588	2.41687
GBP1	0.180794	2.41069
GNB5	0.480476	2.40969
MECR	-0.181122	2.40942
HTATSF1	-0.181993	2.40749
TRIO	0.167922	2.40205
IDH1	0.222665	2.40076
MTFR1L	-0.210109	2.40027
PNKD	0.425866	2.39999
CDCA8	-0.200415	2.39981
BIRC6	-0.205264	2.39397
FN1	-0.230438	2.39151
ARHGAP42	-0.497959	2.39012
AKT1	0.194397	2.38992
NDUFS6	-0.233525	2.38796
TCEA2	-0.258042	2.38684
NIBAN2	0.146778	2.38581
TMEM70	-0.185162	2.38069
TCEA3	-0.176566	2.3796
UGCG	0.259919	2.3787
AKT3	0.26256	2.37631
KDM4D	-1.8303	2.37534
GAREM2	-1.3271	2.37334
SYNJ2	0.235163	2.37033
CARD16	0.7684	2.36986
ECH1	-0.237268	2.3696
SMAP1	0.291377	2.36803
SPATA20	-0.158941	2.36642
IKBKB	0.240244	2.36618
VRK1	-0.157739	2.36028
SNUPN	0.31688	2.36019
UPP1	-0.392487	2.3585
RELA	0.160743	2.35691
UHRF1	-0.179832	2.35575
SMTN	0.170543	2.35543
MIEF2	-0.30611	2.35157
TNS3	0.208911	2.35135
ASPM	-0.221039	2.34721
ATAD2	-0.256715	2.34601
MPP1	0.176061	2.34497
SESTD1	0.203532	2.34277
LMO7	-0.151119	2.33798
UAP1L1	0.246147	2.33426
MIF	0.396956	2.33335
PDCD2L	0.187861	2.33244
FBXO7	0.236037	2.33074
PACS2	0.328062	2.32406
AUH	-0.243682	2.31991
GMPPB	0.152155	2.31377
PHKA2	0.249855	2.31247
CCDC93	0.130329	2.30852
ATG3	0.201583	2.29615
MMP14	0.195333	2.29368
SLC6A13	0.961313	2.2904
STUB1	0.138803	2.28948
MAP7D1	0.218416	2.27569
EHD3	0.200049	2.27221
ITGAE	-0.272517	2.26632
ISYNA1	0.190975	2.26602
RBPMS2	-0.351924	2.26428
PRNP	0.292211	2.26199
CTSO	-1.43284	2.25886
RALGPS2	0.454307	2.25745
PHB1	-0.161079	2.25163
SNX19	-0.196982	2.24907
BRF1	-0.28957	2.24723
INCENP	-0.202573	2.24587
NIN	-0.331261	2.24545
WARS2	-0.257155	2.24385
ZFPM2	-0.213866	2.24212
BLM	-0.270592	2.24076
ATAD1	-0.221349	2.23928
PTPN3	0.313525	2.23762
SMG5	0.326531	2.23696
PRKAR1B	0.305722	2.2368
IBA57	-0.207363	2.23593
NR2F6	-0.365385	2.23201
TUBB4B	-0.740955	2.232
SREBF1	0.393649	2.22989
FLOT1	-0.143842	2.22949
SDHAF2	-0.250934	2.22894
TNFRSF12A	0.50904	2.22764
PPP6C	0.191253	2.2275
IKBKG	0.285245	2.22585
GM2A	-0.240073	2.22536
HSPA2	-0.554528	2.22228
PHOX2B	-0.313998	2.21785
PPP1R11	0.378925	2.21751
NFKBIB	0.225447	2.21358
FAM20B	0.279936	2.21175
PPP2R2A	0.220008	2.20554
GATA4	-0.418269	2.20453
HDAC8	0.648666	2.20243
FLCN	0.188893	2.20009
AP1S3	0.472775	2.19931
KANK2	0.160304	2.1991
MTHFR	0.247106	2.198
SEC16A	0.141544	2.19605
CHORDC1	0.182218	2.19476
THOC6	-0.144893	2.18838
SMYD5	0.24263	2.18578
VAV2	0.169833	2.18431
DCDC2	-0.199709	2.18121
KLF3	-0.430381	2.18107
RALBP1	0.193988	2.18098
PTPN12	0.195634	2.17995
OBI1	-0.132798	2.17742
GTPBP6	-0.2419	2.17559
CDK4	-0.155153	2.17547
H1-2	-0.284151	2.17441
KCTD10	0.122595	2.1732
PPFIA1	0.177714	2.17264
PFKP	0.135945	2.17144
MAN1B1	-0.133667	2.16969
CBLB	0.371407	2.16791
RAB27A	-0.210377	2.16549
ANKRD17	0.118226	2.1641
ZMAT2	-0.171253	2.15125
TRIM36	0.31856	2.14982
MRPL20	-0.187563	2.14945
RBCK1	0.18876	2.14807
GNPDA2	0.300024	2.14556
RIPOR1	0.2463	2.14418
DMAP1	-0.157372	2.1411
PLEKHF2	0.189332	2.13998
SYNE3	-0.174789	2.13911
SBNO1	0.123264	2.13551
B4GALT4	-0.227224	2.13211
STXBP6	-0.167463	2.13197
SCARB1	0.280888	2.13185
BRCC3	0.176153	2.131
GPAM	-0.190073	2.12978
FOXM1	-0.523792	2.12683
FBXO44	0.762389	2.12593
TOP3A	-0.168892	2.12508
THBS1	-0.199476	2.12382
CDC123	0.226617	2.12094
GSTCD	0.206596	2.1197
ARMCX1	-0.209508	2.11472
SDSL	0.326692	2.11338
UNC45A	0.170316	2.1089
BNIP3L	-0.304253	2.10691
AGFG1	0.144925	2.10673
ZNG1A	1.49401	2.10663
MBLAC2	-0.19332	2.10402
ALDH4A1	-0.161071	2.10287
RIPK2	0.243154	2.1027
TFDP3	-0.316816	2.10101
PKP4	-0.124276	2.09956
SLC4A4	-0.236205	2.09911
MRPL57	-0.27082	2.09618
SUDS3	-0.211496	2.09597
DOCK4	0.224108	2.09473
TNKS1BP1	0.126452	2.09414
CADM4	-0.307502	2.09357
SMNDC1	-0.136739	2.09308
VAC14	0.138167	2.09114
CPEB2	1.16372	2.09066
ARHGEF18	0.207561	2.08885
LRRC4	0.603092	2.08853
HAGH	0.146975	2.08829
AGL	0.162166	2.08686
STK38	0.317789	2.08669
CBX2	-0.39044	2.08486
ORC2	-0.189619	2.08241
ABI3BP	0.33814	2.08224
RBSN	-0.194469	2.08221
VCPIP1	0.12663	2.07929
PANK4	0.176437	2.07919
KLHL9	-0.268799	2.07889
HDHD3	-0.17532	2.07522
ECI2	-0.169184	2.07394
WNK1	0.172948	2.07341
CBL	0.173738	2.0717
GIT2	0.159988	2.0714
SEC23IP	0.123123	2.07099
CGNL1	-0.379563	2.0704
MFN2	-0.201533	2.06549
HSDL2	-0.144866	2.06489
USP48	0.139474	2.06248
SZT2	0.471034	2.06211
PLEKHG3	0.178566	2.06194
LRRC8D	-0.192377	2.06182
DCTN1	0.143292	2.06102
NME7	0.32145	2.05892
WDSUB1	0.281746	2.05716
LAMP1	-0.15795	2.05644
WIPF2	0.25138	2.05551
DUSP12	0.17471	2.05167
DNAJC16	0.349382	2.05103
ISG20L2	-0.183876	2.0503
DSCC1	-0.191567	2.04864
NME6	-0.210166	2.04861
CLUH	0.132095	2.04818
MTERF4	-0.254163	2.04746
ITSN1	0.139401	2.04725
U2AF1	-0.18244	2.04516
HACL1	-0.210716	2.04282
CENPL	-0.636507	2.04024
NAMPT	0.160129	2.03921
IMP3	-0.169989	2.03911
GRIPAP1	0.220964	2.03911
BCCIP	0.13208	2.03868
HMGCL	-0.192169	2.03631
SNAP25	0.84919	2.03617
SKP2	-0.200137	2.03381
JPH2	-0.264541	2.03281
ERLIN1	-0.169723	2.03073
RUSC1	0.542614	2.02966
CYB5R2	0.311812	2.02948
ENAH	0.205793	2.02919
NT5C2	0.171228	2.02659
PRKCSH	-0.160992	2.02611
SERAC1	1.06918	2.02403
MAPK7	0.252667	2.02152
DNAJB5	-0.284505	2.02122
AASS	-0.22531	2.02061
ZCCHC4	0.25042	2.01903
CLSPN	-0.196132	2.01764
SLC25A24	-0.139699	2.01704
NOS1AP	-0.483191	2.01675
CTSZ	-0.192707	2.01626
SMPD1	-0.322272	2.0159
NKX2-2	-1.38701	2.01342
L3HYPDH	0.250711	2.01244
TSFM	-0.160356	2.01219
CLGN	-0.23311	2.01059
TCF7L1	-0.541924	2.00661
ACTR2	0.13387	2.00488
RNF130	0.653412	2.00458
AHR	0.283078	2.00102
F3	-0.309592	1.99962
PSME3IP1	-0.155127	1.99942
PHF20	-0.281446	1.99937
NA	0.196681	1.99906
MRPL44	-0.140194	1.99885
TPPP3	-0.601259	1.99874
TPX2	-0.189975	1.99718
CAT	-0.140108	1.99505
SOD2	-0.184971	1.99486
ELP3	0.161135	1.99379
TWSG1	-0.268367	1.99038
CDCA5	-0.31212	1.98872
FAM83D	-0.146224	1.98636
OSBPL5	-0.165969	1.9861
MCM7	-0.0944768	1.98536
TTC19	-0.160894	1.98235
PRKAG2	0.345909	1.98124
CCNDBP1	0.239035	1.9805
FKBP4	0.128603	1.97892
PCYT2	0.206992	1.97615
CALU	-0.159233	1.97576
PTGFRN	-0.158701	1.97482
ZBTB48	-0.616606	1.97473
HERC4	0.178653	1.9736
MBTPS1	-0.580362	1.97358
HSPH1	0.121777	1.97358
NAA40	0.257011	1.97111
SOWAHC	0.20409	1.96809
POGZ	-0.172844	1.9676
TACO1	-0.164265	1.96565
SPHK1	-0.275969	1.96559
IPO13	0.163701	1.96527
LMAN2	-0.17525	1.9651
ESYT2	-0.100636	1.96382
INO80E	0.382372	1.96009
ARHGAP18	0.204513	1.95879
GSTO1	0.144476	1.95839
MAP2K1	0.215282	1.95649
SUN2	-0.145507	1.9551
TJP2	0.129986	1.95327
CBX5	-0.166954	1.9529
MMUT	-0.121025	1.95066
FAM241A	0.621525	1.95039
SETD6	0.597698	1.95029
PDE2A	0.186268	1.95013
NDUFA5	-0.165427	1.94979
EPS15L1	0.12143	1.94932
TMEM11	-0.147361	1.94874
TANC1	0.118906	1.9441
ARPC3	0.145023	1.94409
RAC3	0.267991	1.94359
APC	0.148898	1.94143
EDIL3	-0.258145	1.94107
DIAPH2	0.161884	1.94044
PRPF39	-0.146475	1.9401
CISD1	-0.193072	1.93991
CPNE3	0.143676	1.93806
NOL3	0.224074	1.93709
MAP2K3	0.193391	1.93697
RNF115	-0.870049	1.93538
TARS1	0.154822	1.93446
C2orf49	-0.160115	1.93172
BRAP	0.218852	1.92984
TXNRD1	0.141215	1.92938
TFCP2	0.244493	1.92755
NFIL3	-0.285311	1.92733
LGSN	0.287337	1.92568
DCAF7	0.131059	1.92516
CDV3	0.146443	1.92477
POTEF	0.814396	1.92208
AARS1	0.147845	1.92133
ASMTL	0.177906	1.92089
NAV3	0.325826	1.92026
NCBP2AS2	-0.621545	1.9176
SORD	0.203975	1.91594
MAPKAPK3	0.191529	1.91585
FAR1	0.158239	1.91573
RMI1	-0.151797	1.91376
NUBPL	-0.157423	1.91278
MDH2	-0.155505	1.91268
ABHD12	-0.136992	1.91259
DNPEP	0.154054	1.91211
CTU1	0.260125	1.91155
ATG2B	0.17979	1.91149
RAC2	0.152566	1.91075
DGCR8	-0.142545	1.90983
OSTF1	0.149603	1.90848
LOXL2	-0.158377	1.90757
INTS4	-0.219198	1.90735
NDUFV2	-0.196968	1.90691
SARS1	0.150297	1.90638
PPP1R13L	0.162266	1.90569
MAK16	-0.181207	1.90568
PAM16	-0.172056	1.90495
ABRAXAS2	0.168486	1.90459
MCM4	-0.126183	1.90421
RNF167	-0.420568	1.90249
ZNF16	0.42601	1.90176
PUM3	-0.147786	1.90121
BOLA3	-0.226236	1.90035
MAP1S	0.137099	1.89908
PLSCR1	-0.412695	1.89812
NCOA4	0.206318	1.89674
LIPA	-0.273814	1.89594
ECPAS	0.139762	1.89561
NOP16	-0.175351	1.89537
GGA1	0.183541	1.89469
TICAM1	0.515996	1.89405
NHLRC3	-0.366813	1.89128
IKBIP	-0.18324	1.89046
HBS1L	0.142848	1.8898
PRPSAP1	0.184487	1.88508
ID1	0.206022	1.88431
SLC4A7	0.172786	1.88337
SMPD2	0.948431	1.88271
GUF1	-0.157066	1.88239
NUP50	-0.11811	1.88052
ZNF579	-0.232976	1.87967
ZHX3	-0.141678	1.87779
GAPVD1	0.158219	1.87779
MPG	0.182664	1.87746
TONSL	-0.147174	1.87743
C19orf12	-1.02451	1.87733
DCLK1	0.225531	1.87559
S100A16	0.167544	1.87346
MED30	-0.253276	1.8732
NPEPPS	0.149675	1.87293
AKAP10	0.169409	1.8714
C6orf47	1.39293	1.87006
HEXA	-0.183384	1.8698
DIAPH1	0.144975	1.86625
BGN	-0.660024	1.8634
NRDC	0.146075	1.86281
ISCA1	-0.211536	1.86178
CSK	0.144086	1.86148
BLTP3B	0.179419	1.86124
MARF1	0.252679	1.85977
CAPN7	0.153206	1.85767
GCSH	-0.270298	1.85727
RIMOC1	0.22957	1.85643
FAS	-0.135521	1.85424
TYMP	0.25479	1.85419
COL12A1	-0.20729	1.85366
CLN5	-0.46392	1.85351
MRPL2	-0.191856	1.85326
VAT1L	0.260738	1.85247
GRB10	0.296472	1.85085
SPG11	0.236662	1.85066
SNX30	-0.115965	1.84914
TBCD	0.183057	1.84412
ORC1	-0.155219	1.84373
BRCA1	-0.240871	1.84141
STRN	0.0994707	1.84066
UBE2R2	0.274349	1.84052
SEZ6L2	-0.25653	1.84023
PRR11	-0.267649	1.84015
RTN1	-0.172612	1.83848
RNF169	-0.173901	1.83771
AURKB	-0.163639	1.83693
SEC14L2	0.210826	1.83668
UBE2Z	0.165125	1.83636
TXNL1	0.143011	1.83607
TIPRL	0.224895	1.83259
SIK2	0.193279	1.83239
PAPOLG	-0.118186	1.83223
CENPF	-0.134254	1.83189
ETF1	0.134283	1.83097
STIM2	-0.157571	1.83067
PARD6B	0.210918	1.82974
UTP6	-0.136952	1.82862
NARS1	0.166856	1.8278
PGM3	0.159959	1.82724
FPGT	0.372809	1.82654
PFKM	0.129048	1.82484
MRPS16	-0.217889	1.82466
C1GALT1	-0.233268	1.82431
RNF10	0.33697	1.82092
NRBP1	0.229124	1.81971
DLGAP4	0.204731	1.8194
TYSND1	-0.26884	1.81687
SHQ1	0.397389	1.81549
S100PBP	0.509866	1.8153
SCML1	0.545719	1.81482
ZNF706	0.264595	1.81158
NDC1	-0.183508	1.81156
OSBP2	-0.322869	1.81156
EIF2B5	0.155206	1.80872
CARS1	0.141929	1.80789
RNF149	0.339788	1.80586
COQ9	-0.224103	1.80533
MALSU1	-0.252192	1.80397
TNFAIP1	-0.313698	1.80388
SERPINB2	0.305486	1.80134
PRDX3	-0.153825	1.80052
MSMO1	0.397092	1.7996
CASKIN1	-1.26153	1.79832
PIGS	-0.158112	1.79771
HMG20A	-0.171035	1.7952
DSC2	0.993081	1.79515
MRPL21	-0.147849	1.79475
ACOT4	0.619488	1.79346
CAVIN1	-0.119888	1.79293
TTC28	0.171723	1.79257
TUBGCP6	0.293329	1.79244
INPP4A	0.163212	1.78962
ATP5F1D	-0.303129	1.78531
TOR4A	-0.150944	1.78465
BRWD1	-0.520058	1.78433
GNE	0.143508	1.78301
MARS1	0.116327	1.78279
NFAT5	0.172787	1.78195
PLS3	0.164181	1.78077
UNG	-0.167169	1.7804
ZNF263	-0.858588	1.78009
RPF2	-0.193845	1.7797
MCM5	-0.117094	1.77905
PPM1B	0.128262	1.77866
GDI1	0.14681	1.77706
NMD3	0.17502	1.77681
PTPN18	0.529583	1.77664
SRM	0.172919	1.77644
ARHGAP11A	-0.212118	1.77532
SEC62	-0.219819	1.77439
ATG4B	0.229223	1.77227
PGD	0.178496	1.77092
CCT2	0.111217	1.77088
ACP1	0.225442	1.76986
IRF9	0.383754	1.76812
COA1	-0.310628	1.7653
SSR4	-0.129577	1.76443
AJUBA	-0.149677	1.76316
ALDH1L2	-0.157923	1.76294
RIDA	-0.14997	1.76249
SSU72	0.172911	1.76241
RND3	0.226468	1.76235
ADAM12	0.664266	1.76224
CAVIN3	-0.10646	1.76057
NPM1	-0.145536	1.75811
PPP2R5D	0.164883	1.75808
WIPI2	0.171843	1.75796
ZC3H12C	0.539937	1.75688
PPP2R3A	0.193881	1.75586
RNF25	0.219805	1.75578
ISCA2	-0.144772	1.7548
LSM1	0.221645	1.75392
MAT2B	0.137181	1.75116
NAGA	-0.206074	1.75093
PIKFYVE	0.154716	1.75015
DOP1A	-0.288483	1.74996
CCDC6	0.135722	1.74979
MANF	-0.16155	1.74975
UCHL3	0.195675	1.74887
PLAU	0.491476	1.7485
RAD51C	-0.188301	1.74844
GAS6	-0.218323	1.74785
PTTG1IP	-0.172815	1.74771
MIS18A	-0.177725	1.74676
PSG4	-0.396007	1.74631
MTRR	0.162978	1.74571
HMGCR	0.331081	1.74359
ERN1	0.276991	1.74191
DOP1B	0.243625	1.74167
KBTBD2	0.225062	1.74124
PRPSAP2	0.184448	1.7391
GNPDA1	0.190703	1.73848
SUPT7L	-0.121091	1.73742
TCP1	0.0924262	1.73716
WDR5	-0.132405	1.73712
SUN1	-0.153999	1.73688
MMTAG2	-0.177703	1.73593
PKN2	0.192547	1.73459
MOB4	0.138906	1.73454
KLF10	0.301555	1.7344
BRD4	-0.135273	1.73427
RFC4	-0.0938537	1.73398
COTL1	0.146403	1.73389
PSIP1	-0.138248	1.7327
TTLL12	0.137044	1.73236
ACO2	-0.141372	1.73201
STYX	-0.421868	1.73163
STRN3	0.109251	1.73056
GART	0.140238	1.72976
MCM2	-0.0986527	1.72875
KAT2B	0.71566	1.72867
VPS4A	0.121115	1.72648
TBC1D7	0.273899	1.72636
EEF1AKMT4	0.578176	1.72592
OGFRL1	0.168716	1.72394
NEPRO	-0.204317	1.72379
SMU1	-0.128419	1.72308
MRM1	-0.242256	1.72115
CPT2	-0.139463	1.72054
NUP107	-0.117363	1.72036
HS2ST1	-0.198806	1.71962
ZNF516	-0.196818	1.7194
CD2AP	0.121077	1.71934
DENR	0.129875	1.71917
MBOAT7	-0.215654	1.71858
MARS2	0.201309	1.71824
CASS4	-0.361498	1.71736
PBDC1	0.183652	1.71403
OIP5	-0.312589	1.71387
BABAM2	0.162311	1.71324
TMOD2	0.135537	1.71249
ELAVL1	-0.12154	1.71236
SIMC1	-0.272247	1.71195
SRSF6	-0.169909	1.71156
TRAF6	0.196968	1.71022
MCM6	-0.108258	1.70962
PAK4	0.206899	1.70877
ITPRIP	0.180553	1.7085
AAK1	0.175851	1.70762
PPM1H	0.518322	1.7074
ATP6V1E1	0.133535	1.707
PTPRB	-0.680158	1.70623
FBF1	-0.819131	1.70619
SCP2	-0.120675	1.70478
RFC1	-0.153651	1.70407
ARGLU1	-0.177554	1.70371
ACAA1	-0.117066	1.70263
SPINDOC	-0.187551	1.70255
SPRY2	0.410419	1.70215
CCDC50	0.136224	1.70165
DNM2	0.138442	1.70117
PDF	-0.215523	1.7003
LRRC41	0.159288	1.70028
MTMR12	0.177699	1.69991
TTC38	0.188851	1.69966
C1GALT1C1	-0.301577	1.69869
SPTLC1	-0.152528	1.69751
TAB3	0.181046	1.69707
CTDSP1	0.458238	1.69528
ZNF213	-1.17149	1.69468
GRAMD2B	-0.272108	1.69447
LENG8	-0.182354	1.69382
MAGI2	-0.604911	1.69369
CARD10	0.280373	1.69298
LAPTM4B	-0.270625	1.6922
MRPS33	-0.198815	1.69213
FAM162A	-0.20129	1.69206
NFIB	-0.179524	1.69057
ARRB1	0.176409	1.69052
PNMA2	-0.224906	1.6893
DNM1L	0.149673	1.6893
ENO2	0.179929	1.6885
EFEMP1	-0.184612	1.68793
NAB1	-0.259944	1.68751
NUCB1	-0.146257	1.68615
CNOT6	0.293686	1.68614
CRYZ	-0.136471	1.68556
USP13	0.126859	1.68486
CLCN7	-0.179407	1.68474
DPH5	0.221724	1.68151
RCOR1	-0.137363	1.68138
CKAP4	-0.15248	1.68091
SLX9	-0.114073	1.68052
PTGES3	0.122629	1.68037
SIL1	-0.231668	1.6802
HMOX2	-0.130885	1.67898
RTKN	0.172996	1.67756
MCM3	-0.100927	1.67643
ZNHIT6	-0.146292	1.67291
PTGES2	-0.13324	1.67243
GALK2	0.265872	1.67213
TMEM154	0.952287	1.6719
NCK1	0.14871	1.67099
KHDRBS3	-0.157256	1.66975
RASA1	0.190674	1.66954
CCT6A	0.121532	1.66898
ZC3HAV1L	0.20492	1.66883
PHLDB1	0.120209	1.66772
SEC31A	0.107629	1.66652
PMM2	0.183236	1.66596
ATP5F1C	-0.172421	1.66588
GLT8D1	-0.213261	1.66566
MACROH2A2	-0.179978	1.66559
ALG13	0.210352	1.6651
MRPL43	-0.118986	1.66436
CENPU	-0.228214	1.66418
UGP2	0.118473	1.66391
SNRPA	-0.125651	1.66377
CCDC90B	-0.2396	1.66368
PITPNM1	-0.240981	1.66136
NUDT2	0.280748	1.66113
CNDP2	0.157885	1.66058
CCNE2	-0.596079	1.65924
RTN4IP1	-0.166551	1.65907
DIPK2A	-0.198918	1.65775
BCL7B	-0.211854	1.65678
NDUFAF1	-0.152411	1.65614
FMNL2	0.118568	1.65449
CRAT	-0.154911	1.65365
FBXO6	0.169444	1.65287
KAT2A	-0.234363	1.65263
MBIP	-0.164028	1.65089
WEE1	-0.151303	1.65088
YEATS4	-0.254656	1.65072
SORL1	-0.148073	1.65046
AGRN	-0.168687	1.65036
SS18L1	-0.643823	1.65016
COX4I1	-0.15528	1.64835
ATP5F1B	-0.12957	1.64831
SLC7A6OS	0.225554	1.64804
VARS1	0.117599	1.64706
PISD	-0.138016	1.64694
ADI1	0.185412	1.64551
MADD	0.188052	1.6453
NPR2	0.209904	1.64528
TMUB1	-0.227112	1.64472
WDR6	0.144693	1.64443
SLC15A4	-0.196438	1.64398
SRP19	0.158063	1.64356
USP24	0.185399	1.64245
NAA15	0.101807	1.64197
GPD1L	0.171913	1.64093
CHKA	0.226548	1.64092
MYO10	0.12066	1.64031
NUDT18	0.381375	1.63984
CRADD	0.221926	1.63938
EFNA5	-0.562025	1.63921
NSUN4	-0.21497	1.63912
SPAG9	0.128078	1.63842
PSMD12	0.109376	1.63809
OPTN	0.160791	1.63777
DECR2	-0.158163	1.63748
MARK1	0.221611	1.63655
MTHFD2	-0.130814	1.63564
FADS3	-0.217328	1.63546
AKT2	0.143453	1.63486
CARD8	-0.303128	1.63459
HELLS	-0.114578	1.63422
SERINC3	-0.338716	1.63372
UBE2M	0.128687	1.6331
NFIA	-0.334419	1.63298
HINT2	-0.166179	1.63261
SUCLG2	-0.139995	1.63244
OGDHL	-0.186285	1.63242
GRB2	0.123031	1.63238
MVP	0.108425	1.63145
NOL8	-0.136703	1.63091
ADGRG1	0.564934	1.63031
CTBP2	-0.0800701	1.62943
WDHD1	-0.128191	1.62923
RECK	0.190082	1.62891
MDM2	-0.180347	1.6281
MRPS31	-0.12513	1.62769
INPPL1	0.140415	1.627
GGPS1	0.158529	1.62332
MAST4	0.389671	1.6231
ADISSP	0.223145	1.62212
TTC3	0.399432	1.62205
GFPT1	0.133679	1.62196
EIF4EBP1	0.288842	1.62067
GLRX3	0.154337	1.62054
ARAP2	1.09176	1.62051
ADNP2	0.219721	1.62046
STAT6	0.164896	1.62039
MON2	0.186706	1.62008
GPR39	0.56515	1.61841
ZKSCAN1	-0.327685	1.61758
SSNA1	0.273072	1.61542
FANCB	-0.184611	1.61481
NEDD4	0.109081	1.61463
TMEM209	-0.171782	1.61453
GAN	0.179679	1.6141
CHCHD6	-0.18586	1.61362
FBLIM1	0.213948	1.61133
GABBR2	0.254397	1.61118
SESN2	0.295976	1.61067
RBL1	-0.15653	1.60737
MICU1	-0.180811	1.60601
BRIP1	-0.178271	1.60554
OTUD3	0.279585	1.60547
MYO9A	0.148926	1.6054
UBE2E3	-0.792382	1.60508
SH3BP5L	0.284522	1.60488
CCDC85B	-0.1782	1.60476
ZHX1	-0.186839	1.60434
EHD4	0.143702	1.60395
STRIP1	0.130893	1.60343
ATG16L1	0.183124	1.60337
RNF13	0.348877	1.60308
SNU13	-0.13514	1.60262
PDGFRA	-0.176184	1.60148
XPC	-0.154627	1.60095
CCDC88A	0.119562	1.60082
MLKL	0.239965	1.60082
GLUD1	-0.141694	1.60078
ARID1A	-0.117547	1.59961
ZNF622	0.124593	1.5989
ATG12	0.22935	1.5962
PSTPIP2	0.106471	1.59563
ERLIN2	-0.141014	1.5932
TARS2	-0.144349	1.59296
ATP5PO	-0.157595	1.59268
TFPT	-0.325718	1.58995
CCDC28B	0.659244	1.58912
ATP8B1	-0.300157	1.58668
PABPC1	0.153133	1.58641
JUN	-0.132714	1.58586
ASAP1	0.105708	1.58586
EEF2	0.0972043	1.58576
ATP6V1E2	0.761658	1.58553
EEFSEC	0.1502	1.58472
MINPP1	-0.204642	1.58436
FKBP15	-0.101804	1.58434
GPSM1	0.143978	1.58395
TXNDC15	-0.257284	1.58343
MRPL10	-0.201036	1.58323
SRSF5	-0.157487	1.58254
XPO6	0.156551	1.58232
YTHDF3	0.111099	1.58151
POLE	-0.108828	1.58084
RCN2	-0.154996	1.58009
CPSF2	-0.117307	1.57947
XRCC3	0.670972	1.57876
SLAIN2	0.126015	1.57856
FAM111B	-0.182385	1.57818
PARVA	0.151633	1.57792
VBP1	0.130829	1.577
APH1A	-0.48967	1.57645
EPS8L2	0.141695	1.57495
NVL	-0.144433	1.57483
PLS1	0.189919	1.57478
FXN	-0.231256	1.5745
TBC1D9B	0.150627	1.57388
GOT2	-0.161929	1.57388
SLC38A5	0.221818	1.57288
OSBPL6	0.12657	1.57284
VASP	0.154778	1.57187
RIF1	-0.123762	1.57182
TFAM	-0.150615	1.57158
SERPINB6	0.197779	1.57098
ABHD4	-0.319369	1.57095
ICAM1	0.211733	1.56967
EPB41	-0.133009	1.56853
SSBP2	-0.45113	1.56785
UCK2	0.245623	1.56741
FDPS	0.15737	1.56728
SNRNP40	-0.115873	1.56647
MTFP1	-0.164679	1.56601
HDAC10	0.638273	1.56454
DTL	-0.145075	1.56397
ATXN1L	0.247041	1.56331
TMCC1	-0.40882	1.5633
LDLRAP1	0.311181	1.56318
TST	-0.157919	1.56314
HOXC10	0.426849	1.5631
C2orf69	-0.177809	1.56305
KIFBP	0.103658	1.56225
SLC43A3	-0.19519	1.56198
ACADM	-0.138723	1.56193
PGP	0.210044	1.56108
PIAS1	-0.156684	1.56029
EPG5	0.161076	1.55965
MRPL40	-0.179556	1.55954
WASHC3	0.189294	1.5594
GNPTG	-0.256933	1.55939
UBE3B	-0.347999	1.55938
MSH2	-0.0777215	1.55906
TOP2A	-0.120828	1.5586
ZNF624	-0.284705	1.55691
CTDSPL2	-0.142012	1.55502
RNH1	0.140152	1.55398
DENND1A	0.159918	1.55197
LMNB1	-0.118481	1.55183
ZNF618	-0.157324	1.55158
MAP1A	0.143024	1.55127
NAT14	-0.392743	1.55005
MRTFB	0.176132	1.54933
LMAN2L	-0.138652	1.54909
SNX17	0.130102	1.5489
HNRNPF	-0.115065	1.5482
SFXN1	-0.116687	1.54805
PIGN	-0.283974	1.54733
AGAP3	0.250613	1.54728
EDC3	0.118666	1.54646
PEAK1	0.180656	1.54568
TRAM2	-0.222155	1.54541
BRPF1	-0.170097	1.54536
FCSK	0.395068	1.54518
ATP5F1A	-0.155179	1.54471
RHBDF2	0.201381	1.5446
SLIRP	-0.169874	1.54376
CCDC51	-0.16366	1.54199
CNOT8	0.186288	1.54114
CRBN	0.254279	1.54028
DYNC1LI1	0.117768	1.54011
KIF13B	0.217214	1.54005
PIK3CA	0.203497	1.53995
MAU2	-0.213129	1.53963
DDX18	-0.133399	1.53932
PDK1	-0.130443	1.5391
ZZZ3	-0.256638	1.53887
NSMAF	0.193384	1.53827
TSR3	0.195337	1.53826
MRE11	-0.105755	1.53733
NLRX1	-0.194625	1.53619
VPS28	0.139014	1.53605
SCO2	-0.169337	1.53604
RAP2A	-0.279676	1.53583
SEPTIN5	0.10913	1.53478
SH3GLB1	0.192494	1.53469
ATP5PD	-0.143204	1.53349
SEPTIN10	0.200943	1.53281
TBC1D15	0.132226	1.5326
KIF20B	-0.126174	1.53252
HSBP1	0.317898	1.53242
UBASH3B	0.157588	1.53187
LMNB2	-0.127464	1.53145
DONSON	-0.231288	1.53137
RFC3	-0.122071	1.53117
WDR45	0.34263	1.52918
PLCG1	0.159683	1.52798
ICE1	-0.137067	1.52718
PHB2	-0.139613	1.52682
ABTB3	-0.321569	1.52681
TRNAU1AP	-0.169065	1.52599
MAGED2	0.129296	1.5254
SSH2	-0.299682	1.52519
BCOR	-0.23779	1.525
ARF1	0.453449	1.52485
DPYSL3	0.163682	1.52335
RSBN1	-0.161018	1.52327
CRNKL1	-0.120421	1.52282
OAT	-0.12564	1.52219
IGFBP2	-0.503649	1.52205
AMPD3	0.277989	1.52125
WASHC2C	0.15568	1.52023
TRMT10C	-0.128067	1.51979
ADAT2	1.1845	1.51929
CEND1	-0.333688	1.51917
UFD1	0.0769216	1.51844
PTPN23	0.101013	1.5179
EHHADH	-0.139328	1.51699
ARPC1B	0.112514	1.51619
MAML2	0.345811	1.5159
ZMYM3	-0.18579	1.51526
WDR26	0.0898482	1.51519
TLN1	0.089339	1.51324
CIZ1	-0.152202	1.51313
DYM	0.323994	1.51313
TEFM	-0.195941	1.51104
RABEP2	0.179001	1.51066
REXO2	0.117031	1.51037
USP20	-0.273564	1.5102
NQO1	0.185639	1.5102
SMS	0.142126	1.51012
PNN	-0.131085	1.50917
FYCO1	-0.100079	1.50874
CD82	0.491848	1.50874
GRSF1	-0.140157	1.50852
NIPSNAP3A	-0.125967	1.5075
POLI	-0.33428	1.5069
NDUFB6	-0.185463	1.50683
DIP2B	0.148912	1.50653
COG3	0.181629	1.50647
MAML1	-0.266262	1.50587
GEM	0.645287	1.50571
P4HA2	-0.143465	1.50501
HSD17B4	-0.129767	1.50457
DDOST	-0.137753	1.50431
TOMM34	0.106559	1.50418
NFKBIA	0.265831	1.504
GATA3	-0.369313	1.5038
RAB3IL1	0.276561	1.50319
POLD3	-0.130777	1.50278
KLHL11	0.129657	1.50271
IQGAP3	0.136576	1.50253
HSPB1	0.132682	1.50203
WDR76	-0.157783	1.50183
TBC1D22A	0.126086	1.50171
APPL2	0.0932142	1.50154
APBA3	-0.275851	1.50144
MEST	-0.202375	1.50124
COX18	-0.360874	1.50063
ESD	0.19266	1.49968
SRSF7	-0.141361	1.49914
OXLD1	-0.611012	1.49911
NMES1	-0.414663	1.49883
ASNS	0.163332	1.49737
AAMP	0.134559	1.49703
TBPL1	-0.240847	1.49586
CAPN2	0.13476	1.49542
ADAT3	0.530124	1.49537
KIF5C	0.148613	1.49469
SPOP	-0.241634	1.49391
P4HA1	-0.133202	1.49352
PRDX6	0.174084	1.49266
PIK3R1	0.173908	1.49225
ACAT2	0.175939	1.49131
POLR3E	0.158166	1.49129
PKP2	-0.100624	1.48957
TBCE	0.159742	1.48933
UFC1	0.257402	1.48929
USO1	0.0904956	1.48901
PRKCI	0.132617	1.48893
RUFY3	0.193698	1.48769
ARAP1	0.16308	1.48723
CAD	0.136308	1.48721
ITGA6	-0.107259	1.48698
BLMH	0.172958	1.48649
EBNA1BP2	-0.117233	1.48613
CREB3L2	-0.277886	1.48587
G6PD	0.127211	1.48585
PPM1D	-0.319326	1.48579
TRIM28	-0.103316	1.48569
IGBP1	0.178067	1.48557
PARP4	0.116853	1.48504
CCDC22	0.140855	1.48387
VDAC1	-0.119895	1.48381
LAMTOR2	-0.278353	1.48293
CAMK2G	0.13183	1.4808
CXCR4	-0.60299	1.47969
CCDC97	-0.124206	1.47945
PZP	-0.486318	1.47859
PATL1	0.114162	1.47812
IMPDH1	0.134159	1.47761
ACTR1B	0.263089	1.47699
VTI1A	0.138441	1.47617
ELP1	0.156283	1.47573
PREPL	0.161541	1.47572
ING4	-0.385737	1.47547
DPP8	0.212262	1.47495
RPAP3	0.129646	1.4745
KRT18	-0.12385	1.47445
ALYREF	-0.144441	1.47441
TMEM143	0.42573	1.47379
TRAPPC14	0.494906	1.47373
NFIC	-0.143178	1.47358
AFAP1L2	0.140783	1.47303
FH	-0.110559	1.47276
PIGT	-0.161894	1.47258
NSL1	-0.183773	1.47219
AK4	-0.136195	1.47163
PKN1	0.169368	1.47159
GBE1	0.118748	1.47155
NAP1L1	0.12897	1.47124
IARS2	-0.141581	1.47086
MED16	-0.102002	1.4707
CLPB	-0.130951	1.47035
PPP2R5E	0.143939	1.46985
FASTKD1	0.241822	1.46917
EIF6	0.0963448	1.46839
FNIP1	0.215407	1.46753
CTPS1	0.129495	1.46749
PLD6	-0.631477	1.46709
EMC9	0.606024	1.46681
JTB	-0.432665	1.46568
VPS54	-0.206388	1.46348
CHAF1A	-0.164678	1.46205
DCXR	-0.0855944	1.46157
TCOF1	-0.135399	1.46099
CAPZA1	0.111906	1.46046
ATIC	0.128314	1.46028
HDAC1	-0.167164	1.4602
CPNE7	0.160457	1.45933
FEZ1	0.363007	1.45923
ATG7	0.155466	1.45883
LHFPL2	0.348456	1.45838
GLMN	0.279059	1.45782
KIAA0319L	-0.184033	1.45708
TRO	0.330125	1.45534
XRCC1	-0.12224	1.45492
QNG1	0.157943	1.45383
PPP4R1	0.16225	1.45312
RLIG1	0.191032	1.45271
GTF3C3	-0.120458	1.45219
YKT6	0.151136	1.45202
SKIC3	0.12558	1.45145
MACROD1	-0.137455	1.4513
TOX2	0.293993	1.45112
THUMPD2	0.204546	1.45097
ABLIM3	-0.469673	1.45087
PLCB4	-0.12477	1.45043
POMK	-0.359203	1.44965
ALDH6A1	-0.217757	1.44936
ELP5	0.248909	1.44925
PSEN1	0.239307	1.44892
ALG1	-0.189011	1.44753
CRABP2	0.162143	1.44737
CAMKK1	0.19795	1.44697
KIF3A	0.158232	1.44641
MICAL1	0.12405	1.44612
RIOK2	0.127334	1.44537
OSBPL7	0.200569	1.44392
F2	-0.487297	1.44326
SOS1	0.131445	1.44325
EXOC7	0.10695	1.4422
RCL1	-0.12025	1.44129
EXT2	-0.175028	1.44107
UBA6	0.137305	1.44082
CCT7	0.103276	1.44036
RPS6KA1	0.199556	1.43981
GINS3	-0.177628	1.43891
CCNB2	-0.0937109	1.43887
ZDBF2	-0.858896	1.43834
AP1S1	0.150203	1.43816
WASL	0.150174	1.43695
SEC13	0.117315	1.43503
OPLAH	0.139178	1.43456
MRPL11	-0.15064	1.43424
GGCX	-0.166302	1.4334
SYNRG	0.136039	1.43279
BCHE	-0.200203	1.43261
TIMELESS	-0.171066	1.43184
C5orf22	0.155598	1.43102
CYP24A1	-0.483569	1.43002
SARS2	-0.156245	1.42805
HP1BP3	-0.144384	1.42781
GALNS	-0.201815	1.42764
SMARCD1	-0.123603	1.42716
YME1L1	-0.115794	1.42685
COG4	0.128277	1.42678
PAIP2	0.21324	1.42509
GGH	-0.104557	1.42462
VPS16	0.100061	1.42438
ATP23	-0.787994	1.42335
PATJ	-0.412765	1.4233
TAP2	-0.154729	1.42287
OCRL	0.127422	1.42152
SGSM3	1.397	1.42141
LPCAT4	-0.228646	1.42125
CHD6	-0.116563	1.42087
NTHL1	-0.164089	1.42084
USP9X	0.142314	1.4208
PRPF19	-0.116761	1.42042
HSPD1	-0.135907	1.42026
ARHGEF10	0.143516	1.41998
DPP9	0.124171	1.41991
MAP2K2	0.174912	1.41972
SLBP	-0.13543	1.41864
ARFGEF2	0.140952	1.41809
GLCCI1	0.594986	1.41775
FKBP11	-0.213172	1.41708
SNX12	0.166045	1.41688
RMDN1	-0.158059	1.41649
MRPS15	-0.11873	1.4164
PKIG	0.378536	1.41607
TTC9C	0.22746	1.41359
FUCA2	-0.144494	1.41339
SUPT5H	-0.0957534	1.41305
MEIS1	0.753596	1.41239
GSTK1	-0.147242	1.41038
PABPN1	-0.151166	1.40896
RAB2B	-0.253892	1.40895
EIF2A	0.0792324	1.40779
TSC22D1	0.529015	1.40711
ZPR1	0.133251	1.40685
PEX6	-0.263672	1.40608
KLHL21	0.259152	1.40516
ATOH8	0.530428	1.40492
NENF	-0.140889	1.40463
TTC27	0.14078	1.4039
IRGQ	0.149359	1.40303
DCAF10	0.140832	1.40266
NTNG1	-0.327432	1.40234
SFSWAP	-0.155615	1.40221
IPO5	0.174626	1.40005
NUP54	-0.0745877	1.39801
VTI1B	-0.109677	1.39768
IQGAP1	0.0905169	1.39703
UBE2N	0.187233	1.397
NFIX	-0.139018	1.3965
SRSF11	-0.14939	1.39591
RRM2B	0.187914	1.39578
PGRMC2	-0.123093	1.3955
DPCD	0.230319	1.39527
USP40	0.119044	1.39497
SLC26A4	-0.380534	1.39496
SLFN5	0.0959336	1.39432
UBE2O	0.143222	1.39412
FUNDC2	-0.179542	1.39396
CCN1	-0.234961	1.39391
CCT3	0.0844679	1.3935
CYTH1	0.258461	1.39244
TPR	-0.1084	1.39189
CPPED1	0.144318	1.39172
SF3B5	-0.188357	1.39171
CHM	0.189336	1.3899
RIC8A	0.126227	1.38908
CAMKMT	0.310898	1.38891
TRIM5	0.154775	1.38862
RBM12B	-0.176112	1.38823
SLC46A1	0.916327	1.38797
SAMD9	0.129973	1.38733
FBXL8	0.322394	1.38705
PAAT	0.148562	1.38693
CD151	-0.182223	1.38572
HUWE1	0.122077	1.38545
ALDH1A2	0.16449	1.384
TPRKB	0.185929	1.38376
BTN2A1	0.280634	1.38275
RABGGTA	0.152211	1.3827
ARHGEF2	0.117569	1.38177
ZNF770	-0.294326	1.38135
MECP2	-0.133149	1.38045
RBMS1	0.18401	1.38037
H1-0	-0.150726	1.37928
CCT8	0.0810819	1.379
KRAS	0.159999	1.37876
CHUK	0.158146	1.37855
CEP170	0.0928436	1.37811
BLVRA	0.140945	1.37805
RFC2	-0.109509	1.37725
H6PD	-0.0974824	1.37683
ARPC4	0.141301	1.3767
NF1	0.120452	1.37657
OTUD1	-0.750897	1.37622
CACNA2D1	-0.181669	1.37613
ASB3	0.211568	1.37564
NEK9	0.12264	1.37536
OVCA2	0.16432	1.37471
METTL15	-0.165383	1.37388
PDLIM5	0.128948	1.3732
PHF19	-0.176409	1.37278
TMEM128	-0.274831	1.37226
GPRC5C	-0.607547	1.37218
NAGPA	-0.415611	1.37187
RAPGEF6	0.220851	1.37179
CYP2U1	-0.183954	1.37153
HMMR	-0.126768	1.37111
CHCHD1	-0.516123	1.37069
PPP2CA	0.154806	1.37058
HAUS8	0.184007	1.37041
SMG8	0.102975	1.37039
CRAMP1	0.751191	1.36934
NAA38	0.292949	1.36917
PBXIP1	-0.15533	1.36796
ZNF217	-0.118331	1.36739
SIPA1L3	0.109183	1.3672
POLR1C	-0.150046	1.3662
DDHD1	0.247069	1.36596
FAF1	0.102882	1.36593
POLR1D	-0.122502	1.36591
GAMT	0.23104	1.36461
OGFR	0.0934386	1.36293
KIF5B	0.0998072	1.36225
MCU	-0.118278	1.36141
RHOT1	-0.14219	1.36136
LTA4H	0.130148	1.36073
PLRG1	-0.115463	1.3603
CAPN1	0.138424	1.36003
FAM136A	-0.153099	1.35959
COMTD1	-0.1964	1.35957
MPI	0.221794	1.35936
KIF20A	-0.0916095	1.35887
RABL3	-0.162773	1.35851
THOC5	-0.111648	1.35832
RPP25L	-0.419594	1.35761
SRSF9	-0.127867	1.35758
EPHX1	-0.142346	1.35742
DNAJA2	0.100335	1.35741
MRPL39	-0.115241	1.35736
TOR1AIP2	-0.106246	1.35721
TRPC4AP	0.156896	1.35696
HMGN5	-0.28284	1.35689
MSTO1	0.159911	1.35685
SMAP2	0.177995	1.35637
POLR1E	-0.116934	1.35604
UFM1	0.187149	1.35591
GNPTAB	-0.272137	1.35581
PFKFB2	0.134846	1.35548
DNM3	0.325659	1.35539
USP15	0.0957935	1.3553
SMCHD1	-0.139034	1.35523
PPT2	-0.276214	1.35437
PREX1	0.208624	1.35368
ZYX	0.137127	1.35367
GPN2	-0.30118	1.35336
ABHD13	-0.294165	1.35292
METTL2B	0.290903	1.35289
PRDX4	-0.121796	1.35235
PPP1R2	0.219603	1.35209
THNSL1	-0.213531	1.35137
F5	-0.242955	1.35109
FBXW5	0.160201	1.35104
FAM3A	-0.160036	1.35102
EPS15	0.124303	1.35097
TMLHE	-0.125583	1.3507
ARF4	0.184423	1.3501
ZNF638	-0.135537	1.34948
NDUFS5	-0.219705	1.34887
ATPSCKMT	-0.480972	1.34833
TMEM186	-0.463544	1.3479
RPS6KB1	0.183221	1.3475
KDM8	0.409294	1.34749
POLR2M	0.185413	1.34733
MROH1	0.202444	1.34625
MEX3D	-0.159478	1.34457
RILPL2	-0.521437	1.34449
CAPG	0.129134	1.34308
TBC1D4	0.166711	1.343
VPS37C	0.227821	1.34223
DDX49	-0.146534	1.342
LIN9	-0.152251	1.34152
PRKAR1A	0.106867	1.34031
EXOSC8	-0.161621	1.33996
RSAD1	-0.195014	1.33882
HSPA9	-0.12552	1.33761
PLPP3	0.62001	1.33726
CCSER2	-0.622479	1.33725
VPS52	-0.139919	1.33706
PRR14	-0.315843	1.33703
ATG4C	0.525248	1.33556
CORO7	0.138108	1.33546
GPS2	-0.160322	1.33533
RPUSD4	-0.133461	1.3349
HNRNPK	-0.0908894	1.33459
SYNJ1	0.177086	1.33444
BCS1L	-0.126937	1.33422
NUBP1	0.18628	1.33397
SARAF	-0.404899	1.33393
ZNF324	0.442904	1.33158
RGS3	-0.448437	1.3314
SRSF2	-0.136062	1.33133
TXLNA	0.106938	1.33115
DHRS7	-0.124208	1.33078
NFRKB	-0.104509	1.33043
SLC2A4RG	-0.435588	1.33011
PPIF	-0.150239	1.3298
LYSMD3	-0.299785	1.32937
PLD2	0.134025	1.3288
LIMD2	0.487333	1.32865
CBFA2T2	-0.43881	1.32865
VKORC1L1	-0.242208	1.32827
MCFD2	-0.159962	1.32826
HOXA5	0.58266	1.3278
KEAP1	-0.112976	1.32749
NISCH	0.1622	1.32747
IK	-0.101583	1.32716
S100A11	0.140456	1.32701
PRKD1	0.253352	1.32693
SNRPF	-0.120374	1.32681
CDC42BPB	0.0942614	1.32548
BCAS2	-0.107993	1.32542
CIAPIN1	0.118676	1.32519
CAV1	-0.145526	1.32516
WHAMM	0.407181	1.32504
NONO	-0.118556	1.32476
UQCC4	-0.382708	1.32464
TSNARE1	-0.274343	1.32398
YARS1	0.106146	1.32273
OLA1	0.113801	1.32263
ANXA7	0.114622	1.32239
ALDH2	-0.122484	1.32237
WDR77	0.124192	1.32223
DNAJB6	-0.195527	1.32122
CAP1	0.0931366	1.32084
PRMT3	0.135824	1.32057
ZNHIT1	-0.326987	1.32017
TMEM245	-0.170423	1.31922
SH3GL1	0.141834	1.31906
ERCC3	-0.158308	1.31898
OTUD7B	0.177935	1.31827
NRM	-0.229557	1.31804
VPS13C	0.116219	1.31747
UBE2E1	-0.48237	1.317
ANKRD52	0.134702	1.31677
SIRT6	-0.142952	1.31637
PPA2	-0.110816	1.31618
ARL14EP	-0.172992	1.31587
ITPRID2	-0.0994232	1.31524
FSTL3	0.913565	1.31509
SLC35A5	2.0841	1.3142
RUSF1	-0.147002	1.31402
ZNF646	-0.271774	1.31399
NEDD4L	0.134672	1.31382
HDHD5	-0.0966649	1.31381
ADAMTS12	-0.234191	1.31348
CHMP4A	0.16948	1.31331
ZNF525	0.522529	1.31321
SQOR	-0.0949809	1.31311
DTNB	0.187021	1.31205
STAT5B	0.182055	1.31158
SARDH	-0.133541	1.3099
KNOP1	-0.121622	1.30964
SMG1	0.0866593	1.30916
PRPF40A	-0.109497	1.30913
EEF1G	0.0706916	1.30908
TGM2	0.101971	1.30906
UBE2K	0.174956	1.30884
KDM4C	0.514983	1.30883
REEP3	-0.131653	1.30853
ME1	0.169837	1.30851
GTPBP1	0.119746	1.30849
MFF	-0.116118	1.30838
SRGN	-0.385327	1.30802
APEH	0.102328	1.30663
SERPINB8	0.152196	1.30616
PGAM5	-0.133304	1.30503
COQ2	-0.467511	1.305
LUZP1	0.0984936	1.30499
FTH1	0.155755	1.30442
HSPE1	-0.177576	1.30314
USP16	0.125158	1.30274
EFTUD2	-0.111191	1.30252
DIP2A	0.127944	1.30179
SNTA1	0.22337	1.30179
HCK	-1.26313	1.30165
AHSA1	0.130877	1.30122
MRPL18	-0.141945	1.30111
TYRO3	-0.3678	1.30058
POLD4	0.287986	1.30012
SAAL1	0.159463	1.29948
DCP1A	0.154422	1.29941
RILPL1	0.226641	1.29931
ANKRD27	-0.207465	1.29789
JPH1	-0.165833	1.29764
PPP2R1B	0.157342	1.29729
TXNDC9	0.147198	1.29711
AHCYL2	0.243323	1.2969
PNP	0.125971	1.29648
MIPEP	-0.117392	1.29643
OXCT1	-0.136635	1.29617
ACAD9	-0.119673	1.29498
LTV1	0.140684	1.29456
RAB4A	-0.135394	1.29318
ELK3	-0.22741	1.2929
SAP18	-0.130703	1.2921
PLAT	-0.13701	1.29207
TBC1D13	0.18764	1.29129
LANCL1	0.152627	1.29125
ANK2	0.0850147	1.29108
DDX50	-0.136824	1.2905
ARMC5	-0.186354	1.29
CTNNBIP1	0.453612	1.28951
CCAR2	-0.0704635	1.28895
AMMECR1	0.862326	1.28871
PDIA5	-0.131775	1.28856
DUSP23	0.223303	1.28851
DTX3	-0.47012	1.28769
SH3PXD2B	0.0997482	1.28649
CUL2	0.0994975	1.28648
AKAP7	-0.589257	1.28597
LRRC57	0.14112	1.28591
KDM5C	-0.395457	1.28591
NPC2	-0.12885	1.28537
TOMM6	0.50046	1.28488
GSK3B	0.118163	1.28476
PPP5C	0.113494	1.28472
SETD7	0.13036	1.28443
NUMA1	-0.104669	1.28432
HARS1	0.111078	1.2834
ZSWIM8	0.125867	1.28334
R3HDM1	0.199475	1.28307
TNK1	-0.269579	1.28241
OSBPL2	0.129058	1.28173
ATXN1	1.0551	1.28124
VIM	-0.116338	1.28105
NT5C3B	0.233007	1.28057
CENPP	-0.252529	1.27967
PYCR3	0.142257	1.27937
SCYL2	0.145624	1.27936
CDC42EP1	0.131808	1.27899
ARHGEF11	0.220139	1.27798
KIF4A	-0.0935257	1.27793
CDC40	-0.104061	1.27788
MBNL1	-0.101368	1.27758
RALY	-0.142829	1.27708
OCIAD2	-0.195813	1.27668
PRTFDC1	0.251846	1.27623
HSPA4L	0.0975618	1.27614
SDHA	-0.130936	1.27518
APIP	0.132941	1.27436
DBN1	0.10813	1.27411
PPME1	0.129664	1.27399
PLIN3	0.150043	1.27366
ROCK1	0.107917	1.27326
LAMTOR3	-0.152583	1.27289
NT5DC3	-0.126927	1.2714
NCOA1	-0.16454	1.27123
RAPH1	0.134998	1.2712
DHX32	0.221233	1.27111
CLPP	-0.124578	1.27098
MTX1	-0.131377	1.2708
FAM3C	-0.138604	1.27045
JMJD4	0.275854	1.26899
WASHC5	0.115839	1.26833
RDH10	-0.245655	1.26781
TUBB	0.140288	1.26708
SCRN1	0.13656	1.26699
PIK3R2	0.153661	1.26665
DNAJC7	0.101224	1.26616
CA13	0.269945	1.26606
SMC6	-0.0993405	1.26502
SLFN11	0.0984536	1.26422
TFAP2E	0.289532	1.26421
DNAJB2	0.122203	1.26413
RAD51	-0.1712	1.26403
PXN	0.113319	1.2631
HMGA2	-0.152153	1.26295
THEM4	-0.181846	1.26288
GSTM3	0.17559	1.26231
MACIR	-0.175616	1.26204
FBXL2	-0.196796	1.26151
ADGRL2	0.15036	1.2608
UQCRC1	-0.12207	1.2603
CRELD1	-0.204887	1.26011
FN3K	0.146164	1.25978
SNRNP70	-0.12908	1.25956
SREK1	-0.133988	1.25954
TKT	0.0845489	1.25919
EHBP1L1	0.107211	1.25884
ACAD8	-0.163278	1.2583
ARCN1	0.0680501	1.25777
PI4K2B	-0.185883	1.25771
ADH5	0.129691	1.25704
HEXB	-0.0970124	1.2569
GMNN	-0.130921	1.25603
STAT3	0.127903	1.256
CST3	-0.140499	1.25591
LARP6	0.209049	1.25559
CYB5R4	0.414326	1.25552
KHNYN	-0.168715	1.25426
D2HGDH	-0.122504	1.25397
SMIM8	-0.585198	1.25379
TWF1	0.111647	1.25329
TUBGCP4	0.154084	1.25312
TCHP	0.243092	1.25308
VAPB	-0.132386	1.25281
MGRN1	0.200299	1.25259
CLDND1	-0.220159	1.25235
SNRPD1	-0.160927	1.25183
SEPTIN7	0.128373	1.25163
NT5C3A	-0.0953158	1.25107
PPP1R18	0.102981	1.25077
PSMD3	0.0651036	1.25035
CYB5B	-0.176038	1.24933
SENP3	-0.121048	1.24929
STAG2	-0.12028	1.24929
OGDH	-0.103453	1.24905
TGOLN2	-0.153821	1.24902
ARHGEF1	0.100151	1.24852
CRLF3	0.115473	1.24847
CSNK1G2	-0.526218	1.24846
FBXO3	0.145276	1.24819
RPTOR	0.1195	1.24708
APAF1	0.134018	1.24691
SLC7A2	-0.70571	1.24684
PDLIM7	0.0912776	1.24651
WDR55	-0.0881536	1.24623
UBTD2	0.349485	1.24619
FAM167A	-0.324486	1.24612
ATP6V1D	0.157736	1.24603
ARFGAP3	0.161072	1.2453
C11orf54	0.225403	1.24496
PCK2	-0.139024	1.24475
CAND1	0.0975875	1.24398
HMGN1	-0.17384	1.24366
TRMT12	0.185873	1.24366
PRDM15	-0.331012	1.24351
ACSF3	-0.130404	1.24319
RIOX2	-0.112403	1.24307
MARCHF6	-0.326653	1.24295
DDX10	-0.122333	1.24268
EXT1	-0.167618	1.24237
SNX21	0.209868	1.24214
DEF8	0.236043	1.24212
NEU1	0.140059	1.24141
STK40	-0.668429	1.24118
PRODH	-0.422486	1.24109
RFLNA	0.136087	1.24098
PAK2	0.117286	1.23965
KIAA1217	0.0767697	1.23929
NIPSNAP2	-0.164379	1.23895
MIEF1	-0.161676	1.2389
SFT2D3	-0.169735	1.23886
CHFR	0.594421	1.23857
ZNF888	0.761288	1.23803
MTMR2	0.139221	1.23785
SARNP	-0.111578	1.23733
MSN	0.0733717	1.2373
FAM114A2	0.144786	1.23668
FTL	0.150348	1.23625
RCAN3	0.460218	1.23572
ACAT1	-0.0932668	1.2355
KNSTRN	0.20353	1.2348
DLST	-0.0984329	1.23467
TTPAL	0.18232	1.23465
MRPS7	-0.116387	1.23442
IAH1	0.174985	1.2342
C19orf25	0.159234	1.23234
LEO1	-0.140066	1.23204
HSPBP1	0.164424	1.23197
BANF1	0.130363	1.23181
SDHC	-0.388028	1.23164
THEMIS2	0.319318	1.23109
SSR1	-0.124205	1.23054
CSGALNACT2	0.349004	1.23032
TPMT	0.143171	1.23012
THOC3	0.0938655	1.22907
GSPT1	0.11261	1.22896
CCDC80	-0.201677	1.22885
IMP4	-0.130761	1.22855
ESCO2	-0.168586	1.2276
MAP3K2	0.255097	1.22752
SP3	-0.196703	1.22741
KTN1	-0.115685	1.22729
ARID4B	-0.145215	1.22722
NFKBIE	0.247839	1.2267
VWA8	-0.120962	1.22642
TOE1	-0.146337	1.22588
WRN	0.135342	1.22584
EXOSC10	-0.118762	1.22574
CSTF2T	-0.114257	1.22569
ATXN10	0.13063	1.22559
OSMR	0.144191	1.22554
DDX42	-0.121414	1.22492
AFTPH	0.1259	1.2247
CLSTN1	-0.100145	1.22427
SUGT1	0.0959683	1.22393
GPN1	-0.133711	1.22357
TUSC3	0.176418	1.22349
KDM4B	-0.236891	1.22348
PREP	0.130226	1.22346
PTAR1	0.198404	1.22288
MTO1	-0.192268	1.22246
RHOT2	-0.136942	1.22231
STAT5A	0.189369	1.22093
DYNC1LI2	0.149196	1.22069
NECTIN2	0.0864462	1.2204
PSMG1	0.115047	1.22004
MEMO1	0.145339	1.21924
ASAH1	-0.149142	1.21923
IL6ST	0.104039	1.21862
MRPL33	-0.185132	1.21834
HGFAC	-0.340361	1.21792
EWSR1	-0.119004	1.21779
CTSH	-0.127563	1.21769
ATP6V1H	0.12038	1.21676
CDCA7	-0.245855	1.21569
RFFL	0.254045	1.21549
TP53BP2	0.135414	1.21497
PSMG2	0.141706	1.21487
CCDC127	-0.175985	1.21447
NABP1	-0.267748	1.21347
DDX23	-0.141096	1.21323
CKAP2L	-0.142414	1.21219
ESYT1	-0.101018	1.21209
WDR47	0.130574	1.21197
FDXR	-0.137646	1.21174
CAP2	0.144979	1.21162
DCAF15	0.713473	1.21087
HOXB9	0.247371	1.21043
KATNB1	0.110217	1.21037
CEP57	0.262584	1.21014
EFHD2	0.123524	1.20999
TRIP11	-0.0830595	1.20972
SERPINH1	-0.104106	1.20963
NUMB	0.0712809	1.20938
FOCAD	0.122055	1.20904
RELB	0.282913	1.20895
ABCF1	0.109048	1.20822
KIFC3	0.172825	1.20758
AGPAT3	-0.117055	1.20657
ENDOD1	-0.121765	1.20588
AAR2	0.105482	1.2057
RGS10	0.195005	1.20566
SHROOM2	0.1259	1.20552
MRPL46	-0.111862	1.20549
SLC25A30	0.288159	1.20483
PRKCE	0.21819	1.20482
UGGT1	-0.113832	1.20435
SUCLG1	-0.10085	1.20435
ZFR	-0.132765	1.20422
RNF14	0.136533	1.20404
ZNF623	-0.280226	1.20367
CYB5R1	-0.128651	1.20354
MAN2B1	-0.134507	1.20334
GUCD1	-1.26203	1.2033
HLA-H	-0.240097	1.20329
MGME1	-0.0970925	1.20303
PFKFB3	0.140561	1.20239
RAD54L2	-0.24286	1.20236
COMMD1	0.153758	1.20193
FOXJ3	0.157433	1.20134
HDAC2	-0.129176	1.20125
TSC22D2	0.162708	1.20113
OXSR1	0.136341	1.20113
ZNFX1	0.104358	1.20098
EIF4A3	-0.0813267	1.20073
CDK5RAP1	-0.141364	1.20049
POMP	0.367874	1.20043
AGTPBP1	0.196967	1.2002
ELP4	0.130173	1.19992
SUPT6H	-0.125259	1.19981
L3MBTL2	-0.212679	1.19946
TAF6	-0.108809	1.19928
RYR3	-0.544987	1.1989
ANKRD34C	0.126657	1.19883
FMNL1	0.101703	1.19879
C11orf98	-0.107622	1.1982
PRPF6	-0.114045	1.1982
PEX14	-0.134672	1.19818
HSP90B1	-0.101307	1.19817
NPHP4	0.353026	1.19692
MTCH1	-0.151218	1.19682
GNB1L	0.202626	1.19645
PGM2	0.0927256	1.19625
EXOC4	0.101015	1.19621
CCDC102A	0.28358	1.19505
DHRS11	0.226822	1.19493
TNFAIP8	0.224095	1.19488
ARHGAP26	0.725717	1.1944
ADAM10	-0.121237	1.19395
CFAP410	0.25335	1.19327
UPRT	0.195048	1.19312
P4HB	-0.138242	1.19268
ADARB1	-0.14352	1.19223
AIFM2	-0.114184	1.19205
IDH3A	-0.115201	1.19144
ZNF699	-1.08051	1.18949
ZCCHC17	-0.0832785	1.18913
TBC1D10A	0.207127	1.18899
HPCAL1	0.177514	1.18885
SUCLA2	-0.127612	1.18829
POLA2	-0.0832785	1.18819
ZBTB18	-0.599974	1.18799
VEZF1	-0.144047	1.18721
AIP	0.102096	1.18714
AASDHPPT	0.113799	1.18703
MED4	-0.116626	1.18666
RPS6KA3	0.15343	1.18665
ZNF24	-0.253299	1.18626
TUBB6	0.139737	1.18612
ELOVL4	-0.616744	1.1857
LSM8	-0.112313	1.1857
PSMC5	0.067763	1.18506
PRKCA	0.129884	1.18491
AGGF1	-0.183029	1.18462
FANCE	-0.69549	1.18386
CDH6	-0.19894	1.1836
HOMER3	0.125358	1.18276
RETSAT	-0.0984629	1.18239
MAGT1	-0.140695	1.18188
GDI2	0.110115	1.18179
GPR107	-0.119934	1.18177
EIF4H	0.106323	1.18149
BCAT1	0.117248	1.18131
SULF2	-0.392961	1.18126
PML	-0.105923	1.18124
SERPINB5	0.147661	1.18098
OXA1L	-0.178254	1.18081
DNM1	0.159199	1.18063
ABL2	-0.286202	1.1804
PUSL1	-0.196097	1.18003
COA7	-0.12708	1.17948
HVCN1	0.207614	1.17906
TLE1	0.138446	1.17872
EIF2AK4	0.104268	1.17868
MYO9B	0.0990104	1.17852
TOR1AIP2	0.361942	1.17845
VEZT	-0.152731	1.17825
PDLIM3	-0.422262	1.17819
AKT1S1	0.152464	1.17804
ACTR10	0.135318	1.17777
PHC3	-0.176484	1.17768
PSMD11	0.0766822	1.17743
ZSCAN26	-0.325867	1.17742
CLASP1	0.0887149	1.17734
SNX18	0.122231	1.17669
PPFIA3	0.550909	1.17633
SEC14L4	-0.735905	1.17563
UNC119	-0.174247	1.17517
RCN3	-0.124771	1.17443
TECR	-0.125003	1.17435
CLOCK	-0.427155	1.17414
DAB2IP	0.135223	1.17409
GFUS	0.124298	1.17399
DCUN1D3	-0.205901	1.17266
AIFM1	-0.11688	1.17174
PTPN11	0.0890509	1.17167
RPL7L1	-0.0947162	1.17132
ENGASE	0.146385	1.17119
TOLLIP	-0.0801572	1.17116
USP14	0.0816516	1.17096
MYO1E	0.0944382	1.17024
ACOX1	-0.126547	1.17006
SNRPB2	-0.129681	1.17002
LPP	0.1426	1.16974
QTRT2	-0.103937	1.16973
ATG5	0.212918	1.16963
BAG3	0.106172	1.16929
FMC1	-0.172104	1.1692
MYO19	-0.153947	1.16901
GNL3L	0.0749446	1.16886
ANXA6	0.0880852	1.16819
CHKB	0.238993	1.16814
WDR41	0.256286	1.16805
PSMC3IP	-0.27789	1.16789
EGLN1	0.145089	1.16704
ZFAND1	0.198988	1.1667
[truncated: 6,931 more rows]

## Sheet: IPD A538 vs DMSO_significant
PG.Genes	corrected_IPD.XB2.A538_DMSO.R4_logFC	Minus Log 10 p value		Downregulation link to TEAD / Hippo pathway
PDE6D	-2.13575	9.46376		PROTAC common off target		Red text	Significantly downregulated proteins (FDR ≤ 0.05, Fold change: Negative 1.25)
BIRC2 / cIAP1	-1.35296	6.0371		IPD E3 ligase-autodegraded
CNEP1R1	-0.946901	3.57863		_
ZNF724	-0.844467	3.47834		TEAD target
SPIN4	-0.8344	4.55515		_
VGLL3	-0.767569	4.84252		TEAD co-factor
OXTR	-0.686741	5.81961		_
CHST12	-0.653674	3.69866		_
MAP3K6	-0.639525	6.40591		_
ALDH3B1	-0.610543	3.69569		TEAD target
DUSP14	-0.587574	5.37718		_
IFITM2	-0.544646	4.77978		TEAD target
TEAD1	-0.518619	3.51682		IPD target
LOX	-0.457806	6.65913		_
SDF4	-0.412609	4.23185		_
VSIR	-0.402202	4.6716		_
PHLDA3	-0.395888	4.36472		_
PKMYT1	-0.387329	3.45368		_
USP1	-0.315651	3.61777
CPA4	-0.312898	3.6557
COASY	-0.295478	4.19431
FSTL1	-0.287405	3.58086
PRXL2C	-0.259196	4.62096
NUSAP1	-0.249592	3.65048
TMX3	-0.238817	4.47561
CAVIN2	-0.198577	3.75664
RANGAP1	0.200941	4.23152
ALDH1A3	0.256886	3.54073
MB21D2	0.258961	3.72058
FBXL12	0.26163	3.63445
MAPRE3	0.262032	3.73749
NOSIP	0.263091	4.49895
BCAR3	0.280208	4.14382
TRIM47	0.309396	3.53824
CYP51A1	0.319736	5.27757
BCAR1	0.323547	3.59043
PDE4DIP	0.335259	4.81683
ZFP36L1	0.342622	4.32515
TMSB4X	0.396403	3.83845
SOX9	0.408718	3.46806
WDR54	0.415811	3.84096
LPIN1	0.431219	4.15015
PHKG2	0.435636	3.94681
IFRD2	0.462421	3.68663
AMD1	0.465638	4.78878
APOB	0.467065	6.95694
TRIM16	0.477481	4.13606
FDFT1	0.502662	6.46882
IDI1	0.504437	3.64878
JUNB	0.515616	4.5931
LDLR	0.526138	6.06016
COQ5	0.589441	5.37307
NUDT22	0.66038	5.90491
SQSTM1	0.662932	9.37587
SQLE	0.674233	7.18267
MLPH	0.68676	4.41861
SRXN1	0.737333	5.16333
HMGCS1	0.76471	6.89177
GATD1	0.774631	6.81672
SCD	1.01704	5.82429
SLC25A26	1.34889	3.65564
FAM168B	1.36348	4.1751
CREB3L1	1.47528	3.67178
