# Supplementary material for: Expanding the toolbox to develop IAP-based degraders of TEAD transcription factors
Source: Commun Chem. 2026 Jan 19;9:69. doi: 10.1038/s42004-025-01871-x (PMC12873239; doi:10.1038/s42004-025-01871-x)
Supplement: Supplementary file 6 — Supplementary Data 4 [file 42004_2025_1871_MOESM6_ESM.xlsx]

## Sheet: A538 vs IAP neg_All proteins
PG.Genes	corrected_IPD.XB2.A538_IAP.NegativeControl.A559.R4_logFC	Minus log 10 p value
H3-4	-3.32393	11.0165
TSPO	1.50523	10.2904
KLK11	6.94283	9.95352
PDE6D	-2.02874	9.1323
MGST3	0.978318	8.50982
ZNF207	0.451584	7.94593
ATP5MJ	1.37284	7.83781
TMEM70	0.569075	7.75112
TMEM33	0.972715	7.66289
MTFR1L	-0.628886	7.62819
SEC61A1	0.743995	7.52114
FAM241B	0.793477	7.47015
KRTCAP2	1.21734	7.42244
MAP3K6	-0.757605	7.40387
ATP6V0C	1.11714	7.26005
MMP10	1.63501	7.09759
CAV1	0.618321	7.04995
BIRC2	-1.59365	6.94156
HMGN2	-1.65581	6.812
MSMO1	1.28563	6.78518
WDR82	0.344633	6.71225
COASY	-0.461277	6.524
HSBP1	-1.1076	6.51648
COQ5	0.717441	6.45879
HACD2	0.960406	6.34869
CYBC1	0.702407	6.27231
ATP5MK	0.5822	6.26093
RER1	0.546156	6.18638
PLGRKT	0.56756	6.1575
TMEM19	0.918376	6.13324
SQSTM1	0.388987	6.12727
GATD1	0.681125	6.07871
MTCH2	0.366741	6.03777
UGCG	0.594965	6.01691
COX7A2L	0.800816	6.00536
MBTPS2	0.751674	5.97935
PTDSS1	0.466251	5.9772
HM13	0.726053	5.91118
RRP12	0.29709	5.87812
ORC5	0.339243	5.87387
IMUP	1.56859	5.82874
RPL37A	0.710736	5.81153
MT-ND2	0.761747	5.7816
RPL12	0.300386	5.77905
MYADM	0.609496	5.76588
NCAPD3	0.323064	5.75656
EBP	0.648777	5.74177
PCID2	0.423614	5.71371
DAB2	-0.212691	5.6889
COX7C	1.74471	5.68733
CERS6	0.48112	5.65788
SYPL1	0.776475	5.65711
COX15	0.680511	5.65255
TMEM164	1.21607	5.61657
NOL11	0.345108	5.57468
SLC30A7	0.665544	5.57387
TMSB4X	-0.563448	5.55887
HMGN3	-0.711127	5.55207
GNG5	1.00653	5.53785
UBA52	6.40682	5.53648
SLC35F2	0.858167	5.52078
TMED7	0.48883	5.51413
LIX1L	-0.505613	5.4839
GLYCTK	-0.914251	5.45976
PRSS3	1.52892	5.45105
PDCD4	-0.250162	5.43886
NCOA2	-0.301926	5.4355
ELOVL5	0.745721	5.43041
MT1E	1.59712	5.41745
EMP3	1.63647	5.41711
WDR75	0.463964	5.38914
APOB	0.352452	5.37527
NDUFA4	0.889954	5.3325
RPL30	0.292586	5.30886
NDUFC1	2.0584	5.28357
MPV17	1.33494	5.27526
ALG2	0.324973	5.23119
RACK1	0.238582	5.17086
EPHX1	0.419053	5.10405
FCHSD1	-0.324188	5.10178
CYB5B	0.550579	5.10098
SUMO2	-1.64822	5.09708
CD151	0.525409	5.07535
FADS2	0.622409	5.06816
TNPO3	0.453265	5.04815
SQLE	0.458405	5.03028
TMEM263	0.911039	5.0165
SLFN11	0.299706	5.007
WDR6	0.361028	4.98383
MTCH1	0.475675	4.9686
SEC61G	0.932459	4.96482
SYVN1	0.704678	4.96169
MPC2	0.602403	4.94854
UQCR10	0.687713	4.93705
FDFT1	0.378966	4.93704
URB2	0.346153	4.93497
COX11	0.561507	4.92882
CIAO1	0.46792	4.90231
PFDN4	-0.655212	4.88549
H4C1	-0.461332	4.87513
TECR	0.391349	4.87404
DNAJB5	-0.593487	4.86094
EEF1E1	0.485659	4.85593
SLC25A32	0.456568	4.85496
FAR1	0.342937	4.84917
TOM1	-0.4119	4.82732
NHERF1	-0.228353	4.8233
HERC5	0.378403	4.80789
CNIH4	0.42052	4.78387
ALDH16A1	-0.221503	4.77591
EHD3	-0.375101	4.77509
TMEM38B	0.891725	4.73812
EIF3E	0.261166	4.73445
CDC42EP4	-0.28356	4.72927
APOBEC3G	0.437927	4.72546
HLA-C	-0.39228	4.69669
TMEM97	0.980421	4.68709
TMEM115	0.379573	4.68023
WDR11	0.22356	4.65623
SNRPC	0.516622	4.65065
HSD17B12	0.343307	4.63837
XIAP	-0.491989	4.60996
VPS35	0.280053	4.58036
RPL15	0.30152	4.56393
TMEM256	0.757233	4.54263
THOC3	0.26527	4.53453
TMA7	4.62718	4.5311
CDH6	-0.576728	4.52356
C19orf25	-0.446063	4.50153
MPV17L2	0.607194	4.50136
TMEM14C	0.710605	4.49102
CHMP4B	-0.2862	4.47585
DHCR7	0.420512	4.45672
CORO2B	0.31804	4.44859
RPL34	0.33674	4.44299
MBOAT2	0.440988	4.44188
EIF3H	-0.19559	4.43427
ASCC3	0.268596	4.42494
MT-ND5	0.63675	4.40219
PSMB7	0.297749	4.38755
FOCAD	0.338568	4.38743
HEXIM1	-0.225896	4.37631
IPO9	0.326201	4.37265
RRP7A	0.325751	4.37197
VPS26A	0.30732	4.36958
EIF2S3	0.246598	4.36876
RRAGC	0.474905	4.36502
DYNLT3	0.835873	4.35663
DMD	-0.231908	4.35216
DDB1	0.204243	4.35047
PKP4	-0.225325	4.31974
TUBB4B	-1.28091	4.31575
GAPDH	-0.415314	4.27301
CUL1	0.178385	4.26974
RTN1	-0.3421	4.26661
SLC39A13	3.54312	4.26141
DDR2	-0.367325	4.23307
CAMK1	0.362853	4.22704
MOB4	0.284799	4.22184
CIC	-0.275105	4.21767
ARPC1B	0.25464	4.21636
FYCO1	-0.226837	4.20645
KDSR	0.338579	4.20632
NUP205	0.307008	4.19343
MGST1	0.691129	4.18115
SSB	-0.192943	4.17991
APOBEC3B	0.922186	4.17784
PKIA	-0.994885	4.17002
CRELD2	0.310931	4.16657
NUDT22	0.467609	4.15136
LAMTOR5	-0.526349	4.13953
TMEM167B	1.21131	4.1374
CFAP20	0.294418	4.13563
EIF4A2	0.317426	4.13254
AMD1	0.405377	4.12656
FBXL12	0.292488	4.12396
NUP160	0.355347	4.11404
UQCC6	0.720785	4.09888
CDK4	-0.260133	4.08359
SSR3	1.7164	4.07956
PSMC2	-0.173009	4.07246
DHX40	0.303377	4.07109
RECQL	0.172901	4.05759
TRAM2	0.478791	4.05736
TRIOBP	-0.209859	4.04537
GEMIN5	0.265632	4.04001
NEDD8	-0.466242	4.0386
TMEM126A	0.362243	4.0377
DMAC1	1.13674	4.02957
TAF2	0.29377	4.01943
DNAJC5	0.515541	4.01656
SLC30A5	0.665506	4.01543
MT2A	0.958924	4.01218
NDUFA11	0.398901	4.0103
UBQLN1	-0.443129	4.00734
SLC25A11	0.335947	4.0041
LUC7L3	0.318924	4.00212
FAM168A	0.853041	4.00165
CSNK2A1	0.503943	3.99857
RBMS2	-0.266406	3.99548
PSAP	-0.430768	3.98006
SEC13	0.26251	3.97976
ZNF548	-0.455612	3.97469
KLHL15	0.520996	3.97252
PKIG	-0.850328	3.95331
MARCHF5	0.46759	3.94443
WLS	0.446384	3.9359
HEATR3	0.279146	3.93166
TMEM179B	0.616048	3.931
AP3D1	0.269526	3.92945
WDR36	0.327156	3.9272
ABCD3	0.34738	3.92657
SLC30A6	0.801748	3.91763
MED4	-0.295963	3.91659
MT-CO1	1.09097	3.91128
RAB11A	0.58558	3.89864
ERI3	0.493653	3.89774
TJAP1	-0.238723	3.88609
BCL2L12	-0.413628	3.88315
ATF7	-0.29501	3.88268
PSMC3	-0.260884	3.87836
NF1	0.271486	3.87585
TMEM101	1.15533	3.87399
BNIP3L	-0.498205	3.86891
ANXA2	-0.305165	3.86444
TUBG1	-0.354511	3.86087
ABRAXAS2	-0.296811	3.85407
TIMM13	0.384381	3.85079
TXNL4A	0.457928	3.84292
TSEN54	-0.26385	3.83755
PFN3	0.612974	3.83566
BCL9L	-0.253545	3.83491
CHTF8	0.380911	3.82454
ELP2	0.271204	3.82039
GNB5	0.701555	3.8198
CDC42SE2	-0.483147	3.81381
ZNHIT2	-0.30378	3.80646
XPOT	0.418477	3.80418
SCOC	-0.694738	3.79604
NDUFS4	0.400827	3.78438
HSDL1	0.373851	3.77775
ARHGAP24	-0.240517	3.77589
DCPS	-0.184225	3.77327
FADS1	0.274475	3.77055
TRMT61A	0.210868	3.76776
ZDHHC6	0.543085	3.76656
DEF6	-0.431282	3.76351
BIRC6	-0.297245	3.76196
RFC4	-0.173662	3.76193
TNRC6B	-0.234903	3.75545
ALG6	0.920849	3.74981
DHCR24	0.389881	3.74057
PPP6C	0.291135	3.73715
EIF3J	0.236149	3.7336
GNPAT	0.329075	3.73128
MAGED1	-0.531771	3.72946
BCAM	-0.216599	3.72483
NCBP1	0.347563	3.71534
RDH11	0.28663	3.71407
FKBP3	-0.205288	3.70082
RAB21	0.307195	3.69791
DHX16	0.231516	3.69206
PPP1R21	-0.222022	3.68956
LPCAT3	0.58024	3.68853
PTMS	-0.417453	3.68393
HEATR1	0.287081	3.67877
LRRFIP2	-0.209988	3.67858
CDIPT	0.391235	3.67423
SLC25A10	0.29579	3.66914
MT-ND1	0.75009	3.66831
SLC25A16	0.486133	3.66747
DCDC2	-0.30321	3.65735
IER3IP1	0.663212	3.65513
GCC2	-0.168358	3.65188
NDFIP1	0.493238	3.65001
NUP188	0.217494	3.64812
DPY19L1	0.433141	3.64731
GHITM	0.397038	3.63673
HMGA2	-0.345158	3.63063
CEBPZOS	0.602855	3.627
AGPAT3	0.273594	3.61489
RPL28	0.213524	3.61151
PLEKHG2	-1.178	3.60548
CALCOCO1	-0.398677	3.59856
UFM1	0.399695	3.5971
ANKH	1.22103	3.59541
NAGA	-0.363889	3.59428
GTF2H5	-0.898779	3.59017
ELMOD2	0.274737	3.58488
TAF5	0.239031	3.56894
ARPC5	0.398732	3.56616
SELENOT	0.473008	3.56427
RNF126	-0.357314	3.56088
MED16	0.203321	3.55951
OTULINL	0.402082	3.55636
MLF2	-0.397672	3.55407
H3-3A	3.72578	3.55314
DHPS	-0.344902	3.55029
CCNC	0.613621	3.5474
SLC31A1	1.00006	3.54316
KHSRP	-0.232213	3.53668
CD9	0.362282	3.5318
IGF2BP3	-0.162448	3.52631
SDHC	0.874441	3.52605
HAT1	0.243939	3.52043
MEX3D	-0.336009	3.5151
COX14	1.80782	3.5134
SLC25A20	0.373448	3.50986
MT-ATP6	0.807173	3.49632
PXMP2	0.536515	3.49609
OSBPL2	-0.280025	3.49096
EPG5	0.302281	3.49
ERG28	0.673766	3.48805
PWP2	0.267381	3.4878
TMED3	0.580635	3.48558
TFAM	-0.280384	3.48019
XPO5	0.232509	3.47657
SEZ6L2	-0.423944	3.47443
CANX	0.274968	3.4738
FADS3	0.39156	3.46745
USP34	0.215018	3.46535
VPS26B	0.272222	3.46469
MMAB	-0.26689	3.45523
VGLL3	-0.565756	3.45373
RAB5C	-0.261008	3.45308
ZNF224	-1.82561	3.45302
SLC25A17	0.524798	3.44797
UBE4A	0.227366	3.43968
STEAP3	0.276129	3.43906
WASHC4	0.222694	3.43655
BRMS1L	0.759567	3.43023
PIGU	0.567353	3.42802
UBR1	0.253803	3.42779
RPL18	0.231042	3.42694
RAB5IF	0.524938	3.42523
ALCAM	-0.190873	3.41319
AHNAK	-0.19278	3.41304
PSME4	0.206136	3.41288
DLG1	-0.168234	3.40843
MCAM	-0.22973	3.40109
PRKCI	0.251445	3.39232
TRNAU1AP	-0.31386	3.38066
PRMT1	0.263028	3.38046
WDR3	0.300637	3.37965
NELFE	-0.20039	3.36313
BOLA3	0.354984	3.36256
PYGM	-0.431028	3.35487
ANO10	0.31754	3.35406
COPA	0.19465	3.35342
ABCB7	0.254297	3.34979
PLRG1	0.231466	3.34838
LACTB2	-0.237045	3.34695
IPO11	0.329607	3.32894
UTP6	0.21933	3.32888
VPS72	0.413097	3.32679
CD2BP2	-0.199312	3.32002
MED18	-0.292052	3.31941
FBXO17	0.338269	3.31709
PPP1R13B	-0.261101	3.31653
NCAPH2	-0.270349	3.31541
RHEB	0.236284	3.31208
TMED2	0.515686	3.29942
SMAD4	0.268861	3.29685
UQCR11	2.02773	3.29593
MPDZ	-0.255705	3.29576
SLC38A1	0.36993	3.28793
RPL3	0.201314	3.2853
XPO7	0.27494	3.28338
SRGN	-0.781788	3.28169
LNPEP	0.265372	3.27987
PSME3IP1	-0.229261	3.27746
ASF1A	0.478974	3.27696
FASTKD2	0.247178	3.2738
NFATC2	-0.378715	3.26894
GSPT1	0.238227	3.26559
TIMP3	0.283543	3.26436
EIF4EBP1	-0.497844	3.26343
CBFB	0.3068	3.26286
STAP2	0.3769	3.25917
THAP11	-0.371269	3.25851
CENPF	-0.210727	3.25504
ING4	-0.711112	3.25453
TMEM9B	0.381563	3.25338
PLK1	0.218215	3.24572
TM9SF4	0.34548	3.24355
TNKS1BP1	-0.178656	3.23893
HDAC1	0.309246	3.23816
TMEM205	0.400933	3.23808
HSD17B11	0.220419	3.23464
PEX11B	0.372837	3.22708
PSMD8	0.261242	3.22198
NCKAP1	0.273148	3.21813
UQCRQ	0.391492	3.21791
CDC25B	-0.317872	3.2173
CNOT2	-0.209512	3.21716
UBQLN4	-0.264891	3.21684
MBOAT7	0.351446	3.21539
GOLGA3	-0.162096	3.21059
ZFX	0.567191	3.2105
SLC12A4	0.168958	3.20736
ADCK5	0.288423	3.20517
PISD	0.231028	3.19637
CYCS	-0.30138	3.1951
RYR3	-1.13658	3.19444
SEH1L	0.246753	3.19441
H2BK1	-0.902358	3.18818
ACTL6A	-0.160277	3.17871
SPTBN2	-0.16493	3.17838
DIMT1	0.187318	3.17772
TMEM11	0.216256	3.17491
TAF9	-0.289494	3.17466
VPS13A	0.231116	3.17148
MPDU1	0.403819	3.16517
TIPIN	-0.326025	3.16486
GINS2	-0.338948	3.16336
CALR	0.208508	3.16081
PALM2AKAP2	-0.158134	3.15974
EMC8	0.214821	3.14812
SLC25A19	0.342247	3.14785
DMAP1	-0.213363	3.14544
POLD3	-0.230912	3.14065
NOSIP	0.191871	3.13683
SDHD	0.592174	3.13447
FERMT2	0.265723	3.13173
DNAJB14	-0.214776	3.13114
AKAP9	-0.196176	3.13039
STX7	-0.220693	3.12965
PRDX1	0.223419	3.12846
DSP	-0.17648	3.12829
TMEM43	0.246509	3.12695
CLIP2	-0.227172	3.12535
TMPO	-0.148288	3.1209
OGFR	-0.1763	3.11866
PSMC5	-0.141709	3.11818
ADGRE5	-0.221471	3.11559
RPS24	-0.399986	3.11559
KHNYN	-0.337814	3.11179
SACM1L	0.257952	3.10614
POLR3H	-1.42421	3.10486
CLTC	0.163517	3.10433
EPHA6	-0.671028	3.1035
STAM	-0.188595	3.1017
KLF13	-0.550885	3.09942
UFSP2	0.23677	3.0983
TMEM245	0.327561	3.09782
ZCRB1	-0.267868	3.09737
TUBB4A	-0.429045	3.09594
TNFAIP8	0.462743	3.09335
KLHL11	0.226002	3.09175
TMED4	0.281249	3.09068
COQ6	-0.37518	3.0904
RFC3	0.209763	3.09029
AP1G1	0.251239	3.08891
SERINC3	0.554419	3.08833
TEX261	0.863235	3.08432
RAP2C	0.404224	3.08326
ARL1	0.355204	3.08206
GNG12	0.274426	3.08126
SMYD5	0.318224	3.07984
NDUFA13	-0.217576	3.07836
CASKIN2	-0.216888	3.07809
ZFYVE19	-0.340591	3.07127
ALDH3B1	-0.522238	3.07068
RMC1	0.260068	3.0672
SPATS2	-0.175535	3.0556
MRPL28	-0.27186	3.05553
BAIAP2L1	-0.153833	3.05422
SRXN1	0.460576	3.05399
OSBP2	-0.483522	3.04421
CD2AP	-0.188486	3.04303
CEP131	-0.160429	3.04161
SHCBP1	0.22951	3.04027
TMCO1	0.234553	3.03976
XPO1	0.210338	3.03963
PHOX2B	-0.402832	3.03916
ADRM1	0.258166	3.0338
STK38L	-0.266346	3.03344
SUPV3L1	0.208228	3.02922
SYNGR2	0.282113	3.02723
HMGCR	0.506945	3.02043
PCYOX1	0.23664	3.01115
KCTD12	-0.23191	3.00975
UBL3	0.235668	3.0091
TBC1D24	0.227314	3.00712
NOC4L	0.271071	3.00448
TM9SF3	0.306232	2.99224
YIF1A	0.321873	2.99027
UTP4	0.236148	2.98939
UTP25	0.231565	2.9867
TRIM58	-0.326141	2.98661
UACA	-0.156466	2.98563
HMGA1	0.359631	2.98432
URM1	1.12883	2.98041
FAM98B	-0.184993	2.98002
POLR1B	0.201344	2.97551
KNTC1	0.270265	2.97302
GEMIN4	0.312045	2.97184
CSPG4	-0.178198	2.96943
COBLL1	-0.175056	2.96409
ALG12	0.434208	2.96353
NUP50	0.168245	2.96327
RCE1	0.336493	2.96233
CC2D1A	-0.175464	2.95982
GPAA1	0.331613	2.95873
GTF2A2	0.242919	2.95625
ABHD5	-0.579866	2.95458
MTDH	-0.222634	2.9502
EI24	0.488775	2.94878
VPS51	-0.204629	2.94542
TACC1	-0.234597	2.94463
ATP6V1G1	0.384914	2.94012
MMUT	-0.166626	2.93983
LRRC47	-0.15112	2.93934
CSRP1	0.28593	2.9385
RBBP7	0.2616	2.93808
PIP4K2A	-0.235328	2.9373
SNAPC3	0.506714	2.93513
ELF1	-0.212435	2.9346
EWSR1	-0.232079	2.93405
NUCB2	-0.2086	2.93364
HMGB2	-0.228967	2.93345
PAX6	-0.27388	2.93341
CSNK1A1	0.227541	2.93174
DYNLL1	0.286043	2.93126
PRKACA	0.429212	2.93081
C12orf57	-0.494287	2.92864
GFPT2	0.23471	2.92844
YAP1	-0.233573	2.92733
HNRNPA1	-1.06213	2.92618
DDX20	-0.159299	2.92542
UBE3C	0.262819	2.92388
CDA	0.68838	2.92048
COPG1	0.1411	2.91372
PRPF38A	0.29789	2.90907
RPL27	0.270267	2.90292
SLC25A15	0.348345	2.90047
MAD2L1	0.29811	2.90041
PLEKHA7	-0.197283	2.89744
ABCC1	0.204821	2.89506
COIL	-0.158147	2.89263
GOLGA1	-0.211227	2.89253
ARB2A	-0.260273	2.89063
ASPSCR1	-0.252396	2.88836
DAZAP1	-0.193516	2.88667
SNRPA1	-0.227435	2.88532
WDR19	-1.2551	2.88464
TMX2	0.195924	2.88169
RALA	0.229631	2.88073
LCLAT1	0.288902	2.87868
TBCD	0.258451	2.8783
TNPO2	0.432826	2.87762
HNRNPH2	-0.284712	2.87542
GOLGA4	-0.166273	2.87263
COMP	-0.244305	2.87218
KATNB1	-0.212218	2.87214
MAPT	-0.308697	2.87089
APBB1	-0.192661	2.86849
ATP13A1	0.273886	2.86731
NRM	0.414508	2.86695
SUPT7L	-0.178185	2.86675
VCL	0.208498	2.86524
ARPC1A	0.241679	2.86245
TMEM167A	0.876577	2.85932
IFI30	0.573604	2.85603
ATP6AP1	0.304636	2.85482
KIAA1217	-0.144402	2.85089
PAK1IP1	0.309433	2.84835
RTL8C	-0.403615	2.84432
PCGF6	0.358848	2.84334
SC5D	0.500901	2.83763
TUBGCP4	0.286134	2.83447
NMD3	0.250906	2.83369
MT-ATP8	2.02236	2.83227
CCDC124	-0.162891	2.82671
SGMS2	1.25931	2.82538
CHST12	-0.521876	2.8232
RELL1	-0.284518	2.82307
PSMD3	0.120661	2.82185
GPAM	0.236739	2.82034
LAMB2	-0.190259	2.81764
RFK	0.411383	2.81234
CGAS	0.283588	2.81007
MAP1A	-0.225287	2.80966
BORCS6	-0.399747	2.80926
MRPS10	0.250944	2.80767
GTF2F1	-0.178499	2.80566
PPP4R3B	0.249719	2.80469
COA4	-0.390589	2.8025
CHCHD5	-0.480609	2.80165
NDUFAF1	0.228137	2.80118
DAG1	-0.212428	2.80055
USP48	0.176801	2.79634
JDP2	-0.448863	2.79419
RNF213	0.176577	2.79415
PHACTR4	-0.248857	2.79384
IPO7	0.222818	2.79382
LPAR1	0.37353	2.79375
HDAC4	-0.198723	2.79255
PCYT1A	-0.173571	2.79168
LTN1	0.25348	2.79057
CDC42EP2	-0.293828	2.7882
PAK1	-0.233666	2.78571
POLR2C	-0.157591	2.78564
RBFOX2	0.189076	2.78464
SGTA	-0.30279	2.7823
REEP3	0.233059	2.77864
EIF4E	0.205925	2.77742
SMPD4	0.238555	2.77516
RPP40	0.29977	2.77279
PSIP1	-0.198285	2.76979
DPAGT1	0.54233	2.76792
NDUFB1	0.636137	2.76748
TNRC6C	-0.296426	2.76435
IGF2BP2	-0.143538	2.76242
C1GALT1	0.321173	2.76177
SMAGP	-0.986339	2.75994
SNAPC5	-0.650312	2.75593
TIA1	0.183276	2.75565
PALS1	-0.154288	2.75227
LAGE3	-0.576971	2.75103
CMTM3	0.52404	2.7506
HAS2	0.482141	2.74594
ETNK1	0.293148	2.7442
NIT2	-0.190118	2.74318
PYM1	-0.235732	2.73984
NSDHL	0.169443	2.73951
COX7B	0.938831	2.73905
BUB3	0.133825	2.73626
PRPF19	0.192047	2.73381
FAM83H	-0.213519	2.73339
PNMA2	-0.325261	2.73322
AHNAK2	-0.178272	2.72947
CCAR2	0.124297	2.7282
SH3RF1	-0.236954	2.72639
RPL7A	0.153908	2.72637
ZNF24	-0.474384	2.72387
SFXN5	0.272107	2.72309
HMGB1	-0.316289	2.72168
GYPC	-0.737615	2.7204
CPT1A	0.300562	2.71626
PKP3	-0.151886	2.71511
LOX	-0.198217	2.71423
HTRA2	-0.251602	2.71411
SUV39H1	0.997082	2.71339
EIF2S2	0.137621	2.71311
YKT6	0.243099	2.71305
TSPAN4	0.474	2.7121
ABHD4	-0.484015	2.70877
HAGHL	0.608712	2.70422
COPB2	0.146591	2.69874
MYC	0.455699	2.69458
SAPCD2	-0.287295	2.69324
RPS7	-0.166741	2.69175
PEX16	0.300375	2.69105
CHCHD10	0.803732	2.68458
ZMYM1	0.323069	2.67945
ERICH5	-0.349777	2.67777
TIMM23	0.20985	2.67759
RPS15	0.213713	2.67693
GPRASP2	-0.313726	2.67177
WDR4	0.269805	2.6617
EEF1G	0.120868	2.66118
GTF3A	0.890719	2.65713
TSEN2	0.238016	2.65712
CLIC4	0.233199	2.6521
QDPR	-0.182372	2.65094
KCT2	0.365597	2.65073
RNF31	-0.181342	2.64856
URB1	0.262555	2.64778
UBR4	0.240236	2.64218
ABI2	-0.278996	2.64029
STING1	0.318088	2.63976
EIF4A1	0.154054	2.63899
WIPF1	-0.239996	2.6357
THYN1	-0.190232	2.63504
EXOC8	-0.140495	2.63043
RAB11FIP1	-0.18235	2.63003
PIGBOS1	0.595689	2.62876
HSP90AB4P	0.411763	2.62444
ITGA6	-0.165049	2.62332
MFSD5	0.567623	2.62123
HMBS	-0.216642	2.62044
KCMF1	0.205151	2.61971
USP22	0.27221	2.61826
FERMT1	0.246597	2.61193
PSME3	-0.147908	2.61063
ABCC11	-0.334956	2.60917
MED21	-0.427973	2.60784
LIMCH1	-0.223369	2.60625
PREPL	0.248688	2.60622
RPL19	-0.182913	2.60291
ERO1A	0.221369	2.60187
GIPC1	0.160583	2.60138
PRPF8	0.244624	2.59117
CCNL2	0.335394	2.59116
CSRP3	1.14642	2.59004
XRCC1	-0.189152	2.58855
MRPL55	-0.16696	2.58534
KLHL18	-0.310592	2.5852
USF2	-0.174391	2.58461
BMAL1	-0.390844	2.58445
SLC25A3	0.241681	2.58395
TMEM165	0.299852	2.5835
TLCD3A	0.574104	2.5799
LANCL2	0.265327	2.57875
SMIM20	0.469709	2.57699
WASHC5	0.197613	2.57657
RAC1	0.209761	2.57623
CHTF18	-0.20235	2.57451
FHIP2A	0.266082	2.57424
KLC4	-0.374677	2.57174
RPS17	0.145116	2.57009
RPL13	0.164801	2.56974
ZNF451	0.294254	2.5692
ANP32E	-0.444607	2.56826
CLK1	0.290035	2.56806
DSC3	-0.252431	2.56747
FAM167A	-0.559069	2.56649
MED27	0.218319	2.56577
MFSD12	0.647984	2.56565
SNRPD1	0.276234	2.56528
MED23	0.275224	2.5643
E2F7	-0.329386	2.56358
RAB10	0.163442	2.56344
GPKOW	-0.16189	2.5627
TAX1BP3	-0.350943	2.56198
SHTN1	-0.278602	2.55626
CSTA	1.18121	2.55604
ARF4	0.298566	2.55598
UTP15	0.206241	2.55577
SPTAN1	-0.108922	2.5532
MAGT1	0.250968	2.5526
RPL36	0.160661	2.55155
ACCS	0.711476	2.55153
RUSF1	0.24243	2.55123
SLC20A2	0.327806	2.55035
TIFA	0.723131	2.55006
LMO7	-0.161695	2.54968
RPS6KA4	-0.163389	2.54772
AEN	0.488857	2.54685
FAM210B	0.581871	2.54605
SEC62	0.289646	2.54536
ECHDC1	-0.181834	2.54394
LOXL1	-0.411411	2.54368
BAX	-0.188439	2.5394
CDKN3	0.581723	2.53935
CDC25C	-0.337931	2.53875
RPS10	0.339402	2.53825
OXSM	-0.279806	2.5365
INTS14	0.211953	2.53604
ZNG1A	1.74431	2.53601
ATP11A	0.263576	2.53513
PHLDA2	0.319089	2.53501
ITPRIP	0.243865	2.53396
DELE1	0.715284	2.53366
MRPS31	-0.175194	2.5336
RBPJ	0.187343	2.53311
NFYC	-0.209823	2.53304
TMX3	0.147344	2.5326
STOML1	-0.711993	2.53175
PDPN	1.15916	2.52961
CLCN7	0.244362	2.52742
RAB13	0.148284	2.52741
HK2	0.151043	2.52673
FAHD1	0.187741	2.52598
VSIR	-0.237817	2.52565
ABI1	-0.220254	2.52261
TRAM1	0.391236	2.51802
ISCA2	-0.190704	2.51767
SLAIN2	-0.179134	2.50931
CUEDC1	-0.375858	2.50902
GOLGB1	-0.141503	2.50775
RAI14	-0.111105	2.50639
XPO6	0.22193	2.50615
EIF2D	-0.15906	2.50599
SNX3	-0.176085	2.50463
DCAF7	0.160345	2.50373
GATAD2B	-0.184089	2.50331
PDAP1	-0.131895	2.50295
CCNYL1	-0.461232	2.50109
ARPC5L	0.337264	2.49875
CRTC1	-0.497436	2.4933
COX5A	-0.248072	2.49246
ALDOC	0.57927	2.48898
CPSF4	0.230979	2.48844
TIAL1	0.145854	2.48833
PLD2	0.214818	2.48624
SLC25A4	0.230068	2.48474
TARDBP	-0.165904	2.484
DAD1	0.336375	2.48341
SUSD5	-0.528178	2.48193
ATP2A2	0.237879	2.48044
NCS1	0.365604	2.4796
CENPI	0.325039	2.4793
DNAJC16	0.404322	2.47922
IDNK	-0.89243	2.47894
RUNX1	-0.185212	2.47862
PSMG2	0.241946	2.47727
RPL6	0.151441	2.47653
SBNO1	0.138165	2.47547
CCDC9B	-0.174135	2.47497
RNF220	-0.21618	2.47447
TEX10	0.223151	2.47404
SLC38A5	0.312409	2.4713
PLXDC2	-0.490588	2.46791
METTL1	-0.245696	2.46656
CEP250	-0.191757	2.46644
PCBD2	0.35207	2.4656
TNK1	-0.440607	2.46518
COX17	0.334738	2.4606
CCDC85B	-0.246364	2.45975
TMEM65	0.239826	2.45564
MRPL42	0.363266	2.45272
MT1X	1.19173	2.45175
RPS11	0.183118	2.44832
EHBP1	-0.176787	2.44817
ERGIC2	0.31852	2.44778
PGAP4	0.483124	2.44514
RRN3	0.31516	2.44479
CWC15	-0.160063	2.4439
TAF9B	-0.271982	2.44256
LGSN	0.344718	2.4424
CD99	0.381112	2.44084
SPDL1	-0.229145	2.43608
EIF5A2	0.363863	2.43552
CSNK1D	-0.20775	2.43506
ITPRID2	-0.157784	2.43123
PGAM1	-0.437052	2.4299
MMP14	0.204198	2.42875
PRCC	0.290742	2.42874
PIP5K1A	0.284389	2.42852
EFR3B	-0.571099	2.42829
MRPS11	0.292899	2.42808
EPS15L1	-0.143672	2.42782
UBE2N	0.283782	2.42646
ZNF195	0.45098	2.42027
TOMM6	-0.790155	2.42022
TENM2	-0.144602	2.42017
POLR2G	0.210024	2.41994
CCDC43	0.38734	2.41866
TRAF3	0.355253	2.41864
TAP2	0.230767	2.41846
SLC25A44	0.494212	2.4183
CRIP1	0.483177	2.41512
HSPA13	0.206562	2.41347
PRR9	0.469249	2.41031
SLC39A14	0.341244	2.40731
HSPB1	-0.189183	2.40308
NHSL3	-0.270548	2.40296
VRK2	0.202489	2.40154
CRIM1	0.298843	2.40092
GOLGA2	-0.149313	2.39926
VAMP5	-0.205531	2.39902
OSGEP	-0.208529	2.39865
TRIT1	-0.199796	2.39599
SCD	0.462528	2.39526
CDKL5	-0.281591	2.39124
ATP5F1D	-0.378393	2.38921
NANS	-0.211486	2.3892
DUSP12	-0.196302	2.38786
PPAN	0.193224	2.38534
RILPL2	-0.802108	2.38489
ACBD7	0.854943	2.38422
TEAD1	-0.378296	2.38348
PSMA7	-0.154668	2.38297
CAVIN2	-0.136788	2.38253
ZMAT2	-0.185262	2.38238
SULF1	-0.484728	2.37959
FHL2	0.230807	2.37918
JUNB	0.295527	2.37751
TM9SF2	0.254456	2.37661
MMS19	0.264106	2.37599
SF3B3	0.184785	2.37588
DDX39B	-0.196274	2.37559
MAIP1	0.311526	2.37513
LRIF1	-0.194026	2.37478
ARFGAP1	-0.180552	2.37284
MBTPS1	-0.66892	2.36963
PJA2	-0.244783	2.36758
PDCD6	-0.1993	2.36737
ELL2	-0.276688	2.36637
MFSD10	0.489267	2.36614
ZC3H14	-0.155809	2.36476
ATP9A	0.227101	2.36405
CEBPD	-0.392555	2.36385
CCPG1	0.310044	2.36312
ENC1	0.274965	2.36207
DBN1	-0.171578	2.35871
SMPD2	1.12624	2.35836
PIH1D1	-0.237175	2.35779
SORBS1	-0.348886	2.35741
MACF1	-0.22143	2.35687
ERN1	0.348465	2.35675
ZFAT	-0.486946	2.35527
ADD1	-0.1445	2.35366
GUSB	0.261564	2.3527
DIP2B	0.208167	2.34933
PSMA4	0.168679	2.34924
RABL6	-0.14233	2.34689
LIN9	-0.231313	2.34209
PLXND1	-0.197578	2.34125
IRS2	-0.215596	2.34082
SMARCAD1	0.169686	2.33792
HAUS4	-0.285037	2.33528
IFIT1	-0.20322	2.33323
PLAU	0.611728	2.33296
INTS3	0.163306	2.33169
ATM	0.160495	2.33143
ATXN2	-0.138119	2.33108
NR2C1	0.174817	2.33078
CHCHD4	-0.321515	2.33013
PTGES3	0.157036	2.32932
SLC25A29	0.429806	2.32833
H1-1	-0.269821	2.32745
PRPF38B	0.243383	2.32625
TGFBRAP1	0.196859	2.32475
NHS	-0.128772	2.32237
MAP4	-0.136879	2.32149
LGALS3	0.396396	2.32008
TAB2	-0.271773	2.31508
OPCML	-0.375452	2.31477
LDHA	-0.148394	2.31238
CENPP	-0.393299	2.31211
AK5	-0.228765	2.3046
HSCB	-0.169186	2.30398
SLCO3A1	-0.484256	2.30353
OFD1	-0.232404	2.30344
SDF4	-0.248779	2.30104
UGDH	-0.148471	2.30057
CAPN5	0.185496	2.30016
EIF3M	0.199336	2.29918
HSPA4L	-0.151474	2.29675
RUVBL2	-0.0901618	2.29574
DCUN1D5	0.224518	2.29471
TMEM160	-0.388678	2.29189
MRPL35	0.278605	2.29038
BAK1	0.436222	2.28526
THY1	-0.294879	2.2801
SAAL1	0.242908	2.27982
RAB7A	0.152282	2.27776
CDK5RAP1	-0.22811	2.27766
NIPSNAP2	-0.259131	2.27734
SARM1	-0.261918	2.27704
LSM11	-0.443728	2.27688
HEATR6	-0.184142	2.27643
NUP93	0.113633	2.2763
SMIM26	0.401683	2.27404
ARVCF	-0.334343	2.27232
SRSF1	-0.181418	2.27122
ARHGEF17	-0.204597	2.27112
NCOA3	-0.186789	2.26876
PPP1CB	0.189695	2.26669
POFUT2	0.212281	2.26637
KIF13A	-0.293952	2.2663
TPR	-0.156184	2.265
PTK7	-0.173045	2.26378
ZMPSTE24	0.176112	2.26315
POLR1D	0.178797	2.26214
GNL2	0.160429	2.2615
RHOF	0.357314	2.26134
DNAAF9	0.592007	2.26129
FOSL1	0.234692	2.26046
GID4	0.139255	2.2604
ACSL1	0.159577	2.25905
GAB2	-0.315988	2.25891
CUSTOS	-0.181416	2.25772
STX18	0.279926	2.25695
SF3B6	-0.179484	2.25614
CCDC51	-0.21777	2.25368
PHLDA3	-0.2282	2.25204
NKX3-1	-1.01139	2.25119
ALG1	0.26323	2.2502
CACNA2D1	-0.262619	2.25009
CHM	0.271623	2.24926
TCIRG1	0.183324	2.24695
CIZ1	-0.204894	2.24681
AK1	-0.211678	2.24624
CYP51A1	0.153144	2.24538
HNRNPH3	-0.174349	2.24519
NDC1	0.215762	2.24271
TMX4	0.247199	2.24242
ACP1	-0.269691	2.24229
NUMA1	-0.158766	2.24201
BICD1	-0.274687	2.24185
ATP1B1	-0.13799	2.24182
SRSF4	-0.233652	2.24032
UTRN	-0.115585	2.24005
SLC37A4	0.399432	2.23974
SAMD4A	-0.182195	2.23875
TIMM17A	0.227391	2.23839
EFCAB14	-0.303257	2.23639
LDLR	0.217446	2.2362
SH3GLB2	-0.270209	2.23426
CENPM	0.324572	2.23365
BATF3	-0.465488	2.23285
TRIP11	-0.131232	2.23243
SNW1	-0.149411	2.23211
ELP6	0.190652	2.23085
ABHD6	0.312196	2.22964
LBR	0.276509	2.22811
LLPH	0.25912	2.2278
SLC25A26	0.895152	2.2245
STX1B	-0.378562	2.22384
RPS27A	0.389519	2.22361
FKBP10	-0.19187	2.22359
RANBP1	0.18615	2.22016
MPC1	0.882449	2.21685
GET4	0.169677	2.2149
ICAM1	-0.274219	2.21341
BZW2	0.209971	2.21169
VPS13C	0.170965	2.20761
AP3S1	-0.203774	2.20472
BAG4	-0.316192	2.20409
SLFN5	0.135057	2.20145
GCFC2	-0.161779	2.20072
PRRC2A	-0.186941	2.19958
DOT1L	0.587829	2.1984
BRIX1	0.193739	2.19793
PCGF1	0.380133	2.19687
TBCA	-0.171436	2.1965
SPIN1	-0.178482	2.1946
COMMD8	-0.296405	2.19431
ALDH1L2	-0.186204	2.19205
MVP	-0.135443	2.19201
JPH2	-0.279821	2.18818
TMEM175	0.911641	2.18669
CRYBG3	-0.163201	2.1836
RAB22A	0.178867	2.18342
SCARB2	0.195692	2.1821
ZNF185	-0.143758	2.18197
VIPAS39	-0.195655	2.18115
PTMA	-0.258298	2.17854
UBL5	0.20802	2.1779
PRPF31	-0.126873	2.17771
STBD1	0.21402	2.17765
CYSTM1	0.399639	2.17724
MTHFSD	-0.215237	2.17661
CCDC85C	-0.178587	2.17572
NOL3	-0.24474	2.17556
ZNHIT6	0.178198	2.17339
RAP2B	0.225089	2.17193
NNMT	0.254983	2.17181
SEL1L3	0.457744	2.16986
STT3A	0.275997	2.16824
SNX4	-0.133155	2.16804
RMI2	-0.218906	2.16705
ZNF597	0.342445	2.16461
MMS22L	0.328214	2.16435
FUS	-0.17088	2.16293
RPL32	0.179098	2.15771
CASP8	-0.203455	2.15627
ATR	0.171051	2.15158
IGBP1	-0.234906	2.14975
CHRNE	0.563819	2.14909
ZZZ3	-0.32975	2.14899
INTS2	0.209107	2.14875
FBXO9	0.362312	2.14813
PARP12	0.181521	2.14789
AP1S2	-0.377905	2.1474
PTP4A1	0.462014	2.14489
ERBIN	-0.10077	2.14474
ARHGAP45	-0.177354	2.14021
CASP3	-0.239629	2.13994
SPINDOC	-0.22278	2.13935
ZNF609	-0.172216	2.13931
RBBP4	0.2045	2.13864
ACAD10	-0.244467	2.13848
ANKZF1	-0.342925	2.13778
EEF1A1	-0.762726	2.13726
LRP12	0.228224	2.13699
PHLDB2	-0.161897	2.13648
METAP2	-0.187861	2.13555
DCTN5	-0.216339	2.13547
SLC35B2	0.302864	2.13546
PCNT	-0.120985	2.13433
TSEN15	-0.269405	2.12859
DNM3	-0.456196	2.12832
CPSF1	0.156677	2.12767
RAB11FIP5	-0.123948	2.12178
CEP112	-0.501686	2.12132
SNAPIN	-0.256666	2.11561
FBF1	-0.903548	2.11461
DCTN2	-0.177401	2.11239
E2F8	-0.382587	2.11147
SGPL1	0.193772	2.10949
RPL35	0.141805	2.10737
CCT4	0.119696	2.10581
NCOA1	-0.239592	2.10467
SLC25A40	0.557846	2.1022
ARHGEF10	0.191952	2.09528
SUFU	-0.20955	2.09325
CCDC12	-0.221728	2.09304
SMURF1	0.370535	2.09197
NUDCD1	0.176216	2.09187
SNX18	-0.187514	2.0916
NPRL3	-0.190489	2.0914
RNASEH2A	-0.18695	2.09116
SNX30	-0.12721	2.09001
ACTR1A	-0.198262	2.08982
PRPF40A	-0.15516	2.0893
TNPO1	0.199626	2.08823
SFXN4	0.326904	2.08749
RPN2	0.189881	2.08638
SLC26A2	0.488075	2.08522
CCDC93	-0.120523	2.08465
POLDIP3	-0.140431	2.08385
SNAP29	-0.204548	2.08367
CPSF7	-0.164425	2.08301
NDUFA6	0.18554	2.08225
SPTLC2	0.179914	2.08035
PBXIP1	-0.212255	2.07856
GULP1	-0.391287	2.07703
ZNF280D	0.308626	2.07681
GGT7	-0.358425	2.07612
MX1	-0.25534	2.07601
RAD23B	-0.219974	2.07549
NADSYN1	0.185328	2.07466
GOPC	0.150486	2.07263
SELENOO	-0.138909	2.07226
HIKESHI	0.325126	2.07219
SCRIB	-0.110713	2.07192
MYDGF	0.201649	2.06877
LSM2	0.151506	2.06828
CENPA	0.284151	2.06797
SPATA20	-0.143301	2.06777
WDR26	0.113394	2.06769
PPFIA3	0.782661	2.0676
BCHE	-0.263201	2.06609
SYNPO	-0.150544	2.06514
POC1A	0.22276	2.06353
PLEKHH2	0.336023	2.06271
RAN	-0.14608	2.06166
TRMT5	-0.128972	2.05896
CDCA4	0.598763	2.05799
GLIPR1	0.272808	2.05667
PFKFB3	0.209367	2.05459
NES	-0.240171	2.05313
MGAT1	0.218327	2.05271
RNF123	0.243181	2.05251
KARS1	-0.102288	2.04994
C5orf24	-0.3129	2.04982
RPL27A	0.136917	2.04631
AGPAT2	0.254818	2.04529
CTDNEP1	0.408735	2.04485
MLLT3	-0.416124	2.04334
AUTS2	-0.396581	2.04325
CNOT7	-0.197388	2.04303
FBXO33	0.297394	2.04215
POLR3E	0.200074	2.04208
JUN	-0.16037	2.04153
ATRN	0.214627	2.04114
HPS6	-0.16792	2.03863
WASL	-0.194974	2.03831
PPP1R12C	-0.181385	2.03697
AAR2	-0.155743	2.03639
CAND1	0.140774	2.03572
TNRC6A	-0.170322	2.03468
ECM1	-0.237285	2.0335
ARHGEF1	-0.143904	2.03237
KBTBD2	0.252567	2.02965
KAT2A	-0.273256	2.02781
KANK1	-0.192818	2.02705
TRIM56	-0.167635	2.02697
MRPS25	0.155884	2.02491
RACGAP1	-0.13297	2.02483
DIS3	0.104089	2.02472
NCAPG	0.192389	2.02357
ANAPC1	0.132752	2.02282
DMAC2L	-0.292131	2.02275
DDA1	-0.222677	2.01886
AGK	0.14463	2.01753
TSC2	-0.151131	2.01587
SESTD1	-0.181266	2.01384
GNL3L	0.112255	2.0137
DNAJA2	-0.13458	2.0131
CUL4B	0.10364	2.01267
MSI2	-0.183022	2.01258
RPS23	0.218398	2.01244
HERPUD1	-0.293626	2.01205
PSMB8	0.189298	2.01154
ANTKMT	-0.298553	2.01146
POLR1A	0.130751	2.0109
TXNL4B	-0.366126	2.01072
HPS3	0.19007	2.00837
TRIM24	-0.202933	2.00757
TLK2	-0.136231	2.00699
WBP11	-0.145258	2.00584
RABGGTA	0.200813	2.00534
SLC2A8	-0.565701	2.0044
DNASE1L1	-0.447646	2.00226
FUBP3	-0.120807	2.00225
PHF21A	-0.243566	2.00218
BAIAP2L2	0.45676	2.00114
PEDS1	0.327007	2.00106
MTCL1	-0.174468	1.99928
BAIAP2	-0.107464	1.99832
SH3D19	-0.242095	1.99787
ZFP91	0.196542	1.99763
APOBEC3C	0.203655	1.99666
ARL14EP	-0.235893	1.99611
RAB32	0.126031	1.99555
CPSF3	0.116872	1.99545
ZBTB9	0.291958	1.99473
AQR	0.135659	1.99341
TARBP2	-0.193271	1.99306
CDCA2	-0.163955	1.99297
YME1L1	-0.148482	1.99145
TTC12	-0.249498	1.98783
MPRIP	-0.128901	1.98765
SHQ1	0.424927	1.98446
WDR43	0.161357	1.98429
ZNRD2	0.241431	1.98302
MOCS3	-0.145077	1.9825
KCNMA1	0.215996	1.98112
ZBTB11	0.156633	1.98028
ZGPAT	-0.154549	1.97996
LRCH3	-0.192282	1.97943
MED1	-0.144153	1.97836
TRMT1	-0.132887	1.9782
LMAN2L	0.166421	1.97752
ETS1	0.175328	1.97674
PFN2	-0.182288	1.9765
SAMM50	0.162105	1.97587
AKT1S1	-0.223676	1.97421
EML4	0.145617	1.97347
IFT57	-0.449105	1.97342
UBXN1	-0.16317	1.9734
PHC2	0.174972	1.97226
TOMM20	0.325627	1.97224
ARMCX1	-0.198696	1.97218
TMEM201	0.204521	1.97173
PPM1B	-0.138543	1.97074
EIF2B4	-0.170876	1.96985
OAS3	0.143912	1.96971
PPP1R2	-0.290266	1.96692
GDAP2	0.193772	1.9668
SARNP	-0.157365	1.96569
TK1	0.14886	1.96466
EIF2S1	0.0893255	1.96461
HIVEP2	-0.217951	1.96362
ARHGAP6	-0.348917	1.96267
DOP1A	0.314248	1.96106
SMU1	0.141484	1.9605
HMGCS1	0.247276	1.95943
HACD3	0.19351	1.95908
SNRPF	0.160775	1.95787
ANAPC10	0.245615	1.95748
SEC63	0.204526	1.95718
ZNF646	-0.365488	1.95711
FBRS	-0.302988	1.95669
CTR9	0.16903	1.95553
NLE1	0.148101	1.9554
HMCES	-0.17201	1.95416
LBH	-0.544141	1.95319
SDAD1	0.16461	1.95288
HMGB3	-0.187803	1.95075
PPP1R13L	-0.165075	1.94956
MTARC1	0.461252	1.9485
TBL1XR1	0.143141	1.94781
FHL3	0.271156	1.94737
MANBA	0.452829	1.94728
NKAP	0.329498	1.94696
MYORG	-0.221567	1.94618
PLEKHG4	-0.208272	1.94577
NCEH1	0.197388	1.94528
NIP7	0.176585	1.94485
RPL35A	0.195389	1.94438
SPHK1	-0.273716	1.94437
EFHD2	-0.175622	1.94396
PGK2	0.528877	1.94358
SSH1	-0.234121	1.94321
ANAPC4	0.185014	1.94296
TPM1	-0.155215	1.94101
TRIP13	0.16273	1.93927
WDR70	-0.125435	1.93868
E2F6	-0.243023	1.93804
PSMC6	-0.0895801	1.93795
NAPRT	-0.171206	1.93782
TMBIM6	0.331502	1.93702
IK	-0.13451	1.93607
H1-10	-0.172684	1.93528
SNX24	-0.200694	1.93315
EP400P1	0.626963	1.93236
QPRT	0.223308	1.93063
NDUFA2	0.246674	1.93049
ZNHIT1	-0.433711	1.93046
HERC4	0.175437	1.92668
PREP	0.18236	1.92591
ACTG1	-0.480803	1.92537
ANP32A	-0.186377	1.92462
SF3A2	-0.146716	1.92458
GNPTG	-0.300646	1.9245
IFT56	-0.404799	1.92168
GNPNAT1	0.205249	1.92166
RPL26	-0.267163	1.92097
TDP2	-0.295473	1.91996
CKAP2L	-0.20029	1.91956
BID	-0.268964	1.91916
HDDC2	-0.210896	1.91888
INO80C	-0.328662	1.91774
HNRNPA3	-0.183342	1.91769
XRCC4	-0.137887	1.91747
TMOD1	-0.288414	1.9161
PAK2	-0.161984	1.91535
MTMR9	0.287764	1.91415
SF1	-0.125891	1.91376
ZNF845	0.600414	1.91372
ANAPC11	1.12855	1.9135
TLN2	-0.12384	1.91325
PLEK2	0.386402	1.91287
MEA1	-0.267753	1.91132
VPS8	0.196408	1.91054
DOCK6	0.369966	1.91013
TOR1AIP2	0.517744	1.90986
TRRAP	0.207553	1.90954
SLC7A6	0.36966	1.90848
PHLDB1	-0.132957	1.90813
MECR	0.151519	1.90792
KPNB1	0.161814	1.907
PSMD11	-0.109609	1.90634
RPRD1B	-0.121262	1.90617
G3BP2	0.118433	1.90527
GLRX3	-0.174188	1.90524
CCDC6	-0.144661	1.90513
WDR54	0.236789	1.90504
DNAJB12	-0.142258	1.90494
RPS6	-0.1466	1.90392
MRPS30	0.169673	1.90202
TMEM141	0.508846	1.90115
MMGT1	0.210454	1.89956
ENG	-0.161344	1.89791
CEMIP2	0.121243	1.89735
RDX	-0.118615	1.89671
EEF1D	0.125153	1.89531
RINT1	0.145082	1.89443
SAP30	0.211288	1.89128
SNTB1	-0.215029	1.89039
TLE3	-0.171646	1.88981
BLOC1S2	-0.260615	1.88967
EED	0.139226	1.88859
HIBADH	-0.149179	1.88753
PTRH2	0.209198	1.88658
RUVBL1	-0.114618	1.88499
EIF4B	-0.111058	1.88492
KIF16B	-0.118176	1.88486
LYRM2	0.284769	1.88454
NTHL1	-0.202442	1.88433
UBXN6	-0.154623	1.88414
RNASET2	-0.248981	1.88238
CCDC185	0.708684	1.88236
PPDPF	-0.448072	1.88189
PPFIBP1	-0.09896	1.88142
QKI	-0.167347	1.88102
GPR180	0.329963	1.8807
USP24	0.205015	1.879
POLI	-0.393929	1.87833
RPS12	0.181473	1.87747
RAD54B	0.240965	1.87707
ACAD9	0.157618	1.87678
MRGBP	0.15968	1.87662
UBL4A	-0.184141	1.87495
DSG2	-0.133082	1.87423
MACIR	-0.235301	1.87224
CSTF2T	-0.156407	1.87205
GNS	-0.154791	1.86786
PTPN9	0.211907	1.86772
ARHGAP23	-0.125047	1.86657
PPWD1	0.153674	1.86652
ATP5PF	0.373929	1.86508
MIX23	-0.199649	1.86434
SLC20A1	0.328514	1.86425
ISG15	0.257132	1.86351
RAP2A	0.323027	1.86338
HDAC2	0.178836	1.86322
MYH10	-0.104468	1.86259
ANKRD36C	1.03606	1.86106
PIN4	-0.210465	1.85985
HDAC7	-0.162956	1.85921
POLE2	-0.176239	1.85865
CCDC88A	-0.133654	1.85855
FAM120A	0.112462	1.85825
CDC27	0.131125	1.85593
NCAM1	-0.0977385	1.85496
MRTFA	-0.230938	1.85442
MRPL10	0.226202	1.85439
PAFAH1B1	0.146328	1.85428
FUBP1	-0.127667	1.85416
SLC66A3	0.516258	1.85406
CLTB	-0.15541	1.85338
WRAP73	0.404918	1.85262
C3orf38	0.188878	1.85242
CPA4	-0.18213	1.85208
MAD1L1	-0.139386	1.84948
RRAGA	0.42003	1.84906
HYI	-0.274832	1.84853
TMF1	-0.123593	1.84829
NGLY1	0.135132	1.84705
DHRS7	0.158377	1.84631
INF2	-0.100748	1.8454
MTR	0.16525	1.84473
ALKBH5	-0.125162	1.84325
TTN	-0.279049	1.8425
FARS2	-0.201214	1.8422
SSR1	0.167481	1.84195
PTPRF	-0.11528	1.84139
NDUFB7	-0.206997	1.84098
WDR45B	0.180203	1.84063
NUMB	-0.0972949	1.84053
TNFRSF1A	0.286812	1.83999
RCL1	0.144166	1.83947
AP1M1	0.111221	1.8394
PITPNA	0.193864	1.8393
UBIAD1	0.413236	1.83873
GATC	-0.226154	1.83807
GGCT	-0.190413	1.83788
FSTL1	0.169198	1.83612
RAB1B	0.116347	1.83436
EBAG9	-0.254329	1.83407
ARL2BP	0.380678	1.83345
MANF	-0.167275	1.83307
PVR	-0.136048	1.83183
NUP85	0.12484	1.83178
DNAJC13	0.145791	1.83084
PCLAF	-0.207759	1.83042
TBL1X	0.14389	1.8301
GPCPD1	-0.215599	1.82976
YIPF4	0.212617	1.8296
MEST	0.234435	1.82917
PDLIM2	-0.13926	1.82643
STAM2	-0.128189	1.82552
EIF2B5	0.156262	1.82515
COG2	-0.132769	1.8243
EVL	-0.362366	1.8228
MLLT1	0.162776	1.82223
STK33	-0.36798	1.82135
MYO1D	0.19098	1.81857
KAT5	0.295234	1.81657
TMEM208	0.969667	1.81578
ADCY3	0.168295	1.8156
ALG13	0.22434	1.81503
JAGN1	0.326913	1.81449
RAB18	0.149111	1.81246
ARMH3	0.280806	1.81077
SDE2	-0.153988	1.81042
MOB3A	0.435977	1.80974
CDC42EP1	-0.170413	1.8088
ZNF724	-0.503908	1.80861
NFU1	-0.190666	1.80843
MICOS10	0.299299	1.80735
CEP78	-0.219736	1.80631
TSPAN14	0.23711	1.80627
NUP155	0.119404	1.80582
ADH5	0.16957	1.80516
ABCC4	0.114775	1.80516
YBX3	-0.153043	1.80505
GON7	-0.246608	1.80429
STEEP1	0.247403	1.80336
RAB14	0.103175	1.80281
BAG6	-0.122013	1.80245
UBFD1	-0.169146	1.80197
HMGN4	-0.345669	1.80138
TEAD4	0.220463	1.80022
DNTTIP1	-0.160565	1.79908
DNAJC8	-0.118997	1.79865
OGDHL	-0.200251	1.79855
RPL29	-0.172704	1.79819
JRKL	-0.668318	1.79798
EMC7	0.175826	1.79772
TSR2	0.252386	1.79728
NAT9	0.358511	1.79644
GOSR2	0.162528	1.79432
ARL6IP5	-0.18414	1.79396
DPP9	0.147707	1.79377
DHX35	0.214993	1.79297
NUP107	0.121013	1.79231
NDRG1	-0.217115	1.79168
PEX6	-0.315646	1.79167
TRIM47	0.180639	1.79121
CSTF1	0.126931	1.79086
SAYSD1	-0.711853	1.7888
DTX3	-0.599738	1.78869
ARHGAP21	-0.14761	1.78855
MARCHF6	0.427573	1.78792
RHOB	0.360824	1.78786
ATP5PB	0.1594	1.78648
FOXM1	-0.459084	1.78612
RAD17	-0.177685	1.78498
RPS28	0.170489	1.78344
MTG2	0.217128	1.78099
HSP90AA5P	-3.0389	1.78015
GTF2H2	0.562616	1.77986
TUBAL3	0.73264	1.7796
H2AX	-0.421453	1.77942
MLLT6	-0.51123	1.77939
ZNF703	-0.240884	1.77767
BCAP29	0.227571	1.7753
GTF2E1	-0.169791	1.77529
RBM8A	-0.168951	1.77384
TRUB1	-0.119717	1.77047
BAHD1	1.0822	1.77044
CHML	0.446379	1.7704
EFNB1	-0.187879	1.76904
CTNND1	-0.097172	1.76894
BNIP2	0.373059	1.76887
SNX17	0.143592	1.76851
DCTPP1	-0.248766	1.76757
GDI1	-0.146172	1.76674
MFSD11	0.510773	1.7667
PSMF1	-0.199995	1.76522
NUCB1	-0.151323	1.76487
MIGA2	-0.500956	1.76379
PPM1D	-0.362691	1.76352
SCAF11	0.195416	1.76219
ZER1	0.235201	1.76185
COX6C	0.292737	1.76182
PARK7	0.180818	1.7612
CHUK	0.189635	1.76099
ZNF800	0.283839	1.76057
ASMTL	-0.166634	1.76046
NDUFB8	-0.172971	1.75942
MYH14	0.194251	1.75827
HBS1L	0.135312	1.75803
NDUFAF6	0.264727	1.75787
EIF3L	0.10855	1.75774
SCARB1	0.242812	1.75767
CERCAM	-0.277529	1.75696
NBEAL1	0.319956	1.75689
PRDM15	-0.427415	1.75642
PIK3CA	0.224288	1.75514
CSTF2	-0.123211	1.75444
ZC3H7A	0.150913	1.75395
PAXX	-0.265145	1.75385
NDUFA1	1.00766	1.75283
TTC31	-0.499441	1.75097
URI1	-0.186592	1.75084
SRSF11	0.1767	1.75051
CHCHD2	-0.420385	1.74965
LMNB2	-0.140664	1.7485
CASP1	-0.219506	1.7485
BBX	0.138825	1.74837
CLTA	-0.112333	1.74735
TERF2	-0.157335	1.7473
NT5C2	0.153151	1.74727
KTI12	-0.177756	1.74721
PRKDC	0.177766	1.7471
NUBPL	-0.147076	1.74704
C1orf174	-0.194444	1.74691
APOC3	-0.536701	1.74684
IGF2BP1	-0.0992933	1.74653
POLR2M	-0.224601	1.74519
DERL1	0.252998	1.74518
AMOTL2	-0.131719	1.74493
TSPAN5	0.666641	1.74488
LPCAT2	0.256577	1.74486
PPIAL4H	0.53353	1.74414
PSMD7	-0.134478	1.74413
AP1S1	-0.17319	1.74236
CDK17	0.161233	1.74192
CRTC3	-0.256425	1.74177
GNA11	0.111232	1.74117
PDCL	-0.206434	1.74045
CRYBG1	-0.138036	1.73887
PIMREG	-0.356707	1.73781
MRC2	-0.163887	1.73772
PSPC1	-0.161017	1.73681
ERP29	-0.145467	1.73644
VKORC1L1	0.295138	1.73448
SCO1	0.150617	1.7336
TSEN34	-0.141005	1.73338
ARMCX4	-0.266583	1.73205
HOMER3	-0.166195	1.73192
DLD	-0.148399	1.73001
MT-ND4	0.594513	1.72942
DERL2	0.300675	1.72887
GLRX	0.395489	1.72875
MRPL2	0.18208	1.72821
METTL5	0.214335	1.72802
DCTD	0.191958	1.72742
HAUS3	-0.193412	1.72591
BNIP3	-0.255156	1.72591
ZDHHC17	0.2429	1.72488
CALCOCO2	-0.131109	1.72383
PUS3	0.206489	1.72334
PTPN18	0.517453	1.72238
RPL22	-0.141664	1.7221
LARP7	-0.150363	1.72097
MB21D2	0.140438	1.7197
RPL7L1	0.125805	1.71967
SUMO3	-0.850989	1.71652
CDC42EP3	-0.251435	1.71543
SARS2	-0.178998	1.71537
SPR	-0.139208	1.71533
RNASEH2C	-0.176358	1.71524
ROCK1	-0.134488	1.7144
NALCN	0.591199	1.71419
THEM6	0.180726	1.71409
EDARADD	1.14596	1.71312
SPRED2	-0.409257	1.7128
CASKIN1	-1.0647	1.71096
PRKAG2	0.309619	1.7093
DYM	0.354664	1.7091
DIPK2A	0.203442	1.70856
TERF1	0.258423	1.70646
CLDND1	0.276762	1.70637
FKBP5	-0.127852	1.70636
POLD2	-0.120496	1.70462
COPRS	-0.219672	1.70363
L1CAM	-0.148611	1.70315
FLOT2	-0.133911	1.70269
LANCL1	0.187291	1.70267
TSG101	-0.127364	1.70267
INIP	0.31892	1.70255
BBS1	-0.339362	1.70254
CSGALNACT2	0.443752	1.7025
SYNE1	-0.103225	1.7024
PATJ	-0.471218	1.70169
LY6K	-0.782931	1.70094
PTPRS	-0.139448	1.70017
SLC25A5	0.180687	1.69913
TAF7	-0.163132	1.69821
MSANTD2	0.203009	1.69585
RBKS	-0.472471	1.69517
CTSD	-0.139689	1.69482
ITGA3	-0.101245	1.69475
KIF5A	-0.22334	1.69448
MSL1	-0.236733	1.69339
SLC39A7	-0.222043	1.69336
PSMD14	0.135279	1.69334
METTL3	0.160457	1.69299
RABGGTB	0.271932	1.6929
CTNNA2	1.05868	1.69166
PTPN11	-0.116722	1.68985
KIF15	-0.150045	1.68869
SAMD8	0.36908	1.68781
CDKN1A	-0.238453	1.68557
FRYL	0.145379	1.68523
ING3	0.289186	1.68431
ROMO1	0.362209	1.68402
TP53BP1	-0.149606	1.68371
RPL17	0.110108	1.68313
CLIC1	0.153428	1.68303
NOP16	-0.16032	1.68149
CMTR2	0.353701	1.68098
TUBB	-0.172831	1.68005
EXOSC6	-0.150333	1.67882
DOCK9	0.120455	1.67704
CYFIP1	0.131379	1.67693
PSMD5	-0.137142	1.67641
GTF3C3	0.133944	1.67567
PPIA	-0.16796	1.67566
NEK6	-0.162877	1.67547
LTBR	0.245158	1.67521
CAVIN3	-0.102527	1.67394
SH3BP5	-0.262301	1.67251
NA	-0.172038	1.6724
BMERB1	-0.860449	1.67193
CHRAC1	-0.23707	1.67168
DDX19A	0.202616	1.6713
MTFP1	-0.172816	1.67104
SENP1	0.195298	1.67033
STX8	-0.195324	1.6693
BRPF3	-0.479912	1.66913
NCL	0.180773	1.66861
SACS	0.148015	1.66858
ABI3BP	0.286096	1.6672
PIGT	0.177417	1.66611
TRPV2	0.212633	1.6658
GATA4	-0.33843	1.66481
NFASC	-0.171143	1.66478
PTDSS2	0.239468	1.66448
FAU	-0.153593	1.66445
THUMPD2	0.22621	1.66206
COTL1	-0.141732	1.66007
TBCEL	-0.194024	1.65861
THOC2	0.175144	1.65787
TBRG4	0.144722	1.65775
HS1BP3	-0.182971	1.65708
CLIP1	-0.150031	1.65693
MYO1B	0.114637	1.65498
DHX33	0.175799	1.65409
ARHGAP22	-0.143341	1.65381
KLHL26	0.24401	1.6527
F11R	-0.140211	1.6521
ATL3	0.115089	1.65133
NIPA1	0.384446	1.65113
RAB8B	0.120266	1.65091
SPECC1	-0.133857	1.65073
LGMN	-0.288324	1.65046
UQCRH	-0.261323	1.64968
MAN2A1	0.153281	1.64895
TAF3	-0.300169	1.6489
SLC16A3	0.209559	1.64849
TMEM131L	-0.334958	1.64807
MOB1A	-0.237996	1.64759
DVL1	-0.255666	1.64727
RAB4B	0.281786	1.64724
HIGD1A	-0.556667	1.64634
LRP1	-0.142554	1.64586
RNF214	-0.135456	1.64571
AIDA	-0.136059	1.64541
DNAJC14	0.334202	1.64428
DCAF10	0.158389	1.64388
ATXN2L	-0.0937049	1.64343
WASF3	-0.420403	1.64288
PBX3	-0.206759	1.64257
ACSS1	0.167929	1.6425
MEF2A	-0.289732	1.64166
IRS1	-0.229042	1.6403
STX10	-0.155659	1.6399
CD59	0.279311	1.63937
KIF22	-0.125799	1.63901
VASP	-0.159581	1.63793
CNNM4	0.221201	1.63679
CYP20A1	0.270492	1.63661
CRLS1	0.562324	1.63617
ALG5	0.15523	1.6355
GADD45GIP1	-0.166263	1.63485
GAR1	-0.170905	1.63407
MGAT2	0.143346	1.63404
MRPL3	0.192737	1.63394
FKBP15	-0.104138	1.63346
POLR2K	0.276031	1.63277
TPM3	-0.199985	1.6321
USP3	0.123589	1.63193
IVL	-0.219431	1.63036
MBNL1	0.121338	1.62952
STOML2	-0.134007	1.62932
RABAC1	-0.197486	1.62931
MCC	-0.182243	1.62891
SPIRE1	-0.186011	1.62816
ENO2	-0.175105	1.62794
PNKD	0.317118	1.62625
FCHSD2	-0.135301	1.62566
GRPEL1	-0.149634	1.62364
LRATD2	-0.384502	1.62333
ARMC5	-0.220817	1.62294
PRORP	0.14633	1.62217
TPPP3	-0.514172	1.62208
RANBP10	-0.152996	1.62155
RAB12	0.185329	1.6207
LIG3	-0.129398	1.62062
CCDC22	-0.150322	1.62002
PTPN1	0.150144	1.61999
TLE5	-0.286259	1.61982
GFRA1	0.301845	1.61917
FAM120C	-0.157786	1.61769
PANX1	0.286963	1.61759
FITM2	0.445609	1.6165
RNF149	0.312824	1.61635
EGLN1	-0.184488	1.61595
UTP14A	-0.136264	1.61553
VIRMA	0.202744	1.61516
FUT11	-0.258825	1.61491
SNRPD3	-0.203977	1.61422
FDPS	0.160852	1.61418
ATL1	0.156609	1.61358
TIMM9	0.261547	1.61357
ARMCX3	0.087323	1.61341
TNFRSF12A	0.398982	1.61237
FN1	-0.170954	1.6121
PRSS23	0.357203	1.61143
ATOX1	0.395585	1.60995
RFX5	-0.262122	1.60871
VPS13B	0.13642	1.60792
TCEA2	-0.191341	1.60778
FKBP9	-0.127728	1.60737
DSN1	-0.137251	1.60694
UGGT2	0.266707	1.60675
UQCC4	-0.441386	1.60661
PHKG2	0.213107	1.60533
CLN6	0.266592	1.60523
ACTR1B	-0.279756	1.60469
RTCB	-0.0893407	1.60418
SAMD4B	-0.141808	1.60394
MRPL1	-0.173647	1.60354
DNAJC3	-0.127073	1.60331
PSMD4	-0.10001	1.60271
AVEN	-0.120455	1.60034
SPARC	0.1756	1.60028
FNDC3A	0.184897	1.59998
HERC3	0.334289	1.5999
TCAF1	0.158175	1.59983
MAPK3	-0.162648	1.59967
FSTL3	0.993803	1.59962
SSBP3	-0.432116	1.59792
SIRT1	-0.128403	1.59627
NAT10	0.14054	1.59479
ADAT3	0.542838	1.59464
NIPAL2	-0.466907	1.59446
PLCL2	0.187524	1.59394
PDGFRA	-0.175479	1.59285
NCDN	0.227151	1.5923
SNRPB2	0.162794	1.5923
TNS1	-0.142228	1.5915
SLC25A21	0.296891	1.59149
RRS1	-0.156804	1.59078
CCNT1	0.166651	1.59038
COPG2	0.111722	1.59027
SNRPA	0.121414	1.58871
TOP3B	0.154432	1.58676
SPIN4	-0.354953	1.58643
CLPTM1	0.183865	1.58632
PRDX4	0.137005	1.5857
PAG1	-0.24846	1.58518
MOSPD2	0.134372	1.58466
SGCB	0.24963	1.58241
TPPP	-0.219776	1.58172
KIRREL1	-0.167684	1.58162
FIP1L1	-0.153497	1.58099
KHDRBS1	-0.14843	1.58096
MTRFR	0.286674	1.58084
CCDC9	-0.139875	1.58082
ANLN	0.106075	1.58029
YTHDF2	-0.109251	1.58028
EMSY	-0.164036	1.57973
SAP130	-0.151594	1.57857
TFDP3	-0.255393	1.57653
ZSCAN12	0.303796	1.57629
U2AF1	0.150094	1.57623
THG1L	0.154418	1.57592
CD63	0.16395	1.57495
CKB	-0.179957	1.57495
FBL	0.126344	1.57453
MASTL	-0.170335	1.57452
ZNF121	0.567111	1.57436
TTC29	-0.194525	1.57434
PFDN2	-0.153296	1.57401
PARL	0.236286	1.57363
PEX19	-0.166139	1.57324
CDC23	0.133633	1.57171
APOL6	0.740695	1.57134
FKBP2	-0.14721	1.57071
SNRNP40	0.116045	1.56962
EEF2K	-0.170902	1.56884
PPFIBP2	-0.858641	1.56875
ZWINT	-0.266846	1.56858
OTUD5	-0.33372	1.56789
LRRC8A	0.140513	1.56704
SIRT2	-0.197611	1.56663
DAXX	-0.218183	1.56512
GMNN	-0.153967	1.56456
MED10	-0.212624	1.56449
MAPK8	-0.191953	1.5644
C15orf40	-0.361931	1.56395
CABLES1	-0.208403	1.56367
NOMO1	-0.390244	1.56362
THAP12	0.135928	1.56349
TSN	0.215305	1.5632
PSMC4	-0.0944476	1.56227
ODR4	0.264459	1.56193
SPHK2	-0.382178	1.5618
KRT18	0.129194	1.56104
DNTTIP2	-0.164567	1.56103
POLR3F	-0.192745	1.56008
RIDA	-0.136926	1.55964
RNF114	0.137068	1.55962
TYMS	-0.24562	1.55882
TRIP10	-0.113059	1.55745
ID3	0.664937	1.55654
RASA1	0.180965	1.5561
EIF3B	0.103555	1.55576
BPNT1	0.225776	1.55526
UNC119	-0.214239	1.55504
MBIP	-0.156898	1.55495
CDC16	0.117462	1.55452
PRMT3	0.15318	1.55407
MIEF2	-0.223858	1.5536
UBE2A	0.19916	1.55315
RILPL1	-0.258535	1.55292
SECISBP2L	-0.232908	1.5513
WASH6P	-0.405616	1.5508
IFT22	-0.406094	1.55011
AKR1A1	-0.140843	1.54999
NDFIP2	-0.311841	1.54994
TRMT1L	-0.185703	1.54791
DYNC1I2	-0.126495	1.54739
BAG5	-0.111282	1.54656
DOCK10	0.117348	1.54611
JPH1	-0.188717	1.54593
CGNL1	-0.304846	1.54521
KTN1	-0.137068	1.54445
MZT1	-0.556299	1.54245
CSNK2B	-0.112224	1.54201
APOE	0.216662	1.54182
MSANTD3	-0.73885	1.54152
ATP11C	0.177049	1.54072
ACVR1	0.25405	1.53989
MED22	-0.191832	1.53823
RPS16	0.113566	1.53789
NRDC	0.126566	1.53692
RAMAC	-0.219657	1.53615
MTHFS	0.133232	1.53604
PTGR2	-0.273114	1.53591
AP3S2	-0.489918	1.53557
ELP3	0.132515	1.53493
OSTF1	-0.127128	1.5344
ZNF354A	-1.13525	1.53411
CENPE	-0.175578	1.53382
AP5Z1	-0.21086	1.53364
UBOX5	0.27178	1.53302
KDM3B	-0.104298	1.53273
YEATS2	-0.234427	1.53118
PDE12	0.126396	1.5307
ISYNA1	-0.142126	1.53043
CD81	0.266052	1.53018
FERRY3	-0.372099	1.52952
STK10	-0.129847	1.52768
BZW1	0.114823	1.5275
NCLN	0.151163	1.52729
BTBD1	0.389403	1.52728
CTSV	0.189377	1.52712
DUS2	-0.105326	1.52599
LIN7C	-0.134965	1.52576
ATP2C1	0.149798	1.52567
SFN	-0.268934	1.52565
OPTN	-0.152506	1.52503
EMC1	0.133522	1.52469
KLHDC10	0.498787	1.52456
PDSS1	-0.543152	1.52449
HOXC10	0.418946	1.52417
ALMS1	-0.120447	1.5218
ATP5MF	0.160616	1.52151
RPL36AL	-0.207477	1.52016
GNA12	-0.157922	1.51929
TMUB1	-0.213984	1.51786
RHBDD2	0.771833	1.51763
COL12A1	-0.178582	1.51749
ACSF2	0.13164	1.51707
ALG8	0.44589	1.51703
P4HA1	-0.134733	1.51677
MED19	-0.309657	1.51565
EIF6	0.098627	1.51561
RPS26	-0.380427	1.51515
ANO6	0.157015	1.51483
FAM83A	-0.0953465	1.51479
SYNC	-0.221306	1.51453
ABCA1	-0.191784	1.5145
PWP1	0.139349	1.51443
WDR5	0.119537	1.51382
PXMP4	0.330246	1.5134
GSTM2	0.225739	1.51311
CNOT10	-0.0965669	1.51298
MUS81	-0.271108	1.5128
CFAP44	-0.636876	1.5126
NUDT5	-0.151267	1.5126
NDUFA9	0.164628	1.51234
TUBB2B	-0.219971	1.5117
CALD1	-0.133605	1.51024
LETMD1	0.259155	1.50997
CEND1	-0.332118	1.50953
FAM91A1	0.100943	1.50905
ZKSCAN1	-0.311128	1.50831
LIMA1	-0.10392	1.50675
OPA1	-0.162647	1.50575
WDR12	0.100224	1.50453
CARNMT1	0.174095	1.50436
DBNL	-0.163774	1.5043
NDUFS3	-0.142817	1.50397
P2RX4	0.606833	1.50281
SRSF6	-0.154247	1.50255
LSM3	-0.127628	1.50193
CSTB	0.282256	1.50192
ERAP2	0.145131	1.50091
ARHGEF12	-0.125286	1.4989
ADAM17	0.103185	1.4984
PHLDA1	0.261623	1.49575
ECE1	-0.109183	1.49569
FASTKD1	0.245018	1.49548
ANAPC2	0.126273	1.49441
MKRN2	-0.107359	1.49424
HEBP1	-0.104086	1.4939
DIP2A	0.141574	1.49319
SRA1	-0.209885	1.49249
TRA2A	-0.170457	1.49209
KIAA0319L	-0.187203	1.49113
UPF1	0.0772265	1.49107
ASB3	0.224538	1.49106
VAMP8	-0.134856	1.48978
PRR14	-0.342083	1.48969
TOR1AIP2	-0.113777	1.48913
EHBP1L1	-0.121303	1.48827
BCAT2	0.170026	1.48751
RAC2	0.126559	1.48703
CD82	0.486404	1.48622
EEFSEC	0.143206	1.48591
POLG	-0.159508	1.48589
PRMT5	0.102672	1.48507
TOX2	-0.299061	1.48507
SCLY	-0.16511	1.48444
NISCH	0.17598	1.48254
CLU	-0.257207	1.48213
RTRAF	-0.104772	1.48198
NDUFS8	-0.136831	1.48186
RNF169	-0.148148	1.48163
PDCD10	0.186243	1.48153
PPCS	-0.182513	1.48122
RPL5	0.108844	1.47992
TBC1D23	0.126916	1.47945
G6PD	0.126735	1.47833
[truncated: 6,937 more rows]

## Sheet: A538 vs IAP neg_Significant
PG.Genes	corrected_IPD.XB2.A538_IAP.NegativeControl.A559.R4_logFC	Minus log 10 p value		Downregulation link to TEAD / Hippo pathway
H3-4	-3.32393	11.0165		Hippo pathway regulator		Red text	Significantly downregulated proteins (FDR ≤ 0.05, Fold change: Negative 1.25)
PDE6D	-2.02874	9.1323		TEAD PROTAC common off target
ZNF224	-1.82561	3.45302		_
HMGN2	-1.65581	6.812		_
SUMO2	-1.64822	5.09708		_
BIRC2/cIAP1	-1.59365	6.94156		IPD E3 ligase-autodegraded
POLR3H	-1.42421	3.10486		TEAD target
TUBB4B	-1.28091	4.31575		_
WDR19	-1.2551	2.88464		_
PLEKHG2	-1.178	3.60548		_
RYR3	-1.13658	3.19444		_
HSBP1	-1.1076	6.51648		_
HNRNPA1	-1.06213	2.92618		_
PKIA	-0.994885	4.17002		_
SMAGP	-0.986339	2.75994		_
GLYCTK	-0.914251	5.45976		_
H2BK1	-0.902358	3.18818		_
GTF2H5	-0.898779	3.59017		_
IDNK	-0.89243	2.47894		_
PKIG	-0.850328	3.95331		_
RILPL2	-0.802108	2.38489		_
TOMM6	-0.790155	2.42022		_
SRGN	-0.781788	3.28169		_
MAP3K6	-0.757605	7.40387		_
GYPC	-0.737615	2.7204		_
STOML1	-0.711993	2.53175		_
HMGN3	-0.711127	5.55207		_
ING4	-0.711112	3.25453		_
SCOC	-0.694738	3.79604		_
EPHA6	-0.671028	3.1035		_
MBTPS1	-0.66892	2.36963		_
PFDN4	-0.655212	4.88549		_
SNAPC5	-0.650312	2.75593		_
MTFR1L	-0.628886	7.62819		_
DNAJB5	-0.593487	4.86094		_
ABHD5	-0.579866	2.95458		_
LAGE3	-0.576971	2.75103		_
CDH6	-0.576728	4.52356		_
EFR3B	-0.571099	2.42829		_
VGLL3	-0.565756	3.45373		TEAD Co-factor
TMSB4X	-0.563448	5.55887		_
FAM167A	-0.559069	2.56649		_
KLF13	-0.550885	3.09942		_
MAGED1	-0.531771	3.72946		_
SUSD5	-0.528178	2.48193		_
LAMTOR5	-0.526349	4.13953		_
ALDH3B1	-0.522238	3.07068		TEAD target
CHST12	-0.521876	2.8232		_
LIX1L	-0.505613	5.4839		_
BNIP3L	-0.498205	3.86891		_
EIF4EBP1	-0.497844	3.26343		_
CRTC1	-0.497436	2.4933		_
C12orf57	-0.494287	2.92864		_
XIAP	-0.491989	4.60996		_
PLXDC2	-0.490588	2.46791		_
ZFAT	-0.486946	2.35527		_
SULF1	-0.484728	2.37959		_
SLCO3A1	-0.484256	2.30353		_
ABHD4	-0.484015	2.70877		_
OSBP2	-0.483522	3.04421		_
CDC42SE2	-0.483147	3.81381		_
CHCHD5	-0.480609	2.80165		_
ZNF24	-0.474384	2.72387		_
NEDD8	-0.466242	4.0386		TEAD target
H4C1	-0.461332	4.87513		_
COASY	-0.461277	6.524		_
CCNYL1	-0.461232	2.50109		_
ZNF548	-0.455612	3.97469		TEAD target
JDP2	-0.448863	2.79419		TEAD target
C19orf25	-0.446063	4.50153		_
ANP32E	-0.444607	2.56826		_
LSM11	-0.443728	2.27688		_
UBQLN1	-0.443129	4.00734		_
TNK1	-0.440607	2.46518		_
PGAM1	-0.437052	2.4299		_
DEF6	-0.431282	3.76351		_
PYGM	-0.431028	3.35487		_
PSAP	-0.430768	3.98006		_
TUBB4A	-0.429045	3.09594		_
MED21	-0.427973	2.60784		_
SEZ6L2	-0.423944	3.47443		TEAD target
PTMS	-0.417453	3.68393		_
GAPDH	-0.415314	4.27301		_
BCL2L12	-0.413628	3.88315		_
TOM1	-0.4119	4.82732		_
LOXL1	-0.411411	2.54368		TEAD target
RTL8C	-0.403615	2.84432		_
PHOX2B	-0.402832	3.03916		_
RPS24	-0.399986	3.11559		_
BORCS6	-0.399747	2.80926		_
CALCOCO1	-0.398677	3.59856		TEAD target
MLF2	-0.397672	3.55407		_
CENPP	-0.393299	2.31211		_
CEBPD	-0.392555	2.36385		_
HLA-C	-0.39228	4.69669		_
BMAL1	-0.390844	2.58445		_
COA4	-0.390589	2.8025		TEAD target
TMEM160	-0.388678	2.29189		TEAD target
NFATC2	-0.378715	3.26894		_
ATP5F1D	-0.378393	2.38921		_
TEAD1	-0.378296	2.38348		IPD target
CUEDC1	-0.375858	2.50902		_
OPCML	-0.375452	2.31477		_
COQ6	-0.37518	3.0904		_
EHD3	-0.375101	4.77509		_
KLC4	-0.374677	2.57174		_
THAP11	-0.371269	3.25851		_
DDR2	-0.367325	4.23307		_
NAGA	-0.363889	3.59428		TEAD target
RNF126	-0.357314	3.56088		_
TUBG1	-0.354511	3.86087		_
TAX1BP3	-0.350943	2.56198		_
ERICH5	-0.349777	2.67777		_
SORBS1	-0.348886	2.35741		_
HMGA2	-0.345158	3.63063		TEAD target
DHPS	-0.344902	3.55029		_
RTN1	-0.3421	4.26661		_
ZFYVE19	-0.340591	3.07127		_
GINS2	-0.338948	3.16336		_
CDC25C	-0.337931	2.53875		_
KHNYN	-0.337814	3.11179		_
MEX3D	-0.336009	3.5151		_
ABCC11	-0.334956	2.60917		TEAD target
ARVCF	-0.334343	2.27232		_
E2F7	-0.329386	2.56358		_
TRIM58	-0.326141	2.98661		_
TIPIN	-0.326025	3.16486		_
PNMA2	-0.325261	2.73322		_
FCHSD1	-0.324188	5.10178		_
CHCHD4	-0.321515	2.33013
CDC25B	-0.317872	3.2173
HMGB1	-0.316289	2.72168
TRNAU1AP	-0.31386	3.38066
GPRASP2	-0.313726	2.67177
KLHL18	-0.310592	2.5852
MAPT	-0.308697	2.87089
ANXA2	-0.305165	3.86444
ZNHIT2	-0.30378	3.80646
DCDC2	-0.30321	3.65735
SGTA	-0.30279	2.7823
NCOA2	-0.301926	5.4355
CYCS	-0.30138	3.1951
BIRC6	-0.297245	3.76196
ABRAXAS2	-0.296811	3.85407
TNRC6C	-0.296426	2.76435
MED4	-0.295963	3.91659
ATF7	-0.29501	3.88268
THY1	-0.294879	2.2801
CDC42EP2	-0.293828	2.7882
MED18	-0.292052	3.31941
TAF9	-0.289494	3.17466
SAPCD2	-0.287295	2.69324
CHMP4B	-0.2862	4.47585
HAUS4	-0.285037	2.33528
HNRNPH2	-0.284712	2.87542
RELL1	-0.284518	2.82307
CDC42EP4	-0.28356	4.72927
CDKL5	-0.281591	2.39124
TFAM	-0.280384	3.48019
OSBPL2	-0.280025	3.49096
OXSM	-0.279806	2.5365
ABI2	-0.278996	2.64029
SHTN1	-0.278602	2.55626
ELL2	-0.276688	2.36637
CIC	-0.275105	4.21767
PAX6	-0.27388	2.93341
TAF9B	-0.271982	2.44256
MRPL28	-0.27186	3.05553
TAB2	-0.271773	2.31508
NHSL3	-0.270548	2.40296
NCAPH2	-0.270349	3.31541
H1-1	-0.269821	2.32745
ZCRB1	-0.267868	3.09737
MMAB	-0.26689	3.45523
RBMS2	-0.266406	3.99548
STK38L	-0.266346	3.03344
UBQLN4	-0.264891	3.21684
TSEN54	-0.26385	3.83755
SARM1	-0.261918	2.27704
PPP1R13B	-0.261101	3.31653
RAB5C	-0.261008	3.45308
PSMC3	-0.260884	3.87836
ARB2A	-0.260273	2.89063
CDK4	-0.260133	4.08359
NIPSNAP2	-0.259131	2.27734
MPDZ	-0.255705	3.29576
BCL9L	-0.253545	3.83491
DSC3	-0.252431	2.56747
ASPSCR1	-0.252396	2.88836
HTRA2	-0.251602	2.71411
PDCD4	-0.250162	5.43886
PHACTR4	-0.248857	2.79384
SDF4	-0.248779	2.30104
COX5A	-0.248072	2.49246
CCDC85B	-0.246364	2.45975
METTL1	-0.245696	2.46656
PJA2	-0.244783	2.36758
COMP	-0.244305	2.87218
ARHGAP24	-0.240517	3.77589
WIPF1	-0.239996	2.6357
TJAP1	-0.238723	3.88609
VSIR	-0.237817	2.52565
PIH1D1	-0.237175	2.35779
LACTB2	-0.237045	3.34695
SH3RF1	-0.236954	2.72639
PYM1	-0.235732	2.73984
PIP4K2A	-0.235328	2.9373
TNRC6B	-0.234903	3.75545
TACC1	-0.234597	2.94463
PAK1	-0.233666	2.78571
YAP1	-0.233573	2.92733
OFD1	-0.232404	2.30344
KHSRP	-0.232213	3.53668
EWSR1	-0.232079	2.93405
KCTD12	-0.23191	3.00975
DMD	-0.231908	4.35216
LIN9	-0.231313	2.34209
POLD3	-0.230912	3.14065
MCAM	-0.22973	3.40109
PSME3IP1	-0.229261	3.27746
SPDL1	-0.229145	2.43608
HMGB2	-0.228967	2.93345
AK5	-0.228765	2.3046
NHERF1	-0.228353	4.8233
CDK5RAP1	-0.22811	2.27766
SNRPA1	-0.227435	2.88532
CLIP2	-0.227172	3.12535
FYCO1	-0.226837	4.20645
HEXIM1	-0.225896	4.37631
PKP4	-0.225325	4.31974
MAP1A	-0.225287	2.80966
LIMCH1	-0.223369	2.60625
MTDH	-0.222634	2.9502
PPP1R21	-0.222022	3.68956
ALDH16A1	-0.221503	4.77591
ADGRE5	-0.221471	3.11559
MACF1	-0.22143	2.35687
STX7	-0.220693	3.12965
ABI1	-0.220254	2.52261
NDUFA13	-0.217576	3.07836
CASKIN2	-0.216888	3.07809
HMBS	-0.216642	2.62044
BCAM	-0.216599	3.72483
RNF220	-0.21618	2.47447
IRS2	-0.215596	2.34082
DNAJB14	-0.214776	3.13114
FAM83H	-0.213519	2.73339
DMAP1	-0.213363	3.14544
DAB2	-0.212691	5.6889
ELF1	-0.212435	2.9346
DAG1	-0.212428	2.80055
KATNB1	-0.212218	2.87214
NANS	-0.211486	2.3892
GOLGA1	-0.211227	2.89253
CENPF	-0.210727	3.25504
LRRFIP2	-0.209988	3.67858
TRIOBP	-0.209859	4.04537
NFYC	-0.209823	2.53304
CNOT2	-0.209512	3.21716
NUCB2	-0.2086	2.93364
OSGEP	-0.208529	2.39865
CSNK1D	-0.20775	2.43506
VAMP5	-0.205531	2.39902
FKBP3	-0.205288	3.70082
VPS51	-0.204629	2.94542
ARHGEF17	-0.204597	2.27112
IFIT1	-0.20322	2.33323
CHTF18	-0.20235	2.57451
NELFE	-0.20039	3.36313
TRIT1	-0.199796	2.39599
CD2BP2	-0.199312	3.32002
PDCD6	-0.1993	2.36737
HDAC4	-0.198723	2.79255
PSIP1	-0.198285	2.76979
LOX	-0.198217	2.71423
PLXND1	-0.197578	2.34125
PLEKHA7	-0.197283	2.89744
DUSP12	-0.196302	2.38786
DDX39B	-0.196274	2.37559
AKAP9	-0.196176	3.13039
EIF3H	-0.19559	4.43427
LRIF1	-0.194026	2.37478
DAZAP1	-0.193516	2.88667
SSB	-0.192943	4.17991
AHNAK	-0.19278	3.41304
APBB1	-0.192661	2.86849
CEP250	-0.191757	2.46644
ALCAM	-0.190873	3.41319
ISCA2	-0.190704	2.51767
LAMB2	-0.190259	2.81764
THYN1	-0.190232	2.63504
NIT2	-0.190118	2.74318
HSPB1	-0.189183	2.40308
XRCC1	-0.189152	2.58855
STAM	-0.188595	3.1017
CD2AP	-0.188486	3.04303
BAX	-0.188439	2.5394
ZMAT2	-0.185262	2.38238
RUNX1	-0.185212	2.47862
FAM98B	-0.184993	2.98002
DCPS	-0.184225	3.77327
HEATR6	-0.184142	2.27643
GATAD2B	-0.184089	2.50331
RPL19	-0.182913	2.60291
QDPR	-0.182372	2.65094
RAB11FIP1	-0.18235	2.63003
ECHDC1	-0.181834	2.54394
SRSF1	-0.181418	2.27122
RNF31	-0.181342	2.64856
ARFGAP1	-0.180552	2.37284
SLAIN2	-0.179134	2.50931
TNKS1BP1	-0.178656	3.23893
GTF2F1	-0.178499	2.80566
AHNAK2	-0.178272	2.72947
CSPG4	-0.178198	2.96943
SUPT7L	-0.178185	2.86675
EHBP1	-0.176787	2.44817
DSP	-0.17648	3.12829
OGFR	-0.1763	3.11866
SNX3	-0.176085	2.50463
SPATS2	-0.175535	3.0556
CC2D1A	-0.175464	2.95982
MRPS31	-0.175194	2.5336
COBLL1	-0.175056	2.96409
USF2	-0.174391	2.58461
CCDC9B	-0.174135	2.47497
RFC4	-0.173662	3.76193
PCYT1A	-0.173571	2.79168
PSMC2	-0.173009	4.07246
DBN1	-0.171578	2.35871
HSCB	-0.169186	2.30398
GCC2	-0.168358	3.65188
DLG1	-0.168234	3.40843
MRPL55	-0.16696	2.58534
RPS7	-0.166741	2.69175
MMUT	-0.166626	2.93983
GOLGA4	-0.166273	2.87263
TARDBP	-0.165904	2.484
ITGA6	-0.165049	2.62332
SPTBN2	-0.16493	3.17838
RPS6KA4	-0.163389	2.54772
CCDC124	-0.162891	2.82671
IGF2BP3	-0.162448	3.52631
GOLGA3	-0.162096	3.21059
GPKOW	-0.16189	2.5627
LMO7	-0.161695	2.54968
CEP131	-0.160429	3.04161
ACTL6A	-0.160277	3.17871
CWC15	-0.160063	2.4439
DDX20	-0.159299	2.92542
EIF2D	-0.15906	2.50599
COIL	-0.158147	2.89263
PALM2AKAP2	-0.158134	3.15974
ITPRID2	-0.157784	2.43123
POLR2C	-0.157591	2.78564
UACA	-0.156466	2.98563
ZC3H14	-0.155809	2.36476
PSMA7	-0.154668	2.38297
PALS1	-0.154288	2.75227
BAIAP2L1	-0.153833	3.05422
PKP3	-0.151886	2.71511
HSPA4L	-0.151474	2.29675
LRRC47	-0.15112	2.93934
GOLGA2	-0.149313	2.39926
UGDH	-0.148471	2.30057
LDHA	-0.148394	2.31238
TMPO	-0.148288	3.1209
PSME3	-0.147908	2.61063
TENM2	-0.144602	2.42017
ADD1	-0.1445	2.35366
KIAA1217	-0.144402	2.85089
EPS15L1	-0.143672	2.42782
IGF2BP2	-0.143538	2.76242
RABL6	-0.14233	2.34689
PSMC5	-0.141709	3.11818
GOLGB1	-0.141503	2.50775
EXOC8	-0.140495	2.63043
ATXN2	-0.138119	2.33108
MAP4	-0.136879	2.32149
CAVIN2	-0.136788	2.38253
PDAP1	-0.131895	2.50295
NHS	-0.128772	2.32237
RAI14	-0.111105	2.50639
SPTAN1	-0.108922	2.5532
RUVBL2	-0.0901618	2.29574
NUP93	0.113633	2.2763
PSMD3	0.120661	2.82185
EEF1G	0.120868	2.66118
CCAR2	0.124297	2.7282
BUB3	0.133825	2.73626
EIF2S2	0.137621	2.71311
SBNO1	0.138165	2.47547
COPG1	0.1411	2.91372
RPS17	0.145116	2.57009
TIAL1	0.145854	2.48833
COPB2	0.146591	2.69874
TMX3	0.147344	2.5326
RAB13	0.148284	2.52741
HK2	0.151043	2.52673
RPL6	0.151441	2.47653
RAB7A	0.152282	2.27776
RPL7A	0.153908	2.72637
EIF4A1	0.154054	2.63899
PTGES3	0.157036	2.32932
DCAF7	0.160345	2.50373
ATM	0.160495	2.33143
GIPC1	0.160583	2.60138
RPL36	0.160661	2.55155
INTS3	0.163306	2.33169
RAB10	0.163442	2.56344
CLTC	0.163517	3.10433
RPL13	0.164801	2.56974
NUP50	0.168245	2.96327
PSMA4	0.168679	2.34924
SLC12A4	0.168958	3.20736
NSDHL	0.169443	2.73951
SMARCAD1	0.169686	2.33792
RECQL	0.172901	4.05759
NR2C1	0.174817	2.33078
RNF213	0.176577	2.79415
USP48	0.176801	2.79634
CUL1	0.178385	4.26974
RPS11	0.183118	2.44832
TIA1	0.183276	2.75565
SF3B3	0.184785	2.37588
CAPN5	0.185496	2.30016
DIMT1	0.187318	3.17772
RBPJ	0.187343	2.53311
FAHD1	0.187741	2.52598
RBFOX2	0.189076	2.78464
NOSIP	0.191871	3.13683
PRPF19	0.192047	2.73381
PPAN	0.193224	2.38534
COPA	0.19465	3.35342
TMX2	0.195924	2.88169
TGFBRAP1	0.196859	2.32475
WASHC5	0.197613	2.57657
EIF3M	0.199336	2.29918
RPL3	0.201314	3.2853
POLR1B	0.201344	2.97551
VRK2	0.202489	2.40154
MED16	0.203321	3.55951
MMP14	0.204198	2.42875
DDB1	0.204243	4.35047
ABCC1	0.204821	2.89506
KCMF1	0.205151	2.61971
EIF4E	0.205925	2.77742
PSME4	0.206136	3.41288
UTP15	0.206241	2.55577
HSPA13	0.206562	2.41347
DIP2B	0.208167	2.34933
SUPV3L1	0.208228	3.02922
VCL	0.208498	2.86524
CALR	0.208508	3.16081
RAC1	0.209761	2.57623
RFC3	0.209763	3.09029
TIMM23	0.20985	2.67759
POLR2G	0.210024	2.41994
XPO1	0.210338	3.03963
TRMT61A	0.210868	3.76776
INTS14	0.211953	2.53604
RPL28	0.213524	3.61151
RPS15	0.213713	2.67693
PLD2	0.214818	2.48624
EMC8	0.214821	3.14812
USP34	0.215018	3.46535
TMEM11	0.216256	3.17491
NUP188	0.217494	3.64812
PLK1	0.218215	3.24572
MED27	0.218319	2.56577
UTP6	0.21933	3.32888
HSD17B11	0.220419	3.23464
ERO1A	0.221369	2.60187
XPO6	0.22193	2.50615
WASHC4	0.222694	3.43655
IPO7	0.222818	2.79382
TEX10	0.223151	2.47404
PRDX1	0.223419	3.12846
WDR11	0.22356	4.65623
DCUN1D5	0.224518	2.29471
KLHL11	0.226002	3.09175
ATP9A	0.227101	2.36405
TBC1D24	0.227314	3.00712
UBE4A	0.227366	3.43968
CSNK1A1	0.227541	2.93174
NDUFAF1	0.228137	2.80118
SHCBP1	0.22951	3.04027
RALA	0.229631	2.88073
SLC25A4	0.230068	2.48474
TAP2	0.230767	2.41846
FHL2	0.230807	2.37918
CPSF4	0.230979	2.48844
PISD	0.231028	3.19637
RPL18	0.231042	3.42694
VPS13A	0.231116	3.17148
PLRG1	0.231466	3.34838
DHX16	0.231516	3.69206
UTP25	0.231565	2.9867
XPO5	0.232509	3.47657
REEP3	0.233059	2.77864
CLIC4	0.233199	2.6521
TMCO1	0.234553	3.03976
GFPT2	0.23471	2.92844
UBL3	0.235668	3.0091
UTP4	0.236148	2.98939
EIF3J	0.236149	3.7336
RHEB	0.236284	3.31208
PCYOX1	0.23664	3.01115
GPAM	0.236739	2.82034
UFSP2	0.23677	3.0983
ATP2A2	0.237879	2.48044
TSEN2	0.238016	2.65712
GSPT1	0.238227	3.26559
SMPD4	0.238555	2.77516
RACK1	0.238582	5.17086
TAF5	0.239031	3.56894
TMEM65	0.239826	2.45564
UBR4	0.240236	2.64218
ARPC1A	0.241679	2.86245
SLC25A3	0.241681	2.58395
PSMG2	0.241946	2.47727
RUSF1	0.24243	2.55123
SAAL1	0.242908	2.27982
GTF2A2	0.242919	2.95625
YKT6	0.243099	2.71305
PRPF38B	0.243383	2.32625
ITPRIP	0.243865	2.53396
HAT1	0.243939	3.52043
CLCN7	0.244362	2.52742
PRPF8	0.244624	2.59117
TMEM43	0.246509	3.12695
FERMT1	0.246597	2.61193
EIF2S3	0.246598	4.36876
SEH1L	0.246753	3.19441
FASTKD2	0.247178	3.2738
PREPL	0.248688	2.60622
PPP4R3B	0.249719	2.80469
NMD3	0.250906	2.83369
MRPS10	0.250944	2.80767
MAGT1	0.250968	2.5526
AP1G1	0.251239	3.08891
PRKCI	0.251445	3.39232
LTN1	0.25348	2.79057
UBR1	0.253803	3.42779
ABCB7	0.254297	3.34979
TM9SF2	0.254456	2.37661
ARPC1B	0.25464	4.21636
SACM1L	0.257952	3.10614
ADRM1	0.258166	3.0338
TBCD	0.258451	2.8783
RMC1	0.260068	3.0672
EIF3E	0.261166	4.73445
PSMD8	0.261242	3.22198
GUSB	0.261564	2.3527
RBBP7	0.2616	2.93808
SEC13	0.26251	3.97976
URB1	0.262555	2.64778
UBE3C	0.262819	2.92388
PRMT1	0.263028	3.38046
ATP11A	0.263576	2.53513
MMS19	0.264106	2.37599
THOC3	0.26527	4.53453
LANCL2	0.265327	2.57875
LNPEP	0.265372	3.27987
GEMIN5	0.265632	4.04001
FERMT2	0.265723	3.13173
FHIP2A	0.266082	2.57424
PWP2	0.267381	3.4878
ASCC3	0.268596	4.42494
SMAD4	0.268861	3.29685
AP3D1	0.269526	3.92945
WDR4	0.269805	2.6617
KNTC1	0.270265	2.97302
RPL27	0.270267	2.90292
NOC4L	0.271071	3.00448
ELP2	0.271204	3.82039
NF1	0.271486	3.87585
SFXN5	0.272107	2.72309
USP22	0.27221	2.61826
VPS26B	0.272222	3.46469
NCKAP1	0.273148	3.21813
AGPAT3	0.273594	3.61489
ATP13A1	0.273886	2.86731
GNG12	0.274426	3.08126
FADS1	0.274475	3.77055
ELMOD2	0.274737	3.58488
XPO7	0.27494	3.28338
ENC1	0.274965	2.36207
CANX	0.274968	3.4738
MED23	0.275224	2.5643
STEAP3	0.276129	3.43906
SNRPD1	0.276234	2.56528
MRPL35	0.278605	2.29038
HEATR3	0.279146	3.93166
VPS35	0.280053	4.58036
TMED4	0.281249	3.09068
SYNGR2	0.282113	3.02723
TIMP3	0.283543	3.26436
CGAS	0.283588	2.81007
UBE2N	0.283782	2.42646
PIP5K1A	0.284389	2.42852
MOB4	0.284799	4.22184
CSRP1	0.28593	2.9385
DYNLL1	0.286043	2.93126
TUBGCP4	0.286134	2.83447
RDH11	0.28663	3.71407
HEATR1	0.287081	3.67877
ADCK5	0.288423	3.20517
LCLAT1	0.288902	2.87868
SEC62	0.289646	2.54536
CLK1	0.290035	2.56806
PRCC	0.290742	2.42874
PPP6C	0.291135	3.73715
FBXL12	0.292488	4.12396
RPL30	0.292586	5.30886
MRPS11	0.292899	2.42808
ETNK1	0.293148	2.7442
TAF2	0.29377	4.01943
ZNF451	0.294254	2.5692
CFAP20	0.294418	4.13563
JUNB	0.295527	2.37751
SLC25A10	0.29579	3.66914
RRP12	0.29709	5.87812
PSMB7	0.297749	4.38755
PRPF38A	0.29789	2.90907
MAD2L1	0.29811	2.90041
ARF4	0.298566	2.55598
CRIM1	0.298843	2.40092
SLFN11	0.299706	5.007
RPP40	0.29977	2.77279
TMEM165	0.299852	2.5835
PEX16	0.300375	2.69105
RPL12	0.300386	5.77905
CPT1A	0.300562	2.71626
WDR3	0.300637	3.37965
RPL15	0.30152	4.56393
EPG5	0.302281	3.49
DHX40	0.303377	4.07109
ATP6AP1	0.304636	2.85482
TM9SF3	0.306232	2.99224
CBFB	0.3068	3.26286
NUP205	0.307008	4.19343
RAB21	0.307195	3.69791
VPS26A	0.30732	4.36958
HDAC1	0.309246	3.23816
PAK1IP1	0.309433	2.84835
CCPG1	0.310044	2.36312
CRELD2	0.310931	4.16657
MAIP1	0.311526	2.37513
GEMIN4	0.312045	2.97184
SLC38A5	0.312409	2.4713
RRN3	0.31516	2.44479
EIF4A2	0.317426	4.13254
ANO10	0.31754	3.35406
CORO2B	0.31804	4.44859
STING1	0.318088	2.63976
SMYD5	0.318224	3.07984
ERGIC2	0.31852	2.44778
LUC7L3	0.318924	4.00212
PHLDA2	0.319089	2.53501
C1GALT1	0.321173	2.76177
YIF1A	0.321873	2.99027
NCAPD3	0.323064	5.75656
ZMYM1	0.323069	2.67945
ALG2	0.324973	5.23119
CENPI	0.325039	2.4793
RRP7A	0.325751	4.37197
IPO9	0.326201	4.37265
WDR36	0.327156	3.9272
TMEM245	0.327561	3.09782
SLC20A2	0.327806	2.55035
GNPAT	0.329075	3.73128
IPO11	0.329607	3.32894
GPAA1	0.331613	2.95873
COX17	0.334738	2.4606
CCNL2	0.335394	2.59116
SLC25A11	0.335947	4.0041
DAD1	0.336375	2.48341
RCE1	0.336493	2.96233
RPL34	0.33674	4.44299
ARPC5L	0.337264	2.49875
FBXO17	0.338269	3.31709
FOCAD	0.338568	4.38743
KDSR	0.338579	4.20632
ORC5	0.339243	5.87387
RPS10	0.339402	2.53825
SLC39A14	0.341244	2.40731
SLC25A19	0.342247	3.14785
FAR1	0.342937	4.84917
HSD17B12	0.343307	4.63837
WDR82	0.344633	6.71225
LGSN	0.344718	2.4424
NOL11	0.345108	5.57468
TM9SF4	0.34548	3.24355
URB2	0.346153	4.93497
ABCD3	0.34738	3.92657
NCBP1	0.347563	3.71534
SLC25A15	0.348345	2.90047
ERN1	0.348465	2.35675
MBOAT7	0.351446	3.21539
PCBD2	0.35207	2.4656
APOB	0.352452	5.37527
BOLA3	0.354984	3.36256
ARL1	0.355204	3.08206
TRAF3	0.355253	2.41864
NUP160	0.355347	4.11404
PCGF6	0.358848	2.84334
HMGA1	0.359631	2.98432
WDR6	0.361028	4.98383
TMEM126A	0.362243	4.0377
CD9	0.362282	3.5318
CAMK1	0.362853	4.22704
MRPL42	0.363266	2.45272
EIF5A2	0.363863	2.43552
KCT2	0.365597	2.65073
NCS1	0.365604	2.4796
MTCH2	0.366741	6.03777
SLC38A1	0.36993	3.28793
PEX11B	0.372837	3.22708
SLC25A20	0.373448	3.50986
LPAR1	0.37353	2.79375
HSDL1	0.373851	3.77775
STAP2	0.3769	3.25917
HERC5	0.378403	4.80789
FDFT1	0.378966	4.93704
TMEM115	0.379573	4.68023
CHTF8	0.380911	3.82454
CD99	0.381112	2.44084
TMEM9B	0.381563	3.25338
TIMM13	0.384381	3.85079
ATP6V1G1	0.384914	2.94012
CCDC43	0.38734	2.41866
SQSTM1	0.388987	6.12727
DHCR24	0.389881	3.74057
CDIPT	0.391235	3.67423
TRAM1	0.391236	2.51802
TECR	0.391349	4.87404
UQCRQ	0.391492	3.21791
FADS3	0.39156	3.46745
LGALS3	0.396396	2.32008
GHITM	0.397038	3.63673
ARPC5	0.398732	3.56616
NDUFA11	0.398901	4.0103
UFM1	0.399695	3.5971
NDUFS4	0.400827	3.78438
TMEM205	0.400933	3.23808
SMIM26	0.401683	2.27404
OTULINL	0.402082	3.55636
MPDU1	0.403819	3.16517
RAP2C	0.404224	3.08326
DNAJC16	0.404322	2.47922
AMD1	0.405377	4.12656
RFK	0.411383	2.81234
HSP90AB4P	0.411763	2.62444
VPS72	0.413097	3.32679
NRM	0.414508	2.86695
XPOT	0.418477	3.80418
EPHX1	0.419053	5.10405
DHCR7	0.420512	4.45672
CNIH4	0.42052	4.78387
PCID2	0.423614	5.71371
PRKACA	0.429212	2.93081
SLC25A29	0.429806	2.32833
TNPO2	0.432826	2.87762
DPY19L1	0.433141	3.64731
ALG12	0.434208	2.96353
BAK1	0.436222	2.28526
APOBEC3G	0.437927	4.72546
MBOAT2	0.440988	4.44188
WLS	0.446384	3.9359
ZNF195	0.45098	2.42027
ZNF207	0.451584	7.94593
TNPO3	0.453265	5.04815
MYC	0.455699	2.69458
SLC25A32	0.456568	4.85496
TXNL4A	0.457928	3.84292
SQLE	0.458405	5.03028
SRXN1	0.460576	3.05399
SCD	0.462528	2.39526
TNFAIP8	0.462743	3.09335
WDR75	0.463964	5.38914
PTDSS1	0.466251	5.9772
MARCHF5	0.46759	3.94443
NUDT22	0.467609	4.15136
CIAO1	0.46792	4.90231
PRR9	0.469249	2.41031
SMIM20	0.469709	2.57699
SELENOT	0.473008	3.56427
TSPAN4	0.474	2.7121
RRAGC	0.474905	4.36502
MTCH1	0.475675	4.9686
TRAM2	0.478791	4.05736
ASF1A	0.478974	3.27696
CERS6	0.48112	5.65788
HAS2	0.482141	2.74594
PGAP4	0.483124	2.44514
CRIP1	0.483177	2.41512
EEF1E1	0.485659	4.85593
SLC25A16	0.486133	3.66747
EI24	0.488775	2.94878
TMED7	0.48883	5.51413
AEN	0.488857	2.54685
MFSD10	0.489267	2.36614
NDFIP1	0.493238	3.65001
ERI3	0.493653	3.89774
SLC25A44	0.494212	2.4183
SC5D	0.500901	2.83763
CSNK2A1	0.503943	3.99857
SNAPC3	0.506714	2.93513
HMGCR	0.506945	3.02043
DNAJC5	0.515541	4.01656
TMED2	0.515686	3.29942
SNRPC	0.516622	4.65065
KLHL15	0.520996	3.97252
CMTM3	0.52404	2.7506
SLC25A17	0.524798	3.44797
RAB5IF	0.524938	3.42523
CD151	0.525409	5.07535
PXMP2	0.536515	3.49609
DPAGT1	0.54233	2.76792
ZDHHC6	0.543085	3.76656
RER1	0.546156	6.18638
CYB5B	0.550579	5.10098
SERINC3	0.554419	3.08833
COX11	0.561507	4.92882
ZFX	0.567191	3.2105
PIGU	0.567353	3.42802
PLGRKT	0.56756	6.1575
MFSD5	0.567623	2.62123
TMEM70	0.569075	7.75112
IFI30	0.573604	2.85603
TLCD3A	0.574104	2.5799
ALDOC	0.57927	2.48898
LPCAT3	0.58024	3.68853
TMED3	0.580635	3.48558
CDKN3	0.581723	2.53935
FAM210B	0.581871	2.54605
ATP5MK	0.5822	6.26093
RAB11A	0.58558	3.89864
SDHD	0.592174	3.13447
UGCG	0.594965	6.01691
PIGBOS1	0.595689	2.62876
MPC2	0.602403	4.94854
CEBPZOS	0.602855	3.627
MPV17L2	0.607194	4.50136
HAGHL	0.608712	2.70422
MYADM	0.609496	5.76588
PLAU	0.611728	2.33296
PFN3	0.612974	3.83566
CCNC	0.613621	3.5474
TMEM179B	0.616048	3.931
CAV1	0.618321	7.04995
FADS2	0.622409	5.06816
NDUFB1	0.636137	2.76748
MT-ND5	0.63675	4.40219
MFSD12	0.647984	2.56565
EBP	0.648777	5.74177
IER3IP1	0.663212	3.65513
SLC30A5	0.665506	4.01543
SLC30A7	0.665544	5.57387
ERG28	0.673766	3.48805
COX15	0.680511	5.65255
GATD1	0.681125	6.07871
UQCR10	0.687713	4.93705
CDA	0.68838	2.92048
MGST1	0.691129	4.18115
GNB5	0.701555	3.8198
CYBC1	0.702407	6.27231
SYVN1	0.704678	4.96169
TMEM14C	0.710605	4.49102
RPL37A	0.710736	5.81153
ACCS	0.711476	2.55153
DELE1	0.715284	2.53366
COQ5	0.717441	6.45879
UQCC6	0.720785	4.09888
TIFA	0.723131	2.55006
HM13	0.726053	5.91118
SEC61A1	0.743995	7.52114
ELOVL5	0.745721	5.43041
MT-ND1	0.75009	3.66831
MBTPS2	0.751674	5.97935
TMEM256	0.757233	4.54263
BRMS1L	0.759567	3.43023
MT-ND2	0.761747	5.7816
SYPL1	0.776475	5.65711
FAM241B	0.793477	7.47015
COX7A2L	0.800816	6.00536
SLC30A6	0.801748	3.91763
CHCHD10	0.803732	2.68458
MT-ATP6	0.807173	3.49632
DYNLT3	0.835873	4.35663
FAM168A	0.853041	4.00165
ACBD7	0.854943	2.38422
SLC35F2	0.858167	5.52078
TEX261	0.863235	3.08432
SDHC	0.874441	3.52605
TMEM167A	0.876577	2.85932
NDUFA4	0.889954	5.3325
GTF3A	0.890719	2.65713
TMEM38B	0.891725	4.73812
TMEM263	0.911039	5.0165
TMEM19	0.918376	6.13324
ALG6	0.920849	3.74981
APOBEC3B	0.922186	4.17784
SEC61G	0.932459	4.96482
COX7B	0.938831	2.73905
MT2A	0.958924	4.01218
HACD2	0.960406	6.34869
TMEM33	0.972715	7.66289
MGST3	0.978318	8.50982
TMEM97	0.980421	4.68709
SUV39H1	0.997082	2.71339
SLC31A1	1.00006	3.54316
GNG5	1.00653	5.53785
MT-CO1	1.09097	3.91128
ATP6V0C	1.11714	7.26005
SMPD2	1.12624	2.35836
URM1	1.12883	2.98041
DMAC1	1.13674	4.02957
CSRP3	1.14642	2.59004
TMEM101	1.15533	3.87399
PDPN	1.15916	2.52961
CSTA	1.18121	2.55604
MT1X	1.19173	2.45175
TMEM167B	1.21131	4.1374
TMEM164	1.21607	5.61657
KRTCAP2	1.21734	7.42244
ANKH	1.22103	3.59541
SGMS2	1.25931	2.82538
MSMO1	1.28563	6.78518
MPV17	1.33494	5.27526
ATP5MJ	1.37284	7.83781
TSPO	1.50523	10.2904
PRSS3	1.52892	5.45105
IMUP	1.56859	5.82874
MT1E	1.59712	5.41745
MMP10	1.63501	7.09759
EMP3	1.63647	5.41711
SSR3	1.7164	4.07956
ZNG1A	1.74431	2.53601
COX7C	1.74471	5.68733
COX14	1.80782	3.5134
MT-ATP8	2.02236	2.83227
UQCR11	2.02773	3.29593
NDUFC1	2.0584	5.28357
SLC39A13	3.54312	4.26141
H3-3A	3.72578	3.55314
TMA7	4.62718	4.5311
UBA52	6.40682	5.53648
KLK11	6.94283	9.95352
