# Supplementary material for: Expanding the toolbox to develop IAP-based degraders of TEAD transcription factors
Source: Commun Chem. 2026 Jan 19;9:69. doi: 10.1038/s42004-025-01871-x (PMC12873239; doi:10.1038/s42004-025-01871-x)
Supplement: Supplementary file 7 — Supplementary Data 5 [file 42004_2025_1871_MOESM7_ESM.xlsx]

## Sheet: A538 vs TEAD neg_ All proteins
PG.Genes	corrected_IPD.XB2.A538_TEAD.NegativeControl.A561.R4_logFC	Minus Log 10 p value
H3-4	-3.32642	11.0215
TSPO	1.36517	9.65099
KLK11	6.44086	9.46488
MMP10	1.6084	7.00013
ATP5MJ	1.17305	6.88976
LOX	-0.474108	6.86376
FAM168A	1.46281	6.82394
ATP6V0C	0.991509	6.55695
HACD2	0.961219	6.35352
MTFR1L	-0.503567	6.31537
CAV1	0.538783	6.25028
GNG5	1.13888	6.21905
IMUP	1.56406	5.81286
H4C1	-0.549521	5.7957
SRGN	-1.30938	5.72018
TMEM19	0.840385	5.64335
UFM1	0.610213	5.63975
MGST3	0.59722	5.59818
MT-ND2	0.731127	5.55895
COX7C	1.69892	5.54366
KRTCAP2	0.860675	5.44254
TMEM33	0.658506	5.42201
TMEM70	0.377827	5.39522
PRKACA	0.726261	5.27709
UQCRH	-0.683146	5.23637
HMGN3	-0.664556	5.19392
ARPC5	0.563499	5.19048
VPS26A	0.360968	5.16804
UBA52	5.48286	5.16425
PFN3	0.799934	5.1055
IPO9	0.37813	5.10329
VPS35	0.309093	5.07371
VPS26B	0.384112	5.05518
JUN	-0.342009	5.01118
HMGN2	-1.1841	4.96878
GFPT2	0.371768	4.93342
KNTC1	0.422722	4.93176
VGLL3	-0.780554	4.92699
SEC61A1	0.468486	4.92574
NCKAP1	0.399121	4.91716
MYADM	0.517536	4.905
HLA-C	-0.408923	4.90392
FSTL1	-0.38208	4.89549
HM13	0.59926	4.89512
PSAP	-0.519495	4.87022
RAB11A	0.716657	4.85195
PKP4	-0.249673	4.81729
NUSAP1	-0.3168	4.74701
RPL37A	0.579692	4.74534
PCID2	0.348567	4.70047
ZCRB1	-0.386803	4.70016
CAMK1	0.399991	4.69311
NDUFB7	-0.447149	4.68431
XPOT	0.505276	4.67756
FOCAD	0.359018	4.67053
SUMO2	-1.51247	4.66465
CENPF	-0.2899	4.66418
HERC4	0.364251	4.6578
COIL	-0.238268	4.63468
TMEM164	1.00439	4.63096
ELP2	0.321548	4.60669
NR2C1	0.309417	4.58805
MPV17	1.16373	4.58156
POLR2M	1.39609	4.58068
RBMS2	-0.301731	4.57698
WASHC4	0.287151	4.57075
NDUFC1	1.78198	4.55554
COX15	0.548107	4.54108
TNPO3	0.408986	4.53619
TENM2	-0.245871	4.53517
COX7A2L	0.604096	4.53466
RFC4	-0.204712	4.5132
ELL2	-0.476173	4.50907
RAB13	0.242392	4.50871
TMEM263	0.821085	4.50075
ARPC1B	0.270295	4.49796
CD9	0.446463	4.46469
SUPT7L	-0.260983	4.46289
NAGA	-0.440879	4.45525
YKT6	0.369503	4.42883
TFAM	-0.346269	4.41488
SQLE	0.403839	4.40474
DNAJB14	-0.288042	4.38594
NF1	0.303056	4.37802
CHCHD2	-0.882323	4.36164
WDR6	0.317273	4.35
CUL1	0.181213	4.34349
KHSRP	-0.277085	4.31731
TMEM256	0.719257	4.29771
EEF1E1	0.432884	4.29763
HMOX2	-0.278393	4.27978
TRIP13	0.30979	4.26616
RHEB	0.294774	4.26558
MPC2	0.523157	4.26188
EIF3E	0.235264	4.23339
SYPL1	0.585491	4.23261
MANF	-0.32982	4.23237
KLHL11	0.295495	4.21809
TRPC4AP	0.38374	4.19633
HMGA2	-0.392044	4.19268
PLGRKT	0.387409	4.19081
SEC61G	0.793282	4.18131
MED15	-0.225999	4.1715
SLC30A7	0.502475	4.16725
TMEM167B	1.18394	4.1661
TMEM38B	0.787624	4.14602
ZNF217	-0.284331	4.14077
PAX6	-0.366234	4.12395
DIP2B	0.331492	4.11865
EMP3	1.25675	4.11107
MT1E	1.22622	4.11025
LAMB2	-0.261836	4.10678
FAM241B	0.423535	4.09106
LRIF1	-0.30395	4.08209
AP3D1	0.278109	4.06991
RNF169	-0.330019	4.06576
SLC35F2	0.639873	4.06529
BZW1	0.249067	4.04749
BZW2	0.344756	4.04622
PCLAF	-0.392931	4.0369
SKI	-0.455659	4.03568
ARPC1A	0.323162	4.03391
HEATR3	0.285469	4.03175
RPS15	0.301357	4.03157
MRPL55	-0.241817	4.02797
IPO11	0.388399	4.02383
PFKM	0.24343	4.01485
LYPLA2	0.577589	4.01369
CENPQ	-0.299655	3.99522
CYBC1	0.449982	3.99478
UTP14A	-0.279775	3.9873
RPL15	0.266237	3.98375
SRSF1	-0.28779	3.98328
EWSR1	-0.300277	3.97593
AMOTL2	-0.254664	3.97508
APOBEC3G	0.373265	3.97333
NOP16	-0.31833	3.97073
ARL2BP	0.708159	3.96831
NDFIP2	-0.657366	3.96769
MSMO1	0.748271	3.96346
CHCHD4	-0.497697	3.96231
LSM4	-0.260945	3.96018
MED1	-0.252059	3.94768
COA6	-0.569596	3.94708
CCDC43	0.579356	3.93839
ORC5	0.23038	3.9374
RASA1	0.377683	3.93632
S100A6	0.301277	3.92959
PREP	0.32406	3.92933
ADH5	0.316135	3.92623
MMAB	-0.297193	3.91171
NT5C2	0.291531	3.91048
PRSS3	1.11329	3.90099
RECQL	0.166926	3.90053
GET4	0.269184	3.89785
CWC15	-0.234728	3.88686
HERC5	0.310053	3.87213
FYCO1	-0.210264	3.86473
NDUFB1	0.837883	3.84667
DNAJC5	0.494177	3.82925
TBCD	0.327052	3.80971
HAGHL	0.81469	3.80836
URM1	1.38563	3.80033
EIF4A2	0.294255	3.79497
USP24	0.35987	3.79414
NDUFA4	0.646069	3.79
VPS13C	0.265261	3.78963
TXNL4A	0.452223	3.78841
SNW1	-0.229607	3.78483
SLFN5	0.209694	3.78338
RRAGC	0.417144	3.77815
FBXL12	0.270522	3.77701
TNPO2	0.542104	3.76434
SNRPA1	-0.284057	3.76153
SMG1	0.19736	3.76006
TMF1	-0.21771	3.75584
DBI	0.535156	3.7512
IGF2BP3	-0.171301	3.74984
TTC13	-0.344493	3.7488
VAV2	0.262565	3.73918
MT-ND5	0.548648	3.72914
EPG5	0.319781	3.72576
LGALS3	0.581359	3.71213
EPHX1	0.311742	3.70666
FBXO33	0.480203	3.70557
FUS	-0.264025	3.70438
IGFBP3	-0.721208	3.70222
PTEN	0.399793	3.70043
SMYD5	0.371219	3.69677
BAIAP2L2	0.744932	3.68259
SSR3	1.5673	3.68038
GOLGA1	-0.258145	3.67727
CYCS	-0.33944	3.67647
ARMH3	0.49257	3.67218
SNU13	-0.259554	3.67064
CSRP1	0.344438	3.67029
ARID1A	-0.225978	3.66872
PYGL	0.215172	3.66377
JDP2	-0.561431	3.65747
TUBGCP2	0.256103	3.656
MMP14	0.285018	3.65288
ING4	-0.783996	3.651
CEBPD	-0.558936	3.64794
IK	-0.223058	3.64733
MT-ATP8	2.25694	3.64354
CHRNE	0.862897	3.64319
ARPC2	0.27159	3.64269
PSIP1	-0.248758	3.64048
CSTF2T	-0.265488	3.63886
TMED2	0.56036	3.63816
MTDH	-0.265232	3.63706
DLC1	0.243827	3.63488
ACAA1	-0.213078	3.63385
HNRNPH3	-0.257391	3.63275
UBR4	0.312331	3.63248
XPO1	0.243827	3.62453
NCOA2	-0.206761	3.62403
CIZ1	-0.301139	3.61631
FERMT2	0.299906	3.61534
MSN	0.168336	3.61465
MT-CO1	1.01695	3.60881
CSNK2A1	0.460544	3.60807
ACTL6A	-0.178365	3.60792
EEF1G	0.155112	3.60177
ELOVL5	0.507638	3.59504
KIF22	-0.233245	3.59246
PRPF40A	-0.239607	3.59053
GLYCTK	-0.618269	3.5905
PYGM	-0.455902	3.58371
MRPS31	-0.232557	3.58091
USP34	0.221093	3.58023
THBS1	-0.303379	3.579
EFEMP1	-0.333008	3.56908
ZC3H14	-0.217582	3.56785
FERMT1	0.318333	3.56466
CIC	-0.236972	3.56192
DMAC1	1.02001	3.56055
PLAT	-0.300272	3.55668
MED4	-0.272077	3.55589
PTTG1IP	-0.302454	3.5515
COPG1	0.166349	3.55117
PITPNA	0.32605	3.54498
BANP	-0.321845	3.54164
DAZAP1	-0.229177	3.53861
CHCHD10	1.00804	3.53523
FBXO17	0.356727	3.53187
USP1	-0.309205	3.53185
LTN1	0.307631	3.52714
FKBP9	-0.236498	3.52665
GPKOW	-0.210192	3.52635
RUNX1	-0.246658	3.52311
AP1G1	0.280469	3.52259
LAMC1	-0.300843	3.52223
ATP5MK	0.334781	3.52149
ENG	-0.263473	3.52059
PSMB7	0.244726	3.5179
BCL9L	-0.234969	3.51235
FKBP10	-0.277013	3.50904
ADIRF	0.723598	3.5029
GAR1	-0.30996	3.49187
SCRN2	0.520029	3.48982
DAP	0.521463	3.48484
NUMA1	-0.226398	3.48426
ATP1B1	-0.196779	3.48417
MRPL28	-0.303237	3.48254
MAD2L1	0.346911	3.48231
ACSS2	0.214062	3.47678
STAP2	0.396446	3.46087
PTPA	0.239041	3.45181
H2BK1	-0.963794	3.44862
DNAJC3	-0.231207	3.44737
HNRNPA3	-0.291262	3.43988
PIK3R4	0.190421	3.43705
H1-1	-0.369338	3.43517
GSPT1	0.248476	3.43328
EXOSC6	-0.262775	3.42352
TNFAIP8	0.502885	3.41777
LYPLAL1	0.278495	3.41415
FUBP1	-0.206673	3.41361
WDR1	0.214872	3.41235
TUBB4B	-1.04089	3.40951
TWSG1	-0.410936	3.40477
CUL2	0.210768	3.40455
SDHD	0.633353	3.39729
HNRNPDL	-0.326598	3.39611
KAT2A	-0.411139	3.39092
SUGP1	-0.226809	3.38379
ATP6V1G1	0.432323	3.38336
ARL1	0.383656	3.38099
DONSON	-0.428195	3.38011
THAP11	-0.382806	3.37957
RPL28	0.201752	3.37901
FUBP3	-0.182879	3.37686
CLIC4	0.283945	3.37547
CSTF2	-0.205878	3.37445
HBS1L	0.225614	3.37201
E2F8	-0.555515	3.37153
ASCC3	0.211097	3.3681
DMD	-0.185045	3.3673
STEAP3	0.271183	3.36629
DMAP1	-0.22565	3.36382
GCC2	-0.156932	3.36308
CHAF1A	-0.313549	3.35525
APPL1	0.217797	3.35502
CNOT6L	0.329923	3.35464
KLF3	-0.606905	3.35376
DPP9	0.241429	3.35266
WASHC5	0.2447	3.35148
PSMD3	0.13862	3.34115
TAF3	-0.520484	3.33769
GOLGB1	-0.178362	3.33752
TRIM25	0.158987	3.33165
RPS10	0.423119	3.33141
PPP6C	0.263695	3.32854
TMEM97	0.722233	3.32583
RNF213	0.203656	3.32528
TIMP2	-0.276593	3.31689
INIP	0.537132	3.3168
APAF1	0.284078	3.31535
NONO	-0.240313	3.31492
TMSB10	0.827626	3.31016
XPO7	0.276109	3.30008
CYFIP1	0.222416	3.2926
SPINDOC	-0.312725	3.27734
PARK7	0.293466	3.27057
MIX23	-0.310217	3.26703
G6PD	0.234033	3.26673
MYH14	0.317651	3.26384
NDUFB11	-0.240004	3.26243
COPB2	0.171062	3.2621
MAK16	-0.276515	3.26082
RRP36	-0.227035	3.25874
ARHGEF10	0.272407	3.25789
NCS1	0.455543	3.25718
CCDC12	-0.314708	3.25528
SPIN4	-0.620137	3.25444
KHDRBS1	-0.259834	3.25214
TMED7	0.300922	3.25205
HPS3	0.277864	3.24818
TARDBP	-0.205893	3.24701
NCAPH2	-0.265056	3.2379
PARVA	0.264833	3.23765
NRDC	0.22533	3.23629
CLSPN	-0.284826	3.23587
USF2	-0.209132	3.23503
ARPC5L	0.415202	3.23375
CDK5RAP1	-0.301244	3.22673
DDB1	0.157302	3.22651
SEC13	0.219098	3.22517
CHCHD5	-0.538444	3.21995
SLC25A32	0.316074	3.21482
WBP11	-0.210605	3.21237
HIKESHI	0.459879	3.2123
JPT1	0.507683	3.21165
CMTR2	0.585167	3.20987
GFPT1	0.227065	3.20896
DCDC2	-0.271044	3.20383
NUDCD1	0.246773	3.2015
UQCR10	0.466767	3.20131
CENPM	0.432103	3.19985
COQ6	-0.385327	3.19188
SF3A2	-0.218089	3.18804
SLFN11	0.199659	3.18249
FRYL	0.238283	3.1812
ATF7	-0.248714	3.17952
UBE2N	0.352262	3.17713
SPOCK1	-0.342478	3.1766
VCL	0.226773	3.17546
TMEM192	-0.238285	3.17297
DCUN1D5	0.290501	3.17016
ECM1	-0.336735	3.16985
AKT1	0.243598	3.16809
MTMR9	0.426907	3.16472
GEMIN5	0.215255	3.16322
GYPC	-0.832148	3.1562
HSBP1	-0.555209	3.15408
GLRX	0.630661	3.14885
GOLGA2	-0.185594	3.14874
TOR1AIP2	-0.202665	3.14831
RNF126	-0.321847	3.14477
STX7	-0.22144	3.14248
NDUFV1	-0.212163	3.13885
TMEM14C	0.519346	3.13866
RRS1	-0.265284	3.13847
BNIP3	-0.405896	3.13495
AP1M1	0.16859	3.13262
CHM	0.353077	3.12901
ISG20L2	-0.256542	3.12886
RPL12	0.170475	3.12745
COQ5	0.359326	3.11278
ARHGAP1	0.25913	3.11268
CMC1	-0.304266	3.11158
CYB5B	0.353303	3.1097
RER1	0.286498	3.10691
PVR	-0.205188	3.10188
SRSF9	-0.240843	3.10118
CPA4	-0.272325	3.10041
NUCB1	-0.234464	3.09843
RIOX1	-0.293379	3.09649
FSAF1	-0.290519	3.09482
ZNF207	0.175408	3.09277
MT2A	0.767392	3.09229
RALA	0.243198	3.09094
ACTA1	1.51645	3.08969
EML4	0.206891	3.08827
H3-3A	3.31098	3.08672
NXF1	-0.20876	3.08636
PRDX1	0.220934	3.08625
LMNB2	-0.218676	3.08475
SLCO3A1	-0.610497	3.08288
SMAGP	-1.07821	3.08051
DOCK1	0.22519	3.07593
PGGT1B	0.284736	3.07499
MYO1E	0.196866	3.07136
CAVIN2	-0.16739	3.06923
U2SURP	-0.226276	3.06644
HEXIM1	-0.1658	3.06407
TAF9	-0.281127	3.0637
SDE2	-0.231866	3.06268
PAPOLG	-0.176296	3.0612
CSTA	1.40151	3.05779
ESS2	-0.20409	3.05755
ARF4	0.344583	3.05577
WDR11	0.154467	3.05538
CUSTOS	-0.230562	3.05514
EIF4E	0.222352	3.0534
CDC42EP2	-0.315968	3.0497
ACCS	0.803337	3.04968
CSNK2B	-0.189686	3.04814
CPT2	-0.21726	3.04758
DUSP14	-0.351373	3.04371
GYS1	0.235815	3.04224
PIGBOS1	0.669567	3.03989
COPA	0.179337	3.0381
PSMC2	-0.134605	3.03694
GNS	-0.226037	3.03581
CDCA2	-0.227879	3.03394
ATAD2	-0.314528	3.02915
CDH6	-0.405753	3.02126
FAM98B	-0.186991	3.0195
GEMIN4	0.31588	3.01667
ELP6	0.242	3.01635
PGK2	0.745286	3.01481
MRPL15	-0.269709	3.01452
LIN9	-0.282454	3.01194
IFI30	0.598333	3.00855
MPV17L2	0.427484	3.00682
SPECC1	-0.21261	3.00514
GADD45GIP1	-0.265984	3.00512
SEC31A	0.169474	2.99927
RABGGTA	0.274881	2.99495
NIFK	-0.236602	2.99361
STMN3	0.28644	2.98834
NFIC	-0.246036	2.98513
PTPN18	0.791429	2.98271
CAND1	0.189853	2.98223
POLDIP3	-0.185975	2.98063
ZNF593	-0.285264	2.98031
WDR82	0.159338	2.97819
CORO2B	0.224506	2.9762
PINX1	-0.317475	2.97581
RNASET2	-0.355356	2.97305
NGLY1	0.195484	2.97028
TRIM11	-0.260328	2.96801
FBXO22	0.207882	2.96769
XPO5	0.203729	2.96572
SORT1	-0.241215	2.96475
TRIM24	-0.275176	2.96354
PIK3CA	0.336466	2.9634
DMAC2	-0.276955	2.96044
PAFAH1B1	0.210421	2.95925
MCCC2	-0.224113	2.9581
LRRC14	0.235217	2.95743
KDSR	0.250326	2.95704
PKM	0.182716	2.95308
GALK2	0.412346	2.95301
SDHC	0.753536	2.94891
FKBP2	-0.238862	2.94827
RACK1	0.144583	2.94794
NDUFA13	-0.209917	2.94623
RTN3	-0.225955	2.94551
PNO1	-0.172298	2.94506
SLC20A2	0.367579	2.94344
THY1	-0.360512	2.94063
JADE1	-0.571875	2.94023
STX10	-0.243858	2.93704
MRRF	-0.248409	2.93494
PSMB10	0.399966	2.93436
BCAM	-0.177299	2.93403
PLD2	0.245082	2.93368
MT-ATP6	0.697631	2.93345
DNLZ	-0.552098	2.93086
SARS2	-0.270707	2.93069
NELFE	-0.178824	2.93011
UGCG	0.30645	2.92791
SEZ6L2	-0.367767	2.92748
CUL5	0.18265	2.92495
IPO13	0.223106	2.92352
COMMD7	0.415876	2.92055
GNPTG	-0.415628	2.91786
DNAJB12	-0.198176	2.91769
RYR3	-1.05223	2.91324
BLM	-0.332483	2.91037
PPP5C	0.211369	2.91
MBOAT2	0.306074	2.90981
METTL26	0.397953	2.90743
ITGA6	-0.17917	2.90675
ERI3	0.385259	2.90553
PDCD10	0.311817	2.90519
NDUFAF2	-0.262136	2.90411
CMPK1	0.313187	2.89965
CAPN7	0.216389	2.89931
INPP5B	0.267888	2.89894
JPH1	-0.30552	2.89762
ZZZ3	-0.416724	2.89619
ELP3	0.215374	2.89272
KIF20B	-0.205222	2.89121
RIC8A	0.220717	2.89033
RTN4IP1	-0.255299	2.88977
MDC1	-0.240825	2.88736
ATP11A	0.292088	2.88406
CDC42SE2	-0.381887	2.88245
ACBD7	1.067	2.88039
KIF18A	-0.237324	2.87845
ENDOD1	-0.235465	2.87771
TOP3A	-0.214118	2.877
BNIP2	0.542289	2.87098
PFDN4	-0.410695	2.86868
CAPN5	0.220678	2.86696
CYSTM1	0.495631	2.86472
D2HGDH	-0.228782	2.85623
GTF2A2	0.236218	2.85584
NUP153	-0.223848	2.85474
HDHD5	-0.174232	2.85214
NNMT	0.315523	2.85003
SLBP	-0.230512	2.84975
EEF1A1	-0.955339	2.84956
CFAP20	0.21442	2.84788
EBP	0.343324	2.84636
COX7B	0.96714	2.84243
HNRNPA1	-1.03686	2.84025
CDCA5	-0.411648	2.83846
CPOX	-0.213855	2.83781
TRAPPC11	0.271967	2.83675
GCA	0.367542	2.83448
RAP2C	0.377318	2.83281
MRC2	-0.238782	2.83218
APP	-0.196518	2.83198
ARB2A	-0.255871	2.83014
GATAD2B	-0.202805	2.82807
TPX2	-0.248808	2.82516
CSNK1A1	0.220739	2.82362
PTBP1	-0.170787	2.82311
MIEF2	-0.353503	2.8224
CTSC	-0.236826	2.82223
NFRKB	-0.184909	2.81947
TRAPPC1	0.338664	2.81929
NUFIP1	-0.312544	2.81855
RPL3	0.17753	2.81794
GBE1	0.194897	2.81689
ZNF280C	-0.319303	2.81572
PALS1	-0.15691	2.81077
ARFGEF1	0.20334	2.81003
M6PR	-0.184253	2.80772
TMPO	-0.135972	2.80531
C1orf122	0.336654	2.80507
GOLGA4	-0.16299	2.80232
ZNF609	-0.212308	2.79637
CCN1	-0.398751	2.79392
PSMG2	0.266092	2.79349
P4HA1	-0.214483	2.78843
ATP5PF	0.509751	2.78482
BCOR	-0.376613	2.78463
NIPAL2	-0.719469	2.78279
AASDHPPT	0.216668	2.78226
CLTC	0.14958	2.78175
B2M	-0.221917	2.77875
COL12A1	-0.283381	2.77858
DPF2	-0.228496	2.77844
NUCB2	-0.199573	2.77699
COPB1	0.197973	2.77542
TBC1D22A	0.201439	2.77525
MRPL19	-0.231188	2.77388
NRIP1	-0.236923	2.77256
AJUBA	-0.212069	2.77255
VPS16	0.166018	2.77086
ITPRID2	-0.174939	2.77068
TSN	0.333312	2.76909
TUBGCP3	0.212236	2.76854
UEVLD	0.319826	2.76494
NADSYN1	0.231391	2.75928
HSP90AB4P	0.428495	2.75919
CCDC51	-0.255195	2.75905
FDX2	-0.474173	2.75869
GFM2	-0.263285	2.75763
ZNHIT1	-0.571443	2.75668
LIG3	-0.194309	2.75635
CERS6	0.251953	2.75605
ELP1	0.2515	2.75572
SLC39A7	-0.322466	2.7537
PITPNB	0.213432	2.75159
TST	-0.243123	2.7499
STIM2	-0.21553	2.74814
MOB3A	0.601481	2.74799
IPO7	0.219874	2.74779
NIPSNAP2	-0.300188	2.74712
ALDH1L2	-0.222124	2.74701
MRPL46	-0.208225	2.74354
CBX3	-0.16127	2.74296
RACGAP1	-0.16828	2.74226
IPO8	0.314082	2.74166
VIM	-0.206831	2.73947
ZNF507	-0.391214	2.73792
AMZ2	0.329202	2.73691
RAP2B	0.269601	2.73668
ACAD10	-0.296223	2.73572
TRIP11	-0.153819	2.73477
DOP1A	0.406536	2.7346
USP9X	0.234043	2.73399
EIF4A1	0.158395	2.73285
MYO9B	0.186809	2.73275
PRMT3	0.23565	2.73251
MRPS6	-0.230017	2.73233
E2F7	-0.346345	2.7312
ZKSCAN1	-0.488492	2.72654
MGST1	0.481247	2.72633
MON2	0.277934	2.7256
LRBA	0.223798	2.72393
PNP	0.220927	2.72302
ZNF768	-0.546547	2.72103
QNG1	0.254149	2.71756
ATG2B	0.235933	2.71735
CD151	0.303582	2.71519
MAPRE3	0.200932	2.71515
FOSL2	-0.245477	2.71408
PDE2A	0.240515	2.71372
TGFBRAP1	0.222163	2.71209
DPY30	0.773712	2.70973
CTSZ	-0.242251	2.70839
PSMD8	0.226422	2.7022
DNASE1L1	-0.566562	2.70106
ETFA	-0.173743	2.69818
HIBADH	-0.196492	2.69769
SMARCD1	-0.200376	2.69634
TMA7	3.74108	2.69451
SLX9	-0.163682	2.69324
SULF1	-0.534253	2.6932
ANKRD52	0.231446	2.69225
BCL2L12	-0.304546	2.69101
EML1	0.307057	2.68291
LMO7	-0.168279	2.68167
ZGPAT	-0.195391	2.68108
RPRD2	-0.201591	2.68033
OCIAD1	-0.181892	2.67978
TSPAN4	0.469486	2.67968
HAX1	-0.283912	2.67897
PXK	0.261567	2.6775
SRSF6	-0.239327	2.67675
PTGR1	0.264149	2.67552
CD2BP2	-0.166906	2.67061
ALCAM	-0.15604	2.66813
JRKL	-0.909	2.66778
ANAPC4	0.236308	2.66746
DENND3	0.266264	2.66698
TBC1D24	0.206175	2.66362
DAB2	-0.107691	2.66092
ALDH1A3	0.203003	2.65905
MRPS7	-0.20765	2.65888
OPA1	-0.250549	2.65784
GMNN	-0.23053	2.65764
DLD	-0.206158	2.65716
STXBP1	0.15202	2.65689
DYNLL1	0.264304	2.65616
C5orf24	-0.382025	2.65215
MRPL47	-0.238787	2.65205
CYFIP2	0.282349	2.65189
RPL34	0.216734	2.64903
CACNA2D1	-0.298155	2.64736
PGM2	0.168667	2.64623
TAPBP	-0.19578	2.64605
LSM11	-0.498469	2.64249
DYNC1H1	0.177925	2.64171
TOP2A	-0.180504	2.64065
TRIM16	0.327306	2.64025
MARCHF7	-0.313046	2.6392
SELENOF	-0.263093	2.63765
MACF1	-0.241813	2.63724
CUEDC1	-0.390681	2.63524
ARPC4	0.230717	2.6313
TTI1	0.244195	2.628
FBN2	-0.32002	2.62737
KMT2A	-0.268639	2.62581
TMEM9B	0.320532	2.62445
KBTBD2	0.308004	2.62328
DOCK10	0.175403	2.6227
RIOK3	0.217928	2.62027
PSMA4	0.183699	2.61973
LGSN	0.36411	2.61863
ZNF24	-0.459419	2.61612
PQBP1	-0.225695	2.6069
ALG6	0.681565	2.60608
PRKACB	0.352701	2.60582
TSEN54	-0.191288	2.60463
THOC7	-0.173706	2.60212
PRCC	0.306571	2.59854
GFER	-0.303438	2.59727
ITGB1	-0.178192	2.59682
XPO4	0.296353	2.5949
RPS7	-0.161869	2.59286
OSBPL6	0.18508	2.59218
PI4KB	0.243157	2.59038
ZNF548	-0.318484	2.58687
GAS6	-0.29465	2.5867
MRPS22	-0.186761	2.58586
SAAL1	0.267927	2.58528
RPUSD1	0.590462	2.58268
GGPS1	0.225591	2.57987
STX8	-0.272028	2.57735
EEF1D	0.158328	2.57374
VPS13A	0.19521	2.57267
USP25	0.213291	2.56964
CKAP2L	-0.250539	2.56818
DDX60	0.222729	2.5671
TMEM179B	0.43224	2.56694
IFT56	-0.505654	2.56639
NDUFB10	-0.253032	2.56493
TIMM13	0.274451	2.56456
TSPAN6	-0.401945	2.56404
HADH	-0.210057	2.56265
GSTM3	0.299229	2.5617
HNRNPH2	-0.259518	2.55987
SPATA20	-0.168866	2.55714
MRPL41	-0.247471	2.55514
GATAD2A	-0.198699	2.55473
FAM168B	0.872526	2.5531
CARNMT1	0.259968	2.55298
XPO6	0.225162	2.55271
GM2A	-0.266838	2.5496
GTPBP1	0.197952	2.54892
FN1	-0.242181	2.54846
FAU	-0.212414	2.5475
CDCA8	-0.209974	2.54712
POLR1F	-0.250968	2.54623
RBM10	-0.200037	2.54536
NCOA5	-0.210323	2.54379
MYO1B	0.15902	2.54354
TOM1	-0.237303	2.54311
VPS8	0.244598	2.54229
SETD3	0.214362	2.54133
APEX2	-0.296534	2.54076
RAB22A	0.201171	2.54061
RBMXL1	-0.331852	2.54049
MECP2	-0.21097	2.53939
TTC38	0.256167	2.5353
MYO10	0.168034	2.53484
WNT5B	-0.372196	2.53335
RAB8B	0.166583	2.53286
NDUFS3	-0.211641	2.52769
SEC23IP	0.143549	2.52649
HSCB	-0.181713	2.52531
FDPS	0.225882	2.52327
MED29	0.522024	2.52247
PSME4	0.161216	2.5223
ATF2	-0.223034	2.52148
WARS2	-0.281489	2.52082
BRD3	-0.217136	2.52019
DYNLT3	0.526415	2.51824
SFPQ	-0.197148	2.51705
PPP2R5A	0.253383	2.51556
AHNAK	-0.150433	2.51524
RAB11FIP1	-0.176023	2.51478
DELE1	0.71097	2.51422
MKI67	-0.241616	2.51401
EXOC1	0.182915	2.51325
KHDRBS3	-0.214647	2.51287
NAA35	0.190114	2.51258
SDC4	-0.204884	2.51196
CUL4A	0.116342	2.51188
UBR2	0.185162	2.5105
NSD1	-0.245367	2.51027
LUC7L3	0.216167	2.50691
PRR9	0.483505	2.50444
DDR2	-0.236354	2.50247
PRPF31	-0.141264	2.50183
COX11	0.312808	2.50001
MIEN1	0.264352	2.49986
MB21D2	0.186694	2.49866
RFK	0.374432	2.49764
FHIP2A	0.259782	2.49694
NUFIP2	-0.120997	2.49603
ACACA	0.236317	2.49576
DENND4C	0.154462	2.49296
VPS39	0.183086	2.49103
MMS19	0.274021	2.49098
AIFM2	0.198548	2.49091
ARL6IP5	-0.236522	2.48984
SMAD4	0.214264	2.48935
YME1L1	-0.17626	2.48905
NCAPG	0.225622	2.48895
SLC30A6	0.550719	2.48891
SYVN1	0.388447	2.48707
MRPS21	-0.240731	2.48644
NDUFS4	0.283547	2.48559
PMPCB	-0.187549	2.48555
NDUFB6	-0.270727	2.48403
COX17	0.337188	2.48365
FUNDC1	0.808762	2.48355
KTN1	-0.196412	2.4832
OCLN	-0.395255	2.48151
WDR47	0.223572	2.48067
CCDC174	-0.20196	2.48004
CUL4B	0.121699	2.48004
GNPDA1	0.249955	2.47947
BGN	-0.82104	2.47853
TMEM131L	-0.456429	2.47651
CCT4	0.135629	2.47601
SRSF10	-0.167218	2.47578
PGRMC1	-0.190185	2.47543
PXDN	-0.248233	2.47502
ZFPM2	-0.230859	2.47445
GAPDH	-0.262608	2.47427
CRIM1	-0.305797	2.47279
MED19	-0.448431	2.47248
ABCD3	0.23686	2.47192
AKR1B1	0.200922	2.47179
DUSP11	-0.243913	2.47135
RREB1	-0.358054	2.46919
AKT3	0.270467	2.46854
WIZ	-0.193786	2.46853
HNRNPF	-0.163771	2.46748
TJAP1	-0.164034	2.46735
PKMYT1	-0.294724	2.46697
ZFR	-0.227379	2.46651
TIMM22	-0.361153	2.46291
WIPI1	0.421627	2.46083
MTCH2	0.163794	2.45888
SAFB2	-0.231348	2.45733
PDF	-0.285117	2.45643
RRP8	-0.206856	2.45597
PHF23	-0.194013	2.45306
EXOC4	0.173098	2.45278
VMA22	-0.251419	2.45099
PSME3IP1	-0.181381	2.45078
TRA2A	-0.247825	2.44842
NCOA1	-0.269179	2.44782
MLLT3	-0.478147	2.44782
CTDSPL2	-0.200192	2.44752
QPRT	0.2675	2.44374
PRR11	-0.332185	2.44167
RTN1	-0.21434	2.44111
MAPK8IP1	1.20611	2.44075
PCTP	0.358233	2.43666
MRPS18A	-0.208759	2.43634
MRPS10	0.22429	2.43608
SART1	-0.194063	2.43584
METTL3	0.211515	2.43521
ANKRD36C	1.27221	2.4348
SCAF8	-0.1979	2.43465
GATC	-0.280228	2.43394
TRAF2	0.266898	2.43272
TSPAN5	0.858224	2.43166
MRPL11	-0.224242	2.43083
MTHFD1L	-0.201016	2.42876
ISG15	0.314662	2.4272
NAA15	0.136916	2.42661
TUT1	-0.18868	2.42657
RAE1	-0.129166	2.42648
RBP7	0.383245	2.42633
SLC25A11	0.221835	2.4259
TERF2	-0.20181	2.42348
ETHE1	-0.168238	2.42312
F3	-0.358338	2.41938
JPH2	-0.302259	2.41797
PFKFB3	0.237281	2.41783
MRPL33	-0.30926	2.41538
NDUFV2	-0.235985	2.41519
THBS2	-0.379291	2.41509
AARS2	-0.214285	2.41488
NFU1	-0.237606	2.41376
AGL	0.181363	2.41342
DDX39B	-0.198503	2.41035
SRP19	-0.211163	2.40819
DDX21	-0.204356	2.4051
NUBPL	-0.187345	2.40159
CARM1	0.155166	2.39992
OSBPL2	0.206566	2.39867
PDHA1	-0.222267	2.39708
PEF1	0.411397	2.39601
TWF1	0.181415	2.39426
PRC1	-0.219386	2.39371
SLC4A1AP	-0.171388	2.39301
SEC14L2	0.257554	2.38821
PAXBP1	-0.231972	2.38777
MRPS34	-0.223257	2.38648
RPL30	0.146028	2.38647
SACS	0.194147	2.38634
NPEPPS	0.179998	2.38504
CHTF8	0.25851	2.38497
TRNAU1AP	-0.236731	2.38336
NTHL1	-0.242149	2.38253
PHOX2B	-0.331804	2.38206
TMEM160	-0.400292	2.38072
PSPC1	-0.204498	2.37904
DDX42	-0.199619	2.37858
ERLIN2	-0.190925	2.37823
POGZ	-0.199707	2.37632
UBR1	0.188673	2.37474
APOBEC3B	0.576028	2.37243
SNCA	0.458227	2.37201
RMC1	0.211851	2.37118
ANKRD17	0.126712	2.36784
KANK2	0.169706	2.36775
LMNB1	-0.162925	2.36602
TMEM167A	0.754667	2.36575
NAF1	-0.239545	2.36402
SF3B6	-0.186026	2.36311
AVL9	0.205473	2.36226
HMGA1	0.298704	2.36211
CEP55	0.214781	2.36148
SCAMP3	-0.196298	2.36127
PSAT1	0.195794	2.35832
NIBAN2	0.145411	2.35723
SERPINB2	0.374843	2.35719
YAP1	-0.19672	2.35676
ZNF516	-0.249983	2.3563
GTPBP10	-0.188146	2.35585
BAIAP2L1	-0.125056	2.35435
TPR	-0.160917	2.3542
PDLIM7	0.146955	2.35382
PRDX2	0.181163	2.35322
GRPEL2	-0.315391	2.35294
COA7	-0.212959	2.3519
FIP1L1	-0.207166	2.35114
ADCK5	0.225042	2.35061
ZCCHC17	-0.138621	2.3497
CDC25B	-0.247115	2.34906
MCAM	-0.170461	2.34894
TRIM5	0.229684	2.34796
SNX19	-0.203597	2.34737
SCOC	-0.468569	2.34601
XRN2	-0.184733	2.34451
PDHB	-0.198867	2.3429
TIMM10B	0.342554	2.34048
NHLRC2	0.22648	2.33841
TRAM2	0.303601	2.3379
DARS1	0.131174	2.33731
BLTP3B	0.213302	2.33574
GSTP1	0.214063	2.3346
AHCYL1	0.20519	2.33159
NPC2	-0.201304	2.33131
MPDU1	0.316291	2.33074
MTCH1	0.248713	2.32785
CPPED1	0.212302	2.32655
CZIB	0.325675	2.32574
NRGN	0.241913	2.32536
COPG2	0.148839	2.32505
COL4A2	-0.319898	2.32394
DNTTIP2	-0.222119	2.32289
PAIP2	0.307819	2.3223
SLC39A13	1.94994	2.32209
POLR3F	-0.260193	2.32201
ARHGAP11A	-0.260048	2.32162
MCAT	-0.16478	2.32051
INF2	-0.119906	2.31974
MSL1	-0.300391	2.31909
TEAD1	-0.370338	2.31899
DDX28	-0.196889	2.31738
SRI	0.368562	2.31731
CAMKK1	0.282007	2.31654
FAM118B	0.254271	2.31182
PNPO	0.195984	2.31137
AK2	-0.160832	2.31069
TBC1D15	0.180047	2.30848
VAMP3	-0.206411	2.30744
BOLA1	0.424039	2.30739
VAMP8	-0.187311	2.30517
ADAT3	0.71917	2.30391
EXOSC4	-0.172693	2.30196
ALG2	0.159994	2.30034
NBEAL2	0.33543	2.29928
AAMDC	0.433724	2.29861
CCNQ	-0.405297	2.29857
COA5	-0.607177	2.297
PTRHD1	0.391127	2.29489
SF3B2	-0.179656	2.29456
ULBP3	0.269721	2.29319
TAF15	-0.336229	2.28955
PPP2R2A	0.226425	2.28951
SLC25A17	0.377247	2.2886
FPGT	0.442135	2.28621
ICE1	-0.185575	2.28368
TRAPPC8	0.192057	2.28361
CHMP1B	0.327429	2.28335
ITGA2	0.142906	2.28299
GRPEL1	-0.193472	2.28184
WIPI2	0.209312	2.28044
UHRF1	-0.17534	2.27994
PTGES2	-0.168361	2.279
RHOC	0.364229	2.27894
MRPL22	-0.223746	2.27847
MRPL1	-0.22634	2.27835
DCTN3	0.235737	2.27823
NFIB	-0.224955	2.27799
SLC3A2	-0.11142	2.27773
RCN3	-0.204569	2.27702
NAA25	0.165506	2.27617
CPSF7	-0.17598	2.27615
RHOA	0.300677	2.2757
EFCAB14	-0.307215	2.27438
EP400	-0.192961	2.2742
RBM39	-0.1787	2.27349
ETNK1	0.252909	2.27314
LOXL1	-0.376898	2.27285
FOXF1	-1.65324	2.27084
GPRC5A	-0.301419	2.26885
CLUH	0.142794	2.26772
HNRNPC	-0.188841	2.26624
BABAM1	0.186018	2.26595
LUC7L2	-0.136352	2.26284
MED18	-0.214851	2.26223
DOCK9	0.150967	2.26095
HLA-H	-0.384407	2.25967
GPI	0.169924	2.25882
FN3KRP	0.22445	2.25803
PC	-0.166457	2.25721
EFNB1	-0.225871	2.25576
MRM1	-0.296783	2.25091
SYNE2	-0.140265	2.25053
SNRPD3	-0.262037	2.25011
PCF11	-0.170036	2.24983
DDX5	-0.166825	2.2496
UTP3	-0.171156	2.24906
COPS6	0.140824	2.24886
PLXND1	-0.191457	2.24773
RABGGTB	0.336875	2.24744
CPSF6	-0.209943	2.2472
FNBP4	-0.158021	2.24544
UBE2G2	-0.172483	2.24476
VTI1B	-0.156379	2.24333
RRP12	0.127145	2.24243
ERP29	-0.176449	2.24119
PARP12	0.187474	2.24024
POGLUT3	-0.151419	2.2401
RBM45	-0.245765	2.23998
USP40	0.169781	2.23998
FADS3	0.275507	2.23973
TMEM126A	0.223168	2.23947
INPP4A	0.193259	2.2367
UBE3C	0.212676	2.23505
XRCC1	-0.168703	2.23473
SOX13	-0.343003	2.23418
DLG1	-0.11986	2.23375
SMIM26	0.396087	2.23298
TP53BP1	-0.185113	2.23214
HSPD1	-0.190696	2.2311
SEPTIN8	0.162596	2.23078
LPCAT3	0.385641	2.22829
NES	-0.255622	2.22772
PGRMC2	-0.174734	2.22715
ALKBH5	-0.144481	2.22708
EBAG9	-0.294669	2.22691
BTF3L4	0.366114	2.22479
NFS1	-0.204477	2.2244
MMUT	-0.133713	2.22361
TAMM41	-0.20422	2.22192
PAM16	-0.193408	2.22187
ATP6V1H	0.188677	2.22156
RICTOR	0.171589	2.21813
ANXA2	-0.194032	2.21798
SUPT6H	-0.198105	2.21781
OSMR	-0.22447	2.21727
TUBGCP4	0.235953	2.21704
HDHD3	-0.1844	2.21698
PNN	-0.174822	2.214
BAZ2A	-0.198756	2.21367
RNF123	0.257434	2.21147
RAB3GAP2	0.17388	2.21095
MYH11	0.299546	2.20992
PRKAG1	0.337263	2.20959
OTUD5	-0.431631	2.20714
ATP5PD	-0.188273	2.20689
MEAK7	0.154206	2.20689
LRRC8A	0.181633	2.20432
HNRNPH1	-0.208574	2.20343
KAT7	-0.236217	2.20256
KIFC1	-0.160622	2.20241
OCRL	0.17687	2.20182
SCML2	-0.208834	2.20153
CISD1	-0.212559	2.20137
DDX17	-0.173315	2.19675
STOML2	-0.167833	2.19661
SEC24D	0.17541	2.19558
HSD17B11	0.161904	2.19507
GPC1	-0.22446	2.19481
ZRANB2	-0.194737	2.19317
TMEM219	1.04662	2.19296
GSTCD	0.211909	2.19126
DDT	0.386193	2.19109
FKBP8	-0.189678	2.1909
UBAC1	0.32702	2.18995
GPX4	0.265173	2.18992
MAFF	-0.597099	2.18893
MELTF	-0.168543	2.18699
LRRC20	0.272415	2.18638
ANKRD50	0.187255	2.1857
CMC2	-0.255925	2.18526
SUZ12	-0.206372	2.18401
ECI2	-0.175914	2.18269
IFT172	0.20942	2.18225
TBC1D23	0.169856	2.18188
TIMP3	-0.20564	2.18055
ILF3	-0.170824	2.17995
DTYMK	0.162213	2.17985
MGME1	-0.15118	2.17873
PCK2	-0.2111	2.17867
THRAP3	-0.204594	2.17866
NDUFA1	1.18709	2.17733
TMBIM1	0.385932	2.17474
ING1	0.412759	2.17453
LYRM7	-0.172782	2.17426
C1QBP	-0.249269	2.17401
BRD9	-0.247751	2.17398
RBM19	-0.177608	2.17358
COG6	0.179262	2.17236
CDC23	0.170426	2.17212
SELENOT	0.317472	2.17165
UBE2O	0.199538	2.1714
SLC25A26	0.899785	2.17023
HCCS	-0.212476	2.17006
HSP90AB1	0.113005	2.16928
PIGN	-0.365976	2.16897
PTCD3	-0.202072	2.16817
GPT2	-0.212694	2.16762
HMGB1	-0.264769	2.167
STXBP5	0.358708	2.16613
TXNDC5	-0.224142	2.16611
EEA1	-0.155071	2.16585
WDR7	0.20058	2.16492
EXOSC3	-0.138737	2.16459
ADAMTS12	-0.339687	2.16105
LRRC47	-0.118639	2.16051
ARHGAP23	-0.139694	2.16033
KHNYN	-0.253059	2.15977
PLAUR	-0.292762	2.15896
RRM1	0.179486	2.15825
LRCH4	-0.219938	2.15814
AHSA1	0.190936	2.1579
SDF4	-0.23679	2.1578
NUDT15	0.388807	2.15755
FAM3A	-0.2269	2.1554
GOLPH3	-0.151937	2.15303
CSTB	0.369655	2.15207
ERG28	0.457298	2.15104
VAMP5	-0.188925	2.15065
CHEK2	0.272941	2.15018
NEMF	0.172888	2.14702
C2CD2L	-0.265786	2.14645
SLC25A36	-0.272282	2.14509
POLR3H	-1.05773	2.14491
CLASRP	-0.214527	2.14479
SARNP	-0.168143	2.14477
FKBP5	-0.151852	2.14372
ARL6IP1	-0.251477	2.14238
EBNA1BP2	-0.154181	2.14194
PRPS2	0.219547	2.1409
BUD23	-0.228968	2.14018
AK3	-0.196291	2.13928
PLEKHG2	-0.760386	2.13881
THOC5	-0.156626	2.13677
PALM	0.129602	2.13635
PLXDC2	-0.438859	2.13635
MIDEAS	-0.198651	2.13622
PDIA3	-0.189412	2.1345
DNPH1	0.298197	2.13429
NVL	-0.181368	2.13265
ALDH4A1	-0.162776	2.13209
RPL27	0.212172	2.13204
MRE11	-0.135101	2.13076
ITGBL1	-0.566002	2.1298
CLPB	-0.172742	2.1283
KPNB1	0.17585	2.12818
VPS13B	0.168387	2.12774
MFSD10	0.450873	2.1277
CEND1	-0.429575	2.12768
WDR75	0.208685	2.12648
SUGP2	-0.140156	2.1261
DDA1	-0.231573	2.12555
ATF6	-0.238551	2.12474
NFASC	-0.205578	2.12393
PTPN12	0.191661	2.12222
DDX19A	0.24224	2.11893
MEMO1	0.219199	2.1168
NOP53	-0.195973	2.11594
WBP2	0.237478	2.11453
COPE	0.161963	2.11378
IGFBP4	-0.213253	2.11272
RBMS3	-0.154363	2.11147
AACS	0.205108	2.11043
LTA4H	0.18061	2.11024
RAB11FIP5	-0.123431	2.11018
RBMX2	-0.167186	2.10754
POLR2C	-0.126764	2.10739
LONP1	-0.153654	2.10438
GLTP	0.23617	2.10372
GNPAT	0.207195	2.10356
DOCK5	0.181776	2.1035
YARS1	0.150023	2.10313
PRKRIP1	-0.226919	2.10271
EEFSEC	0.18568	2.10208
PFKL	0.175939	2.10096
CCNYL1	-0.403077	2.10055
TMED10	-0.152285	2.0939
TKT	0.123465	2.0932
SF3A3	-0.162282	2.09305
THUMPD3	0.200125	2.09243
THUMPD1	0.11284	2.09147
NARS1	0.184725	2.09129
PBX3	-0.247816	2.09026
STRIP2	0.267337	2.08918
NAB1	-0.305217	2.08892
WASHC2C	0.197394	2.08711
EXOG	-0.212563	2.0866
CCDC86	-0.205169	2.08586
USP14	0.125337	2.08342
DCAF5	-0.315009	2.08302
DENND10	0.327773	2.08256
BRD2	-0.161468	2.08137
FNTB	0.341707	2.08017
ABCC1	0.158112	2.07953
HSPA14	0.160122	2.07745
MBTPS2	0.297895	2.0771
SMARCB1	-0.201031	2.07695
GRSF1	-0.178068	2.07693
MED21	-0.358733	2.07636
NAT9	0.399485	2.07354
MATN2	-0.19495	2.07335
ZC3H15	0.133704	2.07306
CMSS1	-0.174214	2.073
CLIC1	0.179444	2.07279
CNOT8	0.232262	2.06877
WDR74	-0.199304	2.06863
PSMD14	0.157257	2.06859
PANK4	0.175586	2.06602
LTF	-0.237132	2.0647
ZC3H3	-0.252982	2.06394
SH3PXD2B	0.141842	2.0638
CHEK1	0.136441	2.0615
RIF1	-0.151644	2.0612
SF1	-0.133111	2.06013
ATM	0.145946	2.05965
ZNF148	-0.181962	2.05574
PKP2	-0.128038	2.05569
PSMD1	0.107711	2.0548
MED12	-0.158176	2.05386
GBF1	0.129384	2.05371
TPH1	-0.31109	2.05087
DAG1	-0.166567	2.04937
FUT11	-0.309341	2.04819
TWF2	0.174889	2.04811
CDKN3	0.492398	2.04599
LARP7	-0.171258	2.04597
ACTMAP	0.29853	2.04495
PPAT	0.175949	2.04287
ZBTB2	-0.371902	2.04272
FUT8	-0.171876	2.03977
PARP4	0.14808	2.03855
PIK3CD	0.254847	2.03787
PLEKHO2	0.192954	2.03686
UGP2	0.137836	2.03557
CERCAM	-0.310023	2.03537
TXNL4B	-0.369512	2.03528
STIM1	-0.201696	2.03364
TOR4A	-0.16653	2.03334
DPP7	-0.190099	2.03319
SBNO1	0.11874	2.03313
BRD4	-0.152443	2.03286
HNRNPL	-0.192972	2.03252
ETF1	0.145154	2.03005
NECAP2	0.222667	2.03002
GSTM2	0.281182	2.02955
PIK3CB	0.251655	2.02927
MMS22L	0.312404	2.02854
SMARCD3	-0.317375	2.02802
DNTTIP1	-0.175637	2.02659
AHCY	0.118967	2.02641
DDX47	-0.166179	2.02568
SQSTM1	0.147295	2.02558
PFN1	0.14762	2.02462
TNPO1	0.194965	2.0243
FLCN	0.177174	2.02284
BRMS1L	0.498946	2.02252
NEK9	0.163464	2.02211
GSN	0.148617	2.02153
IGF2BP2	-0.112587	2.02079
RBBP9	0.200431	2.02077
NFIX	-0.183106	2.02043
RAP2A	0.343364	2.0204
OCC1	0.29612	2.02033
SLC30A5	0.380779	2.01961
HMGB2	-0.17091	2.01768
MTFR1	-0.323684	2.01583
FOXK2	-0.168517	2.01568
PPM1D	-0.400931	2.01481
ADAMTS1	-0.318313	2.01449
DDX18	-0.163082	2.01356
TNS2	0.647736	2.01289
ELP4	0.191061	2.0111
RPL22	-0.159132	2.01026
CAMLG	-0.223407	2.00981
EPC2	-0.299952	2.00919
DTL	-0.174946	2.00849
SUMF1	-0.24215	2.00839
LDAF1	0.289653	2.00813
PPT1	-0.20349	2.00783
YEATS2	-0.287086	2.00772
PDK1	-0.159091	2.00699
ZNF816	-0.502096	2.00659
BCAS2	-0.147021	2.0059
OGDHL	-0.217398	2.00589
RPS23	0.217791	2.00506
ARID5B	-0.3263	2.00455
KIFBP	0.124901	2.00422
AKT2	0.167118	2.00418
OGA	0.138722	2.00278
ARHGDIB	0.296676	2.00214
THNSL1	-0.286167	2.00213
RANBP1	0.171995	2.00142
CUL3	0.0957779	2.00118
BOLA3	0.235169	2.00036
GNL3	-0.181264	2.00016
RPS14	-0.10929	2.0001
ANKRD54	0.238535	1.99844
LRATD2	-0.449303	1.99836
AUH	-0.217238	1.99637
CDK17	0.178598	1.99586
TRMT61B	-0.133795	1.99515
NUDT19	-0.138885	1.99453
ZFTRAF1	-0.196709	1.99372
DYRK1A	0.225976	1.99268
TANC1	0.121122	1.99219
MAPRE1	0.158729	1.98752
TMEM17	-0.389985	1.98703
CREB1	-0.19069	1.98662
FBXO6	0.194477	1.98638
CDC42EP3	-0.280692	1.98627
PPIL2	-0.203388	1.98529
EIF2B5	0.166433	1.98456
NABP1	-0.385754	1.9839
COG8	0.210444	1.98378
KDM3B	-0.126468	1.98359
CHD7	-0.194466	1.98342
URGCP	0.167362	1.98323
DNPEP	0.15825	1.9814
MRPS28	-0.174731	1.98086
NAA16	0.181891	1.97909
NDUFS8	-0.169806	1.97887
TAF8	-0.325503	1.97846
JMJD1C	-0.193232	1.97742
AURKB	-0.172975	1.97736
CYRIB	0.2127	1.97567
SLC25A44	0.423094	1.97469
PSMC3	-0.151317	1.97419
TRUB2	-0.168982	1.97369
OSBP2	-0.344353	1.97345
SERPINB1	0.216754	1.97202
TDRD7	0.134604	1.97137
ZNRF2	0.296467	1.97037
CDKN2AIP	-0.155825	1.97034
IWS1	-0.166862	1.96885
CSTF3	-0.140472	1.96821
UBE3B	0.414062	1.96754
ORMDL2	0.824678	1.96753
WRAP73	0.423271	1.96491
SEC24A	0.156044	1.96471
TMEM43	0.17113	1.96433
H1-5	-0.253024	1.96297
TBC1D2	0.182121	1.96279
STAT6	0.190243	1.96142
SEPTIN10	0.241489	1.96041
NME1	0.195549	1.95891
SMIM20	0.379995	1.95704
DDX51	-0.186918	1.95645
ITPK1	0.175354	1.9551
NOP56	-0.136722	1.95357
PRKAB2	0.244432	1.95301
TSPAN31	-0.856894	1.9529
CRYZL1	0.21082	1.94995
FABP4	0.988338	1.94949
MDH1	0.124683	1.94886
PRKAG2	0.341513	1.94799
SLC5A6	0.317545	1.94791
CDK9	-0.162119	1.94642
ABR	0.153663	1.94638
EIF5A	0.293466	1.94562
QKI	-0.171618	1.945
EXOC6B	0.151914	1.94475
TACC1	-0.169701	1.94357
ENC1	0.236838	1.94309
ARID1B	-0.22812	1.94266
UBE2A	0.235302	1.9416
NEDD4	0.125163	1.94049
SUSD5	-0.434578	1.93999
HACL1	-0.202499	1.93824
CS	-0.168529	1.93819
PREPL	0.197862	1.93698
DNAJB5	-0.275456	1.93666
USP48	0.132884	1.93476
RTL8C	-0.299124	1.93379
JAGN1	0.34284	1.93301
KLHL5	0.548479	1.93014
SPCS2	-0.189203	1.92944
FLNA	0.126386	1.92934
FAM91A1	0.121243	1.92916
ATG4B	0.244285	1.92903
USP47	0.142948	1.92824
MYORG	-0.220018	1.92817
IRS1	-0.258234	1.92551
FGF2	-0.193872	1.92445
GBP1	0.152157	1.92425
MRPL9	-0.200504	1.92342
PAPOLA	0.115062	1.92297
RAD18	-0.177614	1.92281
ATP6V1F	0.287116	1.92204
COBLL1	-0.124844	1.92089
SWAP70	0.159874	1.91967
SLU7	-0.178544	1.91963
ZMAT2	-0.15707	1.91962
CHERP	-0.166468	1.91942
ARMT1	0.294929	1.91873
HACE1	0.511767	1.91868
MTFP1	-0.191567	1.91752
BLMH	0.208974	1.91584
ASPH	-0.193156	1.91559
METTL5	0.231509	1.91512
SIK3	0.17766	1.91232
NOL6	-0.16362	1.91181
TMEM205	0.264898	1.91161
PFKP	0.123383	1.91109
STK17A	0.319867	1.91108
SMARCC1	-0.137051	1.90987
KLF13	-0.377135	1.90982
GSR	0.147004	1.9078
FBXO9	0.330987	1.90671
TCP11L1	0.256669	1.90517
PSMD6	0.112886	1.90416
SCARF2	-0.185933	1.90318
MLF2	-0.242035	1.90287
ARMC9	0.376115	1.90112
RBBP7	0.186434	1.90094
RPL19	-0.143602	1.9005
SESN3	0.822395	1.89968
RSL1D1	-0.253075	1.89947
CNRIP1	0.172402	1.89938
NHERF1	-0.10522	1.89909
POLD3	-0.155688	1.89878
C6orf120	-0.371262	1.89731
PRPSAP1	0.185354	1.89686
UBA1	0.128189	1.89683
MSANTD3	-0.864358	1.89305
ZNF326	-0.180414	1.89184
DPP8	0.255359	1.89039
DIS3L2	0.158023	1.89035
SMN1	-0.204392	1.89017
HSPA9	-0.162254	1.88969
MED28	0.351378	1.88941
ZNF574	-0.14382	1.88898
CBFB	0.199525	1.88777
EIF1AX	-0.223502	1.88672
MYO1D	0.19632	1.88659
MSL2	-0.481251	1.8863
IMMP2L	0.584761	1.88614
HMGN4	-0.357776	1.88592
CAPN1	0.176474	1.88567
PDSS1	-0.636434	1.88557
NT5C3A	-0.129221	1.88555
YTHDC2	0.099871	1.88551
EIF2S2	0.103911	1.88512
SH3BGRL3	0.306742	1.88503
MBD2	-0.185773	1.88442
EHHADH	-0.163675	1.88284
TEP1	0.178455	1.88232
DNAJB11	-0.140836	1.882
SMYD3	0.159775	1.88121
FAM32A	-0.162922	1.8806
CEBPZOS	0.357353	1.88038
PRMT5	0.122372	1.8797
GGT7	-0.332426	1.87935
TDP1	0.132334	1.87913
RAC1	0.16459	1.8787
ISOC1	0.211046	1.87832
UBA6	0.167148	1.87668
IGFBP7	-0.245532	1.87546
CDK5RAP3	-0.148705	1.87535
POLR1G	-0.173771	1.87329
AASS	-0.212676	1.87191
PHLPP2	0.410229	1.87131
SERPINE2	-0.179037	1.87088
MAPK1IP1L	1.42976	1.86984
CRADD	0.244837	1.86973
ECH1	-0.19804	1.86973
DRG2	0.156789	1.86912
RAB5B	0.163907	1.8681
TECR	0.176283	1.86766
ISG20	0.608569	1.86684
BCL7B	-0.231579	1.86632
EMSY	-0.185665	1.86498
WEE1	-0.165699	1.86436
SAMD9	0.161877	1.86401
ZER1	0.24521	1.8626
OAS3	0.137968	1.8625
RPN2	0.174214	1.86179
RHBDD2	0.830303	1.86153
DAD1	0.269703	1.86074
ATP6V1C1	0.156029	1.85957
MRPL49	-0.153342	1.85899
KCMF1	0.157594	1.8588
ANAPC1	0.124536	1.85863
HUWE1	0.151861	1.85857
MAP4K4	0.159832	1.85844
MT-ND4	0.627335	1.85811
PNPT1	-0.173833	1.85788
GHITM	0.232521	1.85605
THG1L	0.17442	1.85546
THADA	0.291901	1.85462
GLS	-0.175606	1.85395
BTG3	-0.33982	1.8538
GC	-0.550181	1.85321
LAMB1	-0.179985	1.85223
PITHD1	0.195436	1.8519
STX1B	-0.329461	1.85185
USP4	0.131194	1.85087
PITRM1	-0.139991	1.85042
ADAM9	-0.248726	1.85007
BRCA1	-0.241683	1.84968
MIA3	-0.152445	1.8487
ALG13	0.227416	1.84828
RNF41	0.258517	1.84799
SPTY2D1	-0.212179	1.84779
PIN1	0.194121	1.84764
HYOU1	-0.167819	1.84689
RNPEP	0.210224	1.84644
ZFAT	-0.404461	1.84604
SKIC2	0.13031	1.84603
ZNF451	0.228316	1.84559
GLG1	-0.234125	1.84539
UQCC4	-0.489418	1.84512
GATA3	-0.429945	1.8444
RAB3GAP1	0.14882	1.84296
CDK4	0.136769	1.84187
KDM4D	-1.40159	1.84183
EIF3L	0.112415	1.84181
NKRF	-0.147203	1.84135
HERC3	0.371246	1.84132
NSMCE3	-0.163481	1.84087
PLS3	0.1683	1.84064
XG	0.953425	1.83895
NCDN	0.252836	1.83822
TXNRD2	-0.147488	1.83772
EXOSC10	-0.160263	1.83676
SMAD2	0.322498	1.83638
SPAG9	0.139373	1.83478
MTHFS	0.152069	1.83441
NDUFA12	-0.173213	1.8331
RBM6	-0.213665	1.83291
P3H3	-0.185321	1.83263
WDR26	0.103479	1.83168
SCD	0.376961	1.83159
STARD4	0.439493	1.82967
CHUK	0.195136	1.82955
CUX1	-0.238162	1.82918
EHD2	0.129356	1.82917
SYNE3	-0.155122	1.82686
ATOX1	0.434686	1.82677
MAP4K3	0.142264	1.82637
UBE2K	0.224001	1.82633
PSMB3	0.136585	1.82549
TRIO	0.136127	1.82392
SMARCC2	-0.164288	1.82358
SNX17	0.146856	1.8224
ZMYM1	0.240023	1.82074
ARF6	0.18947	1.81901
SMC1A	-0.151857	1.81801
VPS25	0.326838	1.81466
MAPKAP1	0.200042	1.81407
MAPKAPK2	0.184894	1.81391
CAB39	0.215449	1.81346
SS18	-0.213037	1.81206
ZNF592	-0.227544	1.81137
BLTP2	-0.181065	1.81007
MAX	-0.201468	1.80961
CAT	-0.130111	1.80826
RPL26	-0.255287	1.80818
RPS24	-0.261659	1.80794
DSN1	-0.149851	1.80782
RBP4	-0.500756	1.80632
RELL1	-0.201536	1.80632
MCM4	-0.121238	1.80552
PHF5A	-0.168232	1.80541
PES1	-0.163769	1.80517
PLA2G15	-0.242873	1.80451
HAUS7	0.224474	1.80307
AP4B1	0.219213	1.80285
MED23	0.210102	1.80235
MSRB2	-0.420459	1.80139
PHLDA3	-0.192602	1.80075
NDOR1	0.304129	1.80004
LIMCH1	-0.168182	1.79998
NME2P1	0.277522	1.79941
CDKN2C	0.304175	1.79601
STOML1	-0.547501	1.79571
MSANTD2	0.211746	1.79427
TRMT1	-0.123257	1.78995
FOXM1	-0.459725	1.78946
PSTPIP2	0.115961	1.78934
ABCB7	0.155387	1.78908
HADHB	-0.149313	1.78853
GTF2F1	-0.126122	1.78838
MED22	-0.214579	1.78819
NUP160	0.181494	1.78792
PITPNC1	0.478155	1.78709
RNASEH2B	0.155388	1.78626
CMBL	0.164406	1.78558
KIF7	0.120251	1.78439
BNIP3L	-0.268359	1.7841
CTNNA2	1.10108	1.783
TAF2	0.152895	1.78297
SPOUT1	-0.167479	1.78195
TTC27	0.16802	1.7817
TNRC6C	-0.211319	1.78126
ZFHX4	-0.166051	1.78126
CHD1L	0.10405	1.77983
MEX3D	-0.196101	1.77692
RPTOR	0.155296	1.77657
HSDL1	0.204984	1.77654
MAPK1	0.140558	1.77586
UCHL1	0.165219	1.77545
GOLGA7	0.251189	1.77455
LRSAM1	0.15414	1.77419
ATP6V1A	0.124048	1.77397
HSD17B12	0.156007	1.77368
PPP2R3A	0.195327	1.7734
ISCU	-0.226822	1.77248
SLC38A1	0.22798	1.77217
AP4E1	0.206753	1.77173
TADA2B	-0.351204	1.77032
NDUFB9	-0.157937	1.76896
PRKX	-0.513825	1.76777
ZNFX1	0.138855	1.76675
TMED3	0.339713	1.76578
BRD7	-0.222685	1.76539
ORC1	-0.150225	1.76497
PRRC2A	-0.158184	1.76373
SNRPD2	-0.159585	1.76337
CENPC	-0.180771	1.76284
MORF4L2	-0.195151	1.76159
NPTXR	-0.346446	1.75994
GTF2A1	0.267256	1.75987
ETV3	-0.378108	1.75908
PDHX	-0.133326	1.75771
WDR41	0.346727	1.75771
KIF18B	-0.227865	1.75705
GATD1	0.233615	1.75565
CDK8	-0.282526	1.75556
METAP1D	-0.329939	1.75555
RHOF	0.294904	1.75514
FBRS	-0.279129	1.75427
RPL6	0.116377	1.75314
RPL13	0.123017	1.75303
COL2A1	-0.261792	1.75199
CCBE1	-0.222018	1.7518
RPGRIP1L	-0.240222	1.75156
PRR12	-0.288834	1.74932
SMAD3	0.140705	1.74669
BPNT1	0.246133	1.74665
MYH9	0.0978279	1.74599
CFDP1	0.122697	1.74574
MRPL57	-0.235915	1.74553
MVK	0.22431	1.74526
DOCK4	0.195251	1.74461
STRN3	0.109854	1.74338
XIAP	-0.221941	1.74279
NCOR2	-0.129972	1.74272
DLAT	-0.161904	1.74218
DHX40	0.153405	1.74196
ELF1	-0.141912	1.74157
INCENP	-0.167051	1.74082
GATA4	-0.349818	1.74039
GSK3B	0.147894	1.73971
ID1	0.194008	1.73914
PRPF4	-0.125744	1.73843
CENPP	-0.316802	1.73831
YBX3	-0.148771	1.73801
AP3B1	0.106119	1.73729
NDUFA10	-0.158078	1.73685
ATP6AP1	0.207661	1.73674
PHC3	-0.235205	1.73673
LY6K	-0.795152	1.73662
STRN	0.0952087	1.73606
PSMB8	0.169408	1.73539
PDLIM5	0.153332	1.73465
UCKL1	0.168257	1.73454
ABL2	-0.380419	1.73452
GDAP1	-0.170939	1.73437
ZNF106	-0.170007	1.73331
HDHD2	0.311686	1.73295
HSD17B10	-0.137871	1.73238
DMAC2L	-0.259892	1.73143
TNRC6B	-0.12699	1.73121
GPRIN1	-0.179758	1.73077
PFKFB2	0.161602	1.73054
BOD1	0.407661	1.73035
CDC5L	-0.147399	1.7299
MAPKBP1	0.301638	1.72966
MIPEP	-0.145295	1.72921
KLF12	-0.341305	1.72887
NKAPD1	-0.309513	1.72831
GPALPP1	-0.172141	1.72813
BRD1	-0.20268	1.72718
NSMAF	0.21077	1.72717
APOL6	0.794998	1.72643
GAPVD1	0.14855	1.72617
IKBIP	-0.171171	1.72614
TARBP2	-0.173462	1.72587
LACTB2	-0.141076	1.72542
NOL11	0.128059	1.72527
ZFC3H1	-0.160617	1.72525
CIP2A	0.168917	1.72354
ARHGEF6	0.388256	1.72317
ILK	0.115637	1.72301
ATP9A	0.178603	1.7227
GOLIM4	-0.166363	1.72091
PPIP5K2	0.136688	1.72081
TONSL	-0.137876	1.72075
PRRC2B	-0.120583	1.72032
BARD1	-0.197909	1.71955
CCDC80	-0.25856	1.71948
CHST12	-0.356157	1.71865
NOC3L	-0.146942	1.71766
P3H1	-0.150562	1.71744
NFYA	-0.276284	1.71642
ADAR	-0.160027	1.71596
IMPACT	0.176901	1.71579
RPL35	0.121382	1.7143
PHF21A	-0.216698	1.71367
AKAP17A	-0.181997	1.7136
NGEF	0.33039	1.71336
WDR35	0.401913	1.71292
DIP2A	0.156762	1.71288
SSB	-0.09405	1.71222
NOP2	-0.18236	1.71148
PIGU	0.32883	1.71093
ANAPC5	0.122253	1.71085
UBA7	0.204893	1.71082
ESM1	-0.30798	1.71058
RFXAP	-0.363961	1.7104
NBDY	0.365134	1.70973
PAF1	-0.14234	1.70972
ARMC5	-0.229439	1.70865
RPL35A	0.177301	1.70814
SLC25A29	0.339847	1.70797
ERCC2	0.146444	1.70769
NDUFAF7	-0.182485	1.7075
CUL7	0.194618	1.70715
SLC1A4	0.176793	1.70695
CCNB2	0.106324	1.70596
TOR1AIP1	-0.221844	1.70514
PDE6D	0.411262	1.70488
MFSD14B	0.563262	1.7032
ZMYM3	-0.202611	1.70284
BRPF3	-0.487057	1.70257
TNFAIP2	0.141228	1.70142
MGA	-0.14893	1.70139
TRMT10C	-0.139194	1.70022
ADCY3	0.160235	1.70021
MYO6	0.119042	1.69953
MKRN2	-0.118113	1.69931
BCL9	0.4128	1.69916
TK2	-0.232604	1.69906
BORCS6	-0.271542	1.69886
CPD	-0.132791	1.697
PPP1CB	0.15236	1.69643
RAB21	0.165694	1.69511
TPI1	0.127812	1.69396
NUP37	0.145228	1.69301
LAMTOR1	-0.149176	1.69282
DHX34	-0.25854	1.69257
SP110	-0.15795	1.69078
EIF2S1	0.0798126	1.69071
TBK1	0.143827	1.69023
TGM2	0.123191	1.69011
DHX57	0.130331	1.68848
FAS	-0.126317	1.6878
KIF2C	-0.101622	1.68583
GAA	-0.141289	1.68546
RPL10	-0.150316	1.68528
ITGB2	-0.246863	1.68523
ETFB	-0.158756	1.68465
ZCCHC2	-0.427614	1.68444
NCK1	0.149591	1.68431
ATAD5	-0.18341	1.68354
PUS3	0.20291	1.68339
DOP1B	0.237508	1.68328
MIEF1	-0.157651	1.68309
H6PD	-0.11311	1.68295
COPS5	0.112683	1.68207
APPL2	0.101392	1.6817
MMTAG2	-0.173543	1.68165
RIGI	0.173898	1.6813
ARMC6	0.164975	1.68121
RPRD1B	-0.110348	1.68055
PTAR1	0.250787	1.67901
ABI3BP	0.287485	1.67808
GOLGA5	-0.119753	1.67768
ECPAS	0.127492	1.67659
Mgu	0.193843	1.67582
RBM3	-0.148563	1.67524
CWC25	-0.164772	1.67492
TM9SF3	0.195577	1.67482
MYO9A	0.153631	1.67399
MRPS9	-0.125965	1.67378
ORC4	0.116537	1.67355
EP400P1	0.562696	1.67256
THYN1	-0.134396	1.67217
PCYOX1	0.150135	1.67151
KIAA0319L	-0.203706	1.671
RELA	0.123856	1.67079
SLC25A28	-0.287492	1.66958
TEX261	0.536486	1.66934
PLEK2	0.348917	1.66911
MT1X	0.889721	1.66884
LAMTOR5	-0.253836	1.66798
HPCAL1	0.22792	1.66748
FHOD1	0.127671	1.66744
SYTL2	-0.329516	1.66696
IDH2	-0.170166	1.66653
CDCP1	0.123551	1.66562
GPATCH1	-0.184186	1.66543
HCFC1	-0.12175	1.66406
BICRA	-0.26048	1.66396
GEM	0.641359	1.66356
TAF6	-0.138548	1.66327
URB2	0.141249	1.66301
LANCL2	0.189884	1.66286
NDUFB8	-0.16583	1.66272
C2CD2	-0.163617	1.66257
AAMP	0.145392	1.66175
NFYC	-0.152196	1.66147
OXSM	-0.202585	1.65976
ACLY	0.114066	1.65896
FAM169A	-0.128894	1.65859
HTD2	-0.471599	1.65784
VPS37A	0.265263	1.6574
GMPPA	0.156245	1.65629
MTARC1	0.408126	1.6548
RANBP3	0.0964016	1.65428
NPHP4	0.44817	1.65335
RNF10	0.313514	1.6532
TPMT	0.178074	1.65262
MRPL38	-0.134354	1.65261
NPAT	-0.235448	1.65249
HIF1A	-0.401002	1.6522
GIPC2	0.352793	1.65141
CHMP3	0.158854	1.6514
MAD1L1	-0.128071	1.65133
PML	-0.135645	1.65111
GPHN	0.131898	1.65098
POLR2D	-0.18685	1.65007
SQOR	-0.112458	1.65002
H1-0	-0.172096	1.64985
YOD1	0.255479	1.64908
WDR5B	2.37008	1.64806
NCOA6	-0.165945	1.64786
ZBTB10	-0.20297	1.64722
CTSD	-0.136758	1.64721
PBXIP1	-0.17818	1.6467
ARPP19	0.20464	1.64661
RAI1	-0.177084	1.6466
ITPA	0.197701	1.64654
ASXL2	-0.153826	1.6457
CNOT2	-0.12437	1.64481
ZNF302	0.692315	1.64436
IQGAP1	0.102073	1.6432
ATR	0.13962	1.64292
KCTD17	-0.455026	1.6425
SOS1	0.144649	1.64231
MPHOSPH6	-0.194171	1.64148
FASN	0.147072	1.6411
RDH14	-0.138461	1.64106
IARS1	0.142157	1.64039
TRAPPC12	0.141258	1.64015
HMGB3	-0.164882	1.63947
TRIM47	0.169047	1.63881
LNPEP	0.154575	1.63854
NDFIP1	0.262336	1.63843
TCF20	-0.166977	1.63703
MAT2B	0.130456	1.63694
NDUFA11	0.195127	1.63624
EIF2D	-0.11503	1.63616
SPG11	0.215773	1.63529
SNUPN	0.2398	1.63314
AMACR	-0.204945	1.63314
SFXN4	0.271833	1.63298
DHCR24	0.202477	1.63275
INO80E	-0.333463	1.63268
USP36	-0.159847	1.63223
RHOB	0.336676	1.62926
ARMCX1	-0.172194	1.62905
ORMDL1	0.687899	1.6274
RBPMS	0.366059	1.62737
HINT1	0.189975	1.62704
FKBP15	-0.103788	1.62608
MOCS2	0.207431	1.62504
SNRNP70	-0.155778	1.62453
HNRNPUL1	-0.159764	1.62435
ACAT1	-0.114146	1.62412
RAMAC	-0.228626	1.62131
GSS	0.134933	1.62127
TNFRSF1A	0.260864	1.62047
IMMT	-0.141106	1.62024
ABHD4	-0.326675	1.61956
ZNF410	-0.502326	1.61952
RNASEH2A	-0.154269	1.61913
SMG5	0.255884	1.61894
NCAPD2	0.121703	1.61876
IRF2BPL	-0.173339	1.61857
IER3IP1	0.349054	1.61807
PTRH1	-0.16066	1.61794
ZNF318	-0.182035	1.61763
KDM5A	-0.130454	1.61746
PARP14	0.106164	1.61707
EZH2	-0.194335	1.61707
JAK2	0.260589	1.61701
PRIM1	0.128004	1.61696
CIAO3	0.190966	1.61598
RAB5IF	0.291679	1.61515
PTK7	-0.13412	1.61493
ZNF703	-0.224057	1.61306
PURA	-0.159534	1.61223
SLC12A9	-0.494635	1.61126
ATP6V1D	0.190656	1.61058
DPP3	0.124396	1.6098
ZDBF2	-0.933503	1.60961
LANCL1	0.179614	1.60953
NDRG2	0.260295	1.60947
PSME3	-0.102297	1.60903
OSBPL7	0.217147	1.60741
NDUFAF1	0.149053	1.60724
GULP1	-0.322659	1.6064
DNAAF10	0.156231	1.60631
ERICH5	-0.236781	1.60617
MTOR	0.127243	1.6039
PHKG2	0.212871	1.60294
NDUFA5	-0.142852	1.60253
NUP214	-0.0995008	1.6025
FIBP	0.148369	1.6021
TJP1	0.121622	1.60108
MRPL14	-0.165898	1.60043
AGA	-0.206413	1.59969
NDUFS1	-0.128202	1.59945
ZMAT3	-0.280273	1.59895
ACADSB	-0.160191	1.59836
NIN	-0.256316	1.59774
GFUS	0.156005	1.59722
AFF4	-0.161275	1.597
PLCL2	0.187777	1.59685
RECQL4	-0.143423	1.59614
NOLC1	-0.165792	1.59591
MRPS33	-0.190287	1.59524
UBQLN4	-0.153674	1.59456
COMT	-0.135201	1.59379
LEMD3	-0.15086	1.59349
LPIN1	0.200393	1.5918
SCARB1	0.225473	1.59119
AKAP12	0.139725	1.59093
MAGED1	-0.271399	1.58937
TCOF1	-0.144107	1.58932
GNPDA2	0.239295	1.58796
MED16	0.10795	1.5877
NDUFS6	-0.171468	1.58741
AUTS2	-0.328123	1.5868
SRXN1	0.277849	1.58642
GPN3	0.39813	1.58612
SGMS2	0.809088	1.58604
DEK	-0.123581	1.58604
JUND	-0.20615	1.58566
PPP1R7	0.154069	1.58555
RAN	-0.119957	1.58527
ELMOD2	0.144808	1.58514
ERGIC2	0.229165	1.5851
C11orf68	0.201162	1.58467
UQCC6	0.337593	1.58455
GMEB1	-0.200472	1.58454
HEG1	-0.206794	1.58432
FARS2	-0.179759	1.58373
RPP38	-0.139586	1.58331
TBC1D13	0.218108	1.58303
SAP130	-0.151909	1.583
CD55	-0.223979	1.58287
MRPL54	-0.298448	1.58279
[truncated: 6,936 more rows]

## Sheet: A538 vs TEAD neg_Significant
PG.Genes	corrected_IPD.XB2.A538_TEAD.NegativeControl.A561.R4_logFC	Minus Log 10 p value		Downregulation link to TEAD / Hippo pathway
H3-4	-3.32642	11.0215		Hippo pathway regulator			Red text	Significantly downregulated proteins (FDR ≤ 0.05, Fold change: Negative 1.25)
FOXF1	-1.65324	2.27084		_
SUMO2	-1.51247	4.66465		_
SRGN	-1.30938	5.72018		_
HMGN2	-1.1841	4.96878		_
SMAGP	-1.07821	3.08051		_
RYR3	-1.05223	2.91324		_
TUBB4B	-1.04089	3.40951		_
HNRNPA1	-1.03686	2.84025		_
H2BK1	-0.963794	3.44862		_
EEF1A1	-0.955339	2.84956		_
JRKL	-0.909	2.66778		_
CHCHD2	-0.882323	4.36164		_
GYPC	-0.832148	3.1562		_
BGN	-0.82104	2.47853		_
ING4	-0.783996	3.651		_
VGLL3	-0.780554	4.92699		TEAD Co-factor
IGFBP3	-0.721208	3.70222		_
NIPAL2	-0.719469	2.78279		_
UQCRH	-0.683146	5.23637		_
HMGN3	-0.664556	5.19392		_
NDFIP2	-0.657366	3.96769		_
SPIN4	-0.620137	3.25444		_
GLYCTK	-0.618269	3.5905		_
SLCO3A1	-0.610497	3.08288		_
COA5	-0.607177	2.297		_
KLF3	-0.606905	3.35376		_
JADE1	-0.571875	2.94023		_
ZNHIT1	-0.571443	2.75668		_
COA6	-0.569596	3.94708		_
DNASE1L1	-0.566562	2.70106		_
JDP2	-0.561431	3.65747		TEAD target
CEBPD	-0.558936	3.64794		_
E2F8	-0.555515	3.37153		_
HSBP1	-0.555209	3.15408		_
DNLZ	-0.552098	2.93086		_
H4C1	-0.549521	5.7957		_
ZNF768	-0.546547	2.72103		_
CHCHD5	-0.538444	3.21995		_
SULF1	-0.534253	2.6932		_
TAF3	-0.520484	3.33769		_
PSAP	-0.519495	4.87022		_
IFT56	-0.505654	2.56639		_
MTFR1L	-0.503567	6.31537		_
LSM11	-0.498469	2.64249		_
CHCHD4	-0.497697	3.96231		_
ZKSCAN1	-0.488492	2.72654		_
MLLT3	-0.478147	2.44782		TEAD target
ELL2	-0.476173	4.50907		_
FDX2	-0.474173	2.75869		_
LOX	-0.474108	6.86376		_
SCOC	-0.468569	2.34601		_
ZNF24	-0.459419	2.61612		_
TMEM131L	-0.456429	2.47651		_
PYGM	-0.455902	3.58371		_
SKI	-0.455659	4.03568		_
MED19	-0.448431	2.47248		_
NDUFB7	-0.447149	4.68431		_
NAGA	-0.440879	4.45525		TEAD target
DONSON	-0.428195	3.38011		TEAD target
ZZZ3	-0.416724	2.89619		_
GNPTG	-0.415628	2.91786		_
CDCA5	-0.411648	2.83846		_
KAT2A	-0.411139	3.39092		_
TWSG1	-0.410936	3.40477		_
PFDN4	-0.410695	2.86868		_
HLA-C	-0.408923	4.90392		_
BNIP3	-0.405896	3.13495		_
CDH6	-0.405753	3.02126		_
CCNQ	-0.405297	2.29857		_
TSPAN6	-0.401945	2.56404		_
TMEM160	-0.400292	2.38072		TEAD target
CCN1	-0.398751	2.79392		TEAD target
OCLN	-0.395255	2.48151		TEAD target
PCLAF	-0.392931	4.0369		_
HMGA2	-0.392044	4.19268		TEAD target
ZNF507	-0.391214	2.73792		_
CUEDC1	-0.390681	2.63524		_
ZCRB1	-0.386803	4.70016		_
COQ6	-0.385327	3.19188		_
HLA-H	-0.384407	2.25967		_
THAP11	-0.382806	3.37957		_
FSTL1	-0.38208	4.89549		_
C5orf24	-0.382025	2.65215		_
CDC42SE2	-0.381887	2.88245		_
THBS2	-0.379291	2.41509		_
LOXL1	-0.376898	2.27285		TEAD target
BCOR	-0.376613	2.78463		_
WNT5B	-0.372196	2.53335		_
TEAD1	-0.370338	2.31899		IPD target
H1-1	-0.369338	3.43517		_
SEZ6L2	-0.367767	2.92748		TEAD target
PAX6	-0.366234	4.12395		_
TIMM22	-0.361153	2.46291		_
THY1	-0.360512	2.94063		TEAD target
F3	-0.358338	2.41938		TEAD target
RREB1	-0.358054	2.46919		_
RNASET2	-0.355356	2.97305		_
MIEF2	-0.353503	2.8224		TEAD target
DUSP14	-0.351373	3.04371		_
E2F7	-0.346345	2.7312		_
TFAM	-0.346269	4.41488		_
TTC13	-0.344493	3.7488		_
SOX13	-0.343003	2.23418		_
SPOCK1	-0.342478	3.1766		_
JUN	-0.342009	5.01118		_
CYCS	-0.33944	3.67647		_
ECM1	-0.336735	3.16985		_
TAF15	-0.336229	2.28955		TEAD target
EFEMP1	-0.333008	3.56908		_
BLM	-0.332483	2.91037		_
PRR11	-0.332185	2.44167		_
RBMXL1	-0.331852	2.54049		TEAD target
PHOX2B	-0.331804	2.38206		_
RNF169	-0.330019	4.06576		_
MANF	-0.32982	4.23237		_
HNRNPDL	-0.326598	3.39611		_
SLC39A7	-0.322466	2.7537		_
RNF126	-0.321847	3.14477
BANP	-0.321845	3.54164
FBN2	-0.32002	2.62737
COL4A2	-0.319898	2.32394
ZNF280C	-0.319303	2.81572
ZNF548	-0.318484	2.58687
NOP16	-0.31833	3.97073
PINX1	-0.317475	2.97581
NUSAP1	-0.3168	4.74701
CDC42EP2	-0.315968	3.0497
GRPEL2	-0.315391	2.35294
CCDC12	-0.314708	3.25528
ATAD2	-0.314528	3.02915
CHAF1A	-0.313549	3.35525
MARCHF7	-0.313046	2.6392
SPINDOC	-0.312725	3.27734
NUFIP1	-0.312544	2.81855
MIX23	-0.310217	3.26703
GAR1	-0.30996	3.49187
MRPL33	-0.30926	2.41538
USP1	-0.309205	3.53185
EFCAB14	-0.307215	2.27438
CRIM1	-0.305797	2.47279
JPH1	-0.30552	2.89762
BCL2L12	-0.304546	2.69101
CMC1	-0.304266	3.11158
LRIF1	-0.30395	4.08209
GFER	-0.303438	2.59727
THBS1	-0.303379	3.579
MRPL28	-0.303237	3.48254
PTTG1IP	-0.302454	3.5515
JPH2	-0.302259	2.41797
RBMS2	-0.301731	4.57698
GPRC5A	-0.301419	2.26885
CDK5RAP1	-0.301244	3.22673
CIZ1	-0.301139	3.61631
LAMC1	-0.300843	3.52223
MSL1	-0.300391	2.31909
EWSR1	-0.300277	3.97593
PLAT	-0.300272	3.55668
NIPSNAP2	-0.300188	2.74712
CENPQ	-0.299655	3.99522
CACNA2D1	-0.298155	2.64736
MMAB	-0.297193	3.91171
MRM1	-0.296783	2.25091
APEX2	-0.296534	2.54076
ACAD10	-0.296223	2.73572
PKMYT1	-0.294724	2.46697
EBAG9	-0.294669	2.22691
GAS6	-0.29465	2.5867
RIOX1	-0.293379	3.09649
HNRNPA3	-0.291262	3.43988
FSAF1	-0.290519	3.09482
CENPF	-0.2899	4.66418
DNAJB14	-0.288042	4.38594
SRSF1	-0.28779	3.98328
ZNF593	-0.285264	2.98031
PDF	-0.285117	2.45643
CLSPN	-0.284826	3.23587
ZNF217	-0.284331	4.14077
SNRPA1	-0.284057	3.76153
HAX1	-0.283912	2.67897
COL12A1	-0.283381	2.77858
LIN9	-0.282454	3.01194
WARS2	-0.281489	2.52082
TAF9	-0.281127	3.0637
GATC	-0.280228	2.43394
UTP14A	-0.279775	3.9873
HMOX2	-0.278393	4.27978
KHSRP	-0.277085	4.31731
FKBP10	-0.277013	3.50904
DMAC2	-0.276955	2.96044
TIMP2	-0.276593	3.31689
MAK16	-0.276515	3.26082
TRIM24	-0.275176	2.96354
CPA4	-0.272325	3.10041
MED4	-0.272077	3.55589
STX8	-0.272028	2.57735
DCDC2	-0.271044	3.20383
NDUFB6	-0.270727	2.48403
SARS2	-0.270707	2.93069
MRPL15	-0.269709	3.01452
NCOA1	-0.269179	2.44782
KMT2A	-0.268639	2.62581
GM2A	-0.266838	2.5496
GADD45GIP1	-0.265984	3.00512
CSTF2T	-0.265488	3.63886
RRS1	-0.265284	3.13847
MTDH	-0.265232	3.63706
NCAPH2	-0.265056	3.2379
FUS	-0.264025	3.70438
ENG	-0.263473	3.52059
GFM2	-0.263285	2.75763
SELENOF	-0.263093	2.63765
EXOSC6	-0.262775	3.42352
GAPDH	-0.262608	2.47427
NDUFAF2	-0.262136	2.90411
SNRPD3	-0.262037	2.25011
LAMB2	-0.261836	4.10678
SUPT7L	-0.260983	4.46289
LSM4	-0.260945	3.96018
TRIM11	-0.260328	2.96801
POLR3F	-0.260193	2.32201
ARHGAP11A	-0.260048	2.32162
KHDRBS1	-0.259834	3.25214
SNU13	-0.259554	3.67064
HNRNPH2	-0.259518	2.55987
GOLGA1	-0.258145	3.67727
HNRNPH3	-0.257391	3.63275
ISG20L2	-0.256542	3.12886
ARB2A	-0.255871	2.83014
NES	-0.255622	2.22772
RTN4IP1	-0.255299	2.88977
CCDC51	-0.255195	2.75905
AMOTL2	-0.254664	3.97508
NDUFB10	-0.253032	2.56493
MED1	-0.252059	3.94768
VMA22	-0.251419	2.45099
POLR1F	-0.250968	2.54623
OPA1	-0.250549	2.65784
CKAP2L	-0.250539	2.56818
ZNF516	-0.249983	2.3563
PKP4	-0.249673	4.81729
TPX2	-0.248808	2.82516
PSIP1	-0.248758	3.64048
ATF7	-0.248714	3.17952
MRRF	-0.248409	2.93494
PXDN	-0.248233	2.47502
TRA2A	-0.247825	2.44842
MRPL41	-0.247471	2.55514
CDC25B	-0.247115	2.34906
RUNX1	-0.246658	3.52311
NFIC	-0.246036	2.98513
TENM2	-0.245871	4.53517
RBM45	-0.245765	2.23998
FOSL2	-0.245477	2.71408
NSD1	-0.245367	2.51027
DUSP11	-0.243913	2.47135
STX10	-0.243858	2.93704
TST	-0.243123	2.7499
CTSZ	-0.242251	2.70839
FN1	-0.242181	2.54846
NTHL1	-0.242149	2.38253
MRPL55	-0.241817	4.02797
MACF1	-0.241813	2.63724
MKI67	-0.241616	2.51401
SORT1	-0.241215	2.96475
SRSF9	-0.240843	3.10118
MDC1	-0.240825	2.88736
MRPS21	-0.240731	2.48644
NONO	-0.240313	3.31492
NDUFB11	-0.240004	3.26243
PRPF40A	-0.239607	3.59053
NAF1	-0.239545	2.36402
SRSF6	-0.239327	2.67675
FKBP2	-0.238862	2.94827
MRPL47	-0.238787	2.65205
MRC2	-0.238782	2.83218
TMEM192	-0.238285	3.17297
COIL	-0.238268	4.63468
NFU1	-0.237606	2.41376
KIF18A	-0.237324	2.87845
TOM1	-0.237303	2.54311
CIC	-0.236972	3.56192
NRIP1	-0.236923	2.77256
CTSC	-0.236826	2.82223
TRNAU1AP	-0.236731	2.38336
NIFK	-0.236602	2.99361
ARL6IP5	-0.236522	2.48984
FKBP9	-0.236498	3.52665
DDR2	-0.236354	2.50247
NDUFV2	-0.235985	2.41519
ENDOD1	-0.235465	2.87771
BCL9L	-0.234969	3.51235
CWC15	-0.234728	3.88686
NUCB1	-0.234464	3.09843
KIF22	-0.233245	3.59246
MRPS31	-0.232557	3.58091
PAXBP1	-0.231972	2.38777
SDE2	-0.231866	3.06268
SAFB2	-0.231348	2.45733
DNAJC3	-0.231207	3.44737
MRPL19	-0.231188	2.77388
ZFPM2	-0.230859	2.47445
CUSTOS	-0.230562	3.05514
GMNN	-0.23053	2.65764
SLBP	-0.230512	2.84975
MRPS6	-0.230017	2.73233
SNW1	-0.229607	3.78483
DAZAP1	-0.229177	3.53861
D2HGDH	-0.228782	2.85623
DPF2	-0.228496	2.77844
CDCA2	-0.227879	3.03394
ZFR	-0.227379	2.46651
RRP36	-0.227035	3.25874
SUGP1	-0.226809	3.38379
NUMA1	-0.226398	3.48426
MRPL1	-0.22634	2.27835
U2SURP	-0.226276	3.06644
GNS	-0.226037	3.03581
MED15	-0.225999	4.1715
ARID1A	-0.225978	3.66872
RTN3	-0.225955	2.94551
EFNB1	-0.225871	2.25576
PQBP1	-0.225695	2.6069
DMAP1	-0.22565	3.36382
NFIB	-0.224955	2.27799
MRPL11	-0.224242	2.43083
MCCC2	-0.224113	2.9581
NUP153	-0.223848	2.85474
MRPL22	-0.223746	2.27847
MRPS34	-0.223257	2.38648
IK	-0.223058	3.64733
ATF2	-0.223034	2.52148
PDHA1	-0.222267	2.39708
ALDH1L2	-0.222124	2.74701
DNTTIP2	-0.222119	2.32289
B2M	-0.221917	2.77875
STX7	-0.22144	3.14248
PRC1	-0.219386	2.39371
LMNB2	-0.218676	3.08475
SF3A2	-0.218089	3.18804
TMF1	-0.21771	3.75584
ZC3H14	-0.217582	3.56785
CPT2	-0.21726	3.04758
BRD3	-0.217136	2.52019
STIM2	-0.21553	2.74814
MED18	-0.214851	2.26223
KHDRBS3	-0.214647	2.51287
P4HA1	-0.214483	2.78843
RTN1	-0.21434	2.44111
AARS2	-0.214285	2.41488
TOP3A	-0.214118	2.877
CPOX	-0.213855	2.83781
ACAA1	-0.213078	3.63385
COA7	-0.212959	2.3519
SPECC1	-0.21261	3.00514
FAU	-0.212414	2.5475
ZNF609	-0.212308	2.79637
NDUFV1	-0.212163	3.13885
AJUBA	-0.212069	2.77255
NDUFS3	-0.211641	2.52769
SRP19	-0.211163	2.40819
MECP2	-0.21097	2.53939
WBP11	-0.210605	3.21237
NCOA5	-0.210323	2.54379
FYCO1	-0.210264	3.86473
GPKOW	-0.210192	3.52635
HADH	-0.210057	2.56265
CDCA8	-0.209974	2.54712
CPSF6	-0.209943	2.2472
NDUFA13	-0.209917	2.94623
USF2	-0.209132	3.23503
NXF1	-0.20876	3.08636
MRPS18A	-0.208759	2.43634
MRPL46	-0.208225	2.74354
MRPS7	-0.20765	2.65888
FIP1L1	-0.207166	2.35114
RRP8	-0.206856	2.45597
VIM	-0.206831	2.73947
NCOA2	-0.206761	3.62403
FUBP1	-0.206673	3.41361
VAMP3	-0.206411	2.30744
DLD	-0.206158	2.65716
TARDBP	-0.205893	3.24701
CSTF2	-0.205878	3.37445
KIF20B	-0.205222	2.89121
PVR	-0.205188	3.10188
SDC4	-0.204884	2.51196
RFC4	-0.204712	4.5132
RCN3	-0.204569	2.27702
PSPC1	-0.204498	2.37904
NFS1	-0.204477	2.2244
DDX21	-0.204356	2.4051
TAMM41	-0.20422	2.22192
ESS2	-0.20409	3.05755
SNX19	-0.203597	2.34737
GATAD2B	-0.202805	2.82807
TOR1AIP2	-0.202665	3.14831
CCDC174	-0.20196	2.48004
TERF2	-0.20181	2.42348
RPRD2	-0.201591	2.68033
NPC2	-0.201304	2.33131
MTHFD1L	-0.201016	2.42876
SMARCD1	-0.200376	2.69634
CTDSPL2	-0.200192	2.44752
RBM10	-0.200037	2.54536
POGZ	-0.199707	2.37632
DDX42	-0.199619	2.37858
NUCB2	-0.199573	2.77699
PDHB	-0.198867	2.3429
GATAD2A	-0.198699	2.55473
DDX39B	-0.198503	2.41035
DNAJB12	-0.198176	2.91769
SCAF8	-0.1979	2.43465
SFPQ	-0.197148	2.51705
DDX28	-0.196889	2.31738
ATP1B1	-0.196779	3.48417
YAP1	-0.19672	2.35676
APP	-0.196518	2.83198
HIBADH	-0.196492	2.69769
KTN1	-0.196412	2.4832
SCAMP3	-0.196298	2.36127
TAPBP	-0.19578	2.64605
ZGPAT	-0.195391	2.68108
LIG3	-0.194309	2.75635
SART1	-0.194063	2.43584
PHF23	-0.194013	2.45306
WIZ	-0.193786	2.46853
GRPEL1	-0.193472	2.28184
PAM16	-0.193408	2.22187
EP400	-0.192961	2.2742
PLXND1	-0.191457	2.24773
TSEN54	-0.191288	2.60463
ERLIN2	-0.190925	2.37823
HSPD1	-0.190696	2.2311
PGRMC1	-0.190185	2.47543
CSNK2B	-0.189686	3.04814
HNRNPC	-0.188841	2.26624
TUT1	-0.18868	2.42657
GTPBP10	-0.188146	2.35585
PMPCB	-0.187549	2.48555
NUBPL	-0.187345	2.40159
VAMP8	-0.187311	2.30517
FAM98B	-0.186991	3.0195
MRPS22	-0.186761	2.58586
SF3B6	-0.186026	2.36311
POLDIP3	-0.185975	2.98063
GOLGA2	-0.185594	3.14874
ICE1	-0.185575	2.28368
TP53BP1	-0.185113	2.23214
DMD	-0.185045	3.3673
NFRKB	-0.184909	2.81947
XRN2	-0.184733	2.34451
M6PR	-0.184253	2.80772
FUBP3	-0.182879	3.37686
OCIAD1	-0.181892	2.67978
HSCB	-0.181713	2.52531
PSME3IP1	-0.181381	2.45078
TOP2A	-0.180504	2.64065
SF3B2	-0.179656	2.29456
ITGA6	-0.17917	2.90675
NELFE	-0.178824	2.93011
RBM39	-0.1787	2.27349
ACTL6A	-0.178365	3.60792
GOLGB1	-0.178362	3.33752
ITGB1	-0.178192	2.59682
BCAM	-0.177299	2.93403
ERP29	-0.176449	2.24119
PAPOLG	-0.176296	3.0612
YME1L1	-0.17626	2.48905
RAB11FIP1	-0.176023	2.51478
CPSF7	-0.17598	2.27615
UHRF1	-0.17534	2.27994
ITPRID2	-0.174939	2.77068
PGRMC2	-0.174734	2.22715
HDHD5	-0.174232	2.85214
ETFA	-0.173743	2.69818
THOC7	-0.173706	2.60212
EXOSC4	-0.172693	2.30196
UBE2G2	-0.172483	2.24476
PNO1	-0.172298	2.94506
SLC4A1AP	-0.171388	2.39301
IGF2BP3	-0.171301	3.74984
UTP3	-0.171156	2.24906
PTBP1	-0.170787	2.82311
MCAM	-0.170461	2.34894
PCF11	-0.170036	2.24983
SPATA20	-0.168866	2.55714
XRCC1	-0.168703	2.23473
PTGES2	-0.168361	2.279
RACGAP1	-0.16828	2.74226
LMO7	-0.168279	2.68167
ETHE1	-0.168238	2.42312
CAVIN2	-0.16739	3.06923
SRSF10	-0.167218	2.47578
CD2BP2	-0.166906	2.67061
DDX5	-0.166825	2.2496
PC	-0.166457	2.25721
HEXIM1	-0.1658	3.06407
MCAT	-0.16478	2.32051
TJAP1	-0.164034	2.46735
HNRNPF	-0.163771	2.46748
SLX9	-0.163682	2.69324
GOLGA4	-0.16299	2.80232
LMNB1	-0.162925	2.36602
RPS7	-0.161869	2.59286
CBX3	-0.16127	2.74296
TPR	-0.160917	2.3542
AK2	-0.160832	2.31069
FNBP4	-0.158021	2.24544
GCC2	-0.156932	3.36308
PALS1	-0.15691	2.81077
VTI1B	-0.156379	2.24333
ALCAM	-0.15604	2.66813
TRIP11	-0.153819	2.73477
POGLUT3	-0.151419	2.2401
AHNAK	-0.150433	2.51524
ALKBH5	-0.144481	2.22708
PRPF31	-0.141264	2.50183
SYNE2	-0.140265	2.25053
ZCCHC17	-0.138621	2.3497
LUC7L2	-0.136352	2.26284
TMPO	-0.135972	2.80531
PSMC2	-0.134605	3.03694
MMUT	-0.133713	2.22361
RAE1	-0.129166	2.42648
BAIAP2L1	-0.125056	2.35435
NUFIP2	-0.120997	2.49603
INF2	-0.119906	2.31974
DLG1	-0.11986	2.23375
SLC3A2	-0.11142	2.27773
DAB2	-0.107691	2.66092
CUL4A	0.116342	2.51188
CUL4B	0.121699	2.48004
ANKRD17	0.126712	2.36784
RRP12	0.127145	2.24243
DARS1	0.131174	2.33731
CCT4	0.135629	2.47601
NAA15	0.136916	2.42661
PSMD3	0.13862	3.34115
COPS6	0.140824	2.24886
CLUH	0.142794	2.26772
ITGA2	0.142906	2.28299
SEC23IP	0.143549	2.52649
RACK1	0.144583	2.94794
NIBAN2	0.145411	2.35723
RPL30	0.146028	2.38647
PDLIM7	0.146955	2.35382
COPG2	0.148839	2.32505
CLTC	0.14958	2.78175
DOCK9	0.150967	2.26095
STXBP1	0.15202	2.65689
DENND4C	0.154462	2.49296
WDR11	0.154467	3.05538
EEF1G	0.155112	3.60177
CARM1	0.155166	2.39992
DDB1	0.157302	3.22651
EEF1D	0.158328	2.57374
EIF4A1	0.158395	2.73285
TRIM25	0.158987	3.33165
MYO1B	0.15902	2.54354
WDR82	0.159338	2.97819
ALG2	0.159994	2.30034
PSME4	0.161216	2.5223
SEPTIN8	0.162596	2.23078
MTCH2	0.163794	2.45888
NAA25	0.165506	2.27617
VPS16	0.166018	2.77086
COPG1	0.166349	3.55117
RAB8B	0.166583	2.53286
RECQL	0.166926	3.90053
MYO10	0.168034	2.53484
MSN	0.168336	3.61465
AP1M1	0.16859	3.13262
PGM2	0.168667	2.64623
SEC31A	0.169474	2.99927
KANK2	0.169706	2.36775
USP40	0.169781	2.23998
GPI	0.169924	2.25882
RPL12	0.170475	3.12745
COPB2	0.171062	3.2621
EXOC4	0.173098	2.45278
DOCK10	0.175403	2.6227
ZNF207	0.175408	3.09277
RPL3	0.17753	2.81794
DYNC1H1	0.177925	2.64171
COPA	0.179337	3.0381
NPEPPS	0.179998	2.38504
TBC1D15	0.180047	2.30848
PRDX2	0.181163	2.35322
CUL1	0.181213	4.34349
AGL	0.181363	2.41342
TWF1	0.181415	2.39426
CUL5	0.18265	2.92495
PKM	0.182716	2.95308
EXOC1	0.182915	2.51325
VPS39	0.183086	2.49103
PSMA4	0.183699	2.61973
OSBPL6	0.18508	2.59218
UBR2	0.185162	2.5105
BABAM1	0.186018	2.26595
MB21D2	0.186694	2.49866
MYO9B	0.186809	2.73275
PARP12	0.187474	2.24024
UBR1	0.188673	2.37474
ATP6V1H	0.188677	2.22156
CAND1	0.189853	2.98223
NAA35	0.190114	2.51258
PIK3R4	0.190421	3.43705
TRAPPC8	0.192057	2.28361
INPP4A	0.193259	2.2367
SACS	0.194147	2.38634
GBE1	0.194897	2.81689
VPS13A	0.19521	2.57267
NGLY1	0.195484	2.97028
PSAT1	0.195794	2.35832
PNPO	0.195984	2.31137
MYO1E	0.196866	3.07136
SMG1	0.19736	3.76006
GTPBP1	0.197952	2.54892
COPB1	0.197973	2.77542
AIFM2	0.198548	2.49091
SLFN11	0.199659	3.18249
AKR1B1	0.200922	2.47179
MAPRE3	0.200932	2.71515
RAB22A	0.201171	2.54061
TBC1D22A	0.201439	2.77525
RPL28	0.201752	3.37901
ALDH1A3	0.203003	2.65905
ARFGEF1	0.20334	2.81003
RNF213	0.203656	3.32528
XPO5	0.203729	2.96572
AHCYL1	0.20519	2.33159
AVL9	0.205473	2.36226
TBC1D24	0.206175	2.66362
OSBPL2	0.206566	2.39867
EML4	0.206891	3.08827
FBXO22	0.207882	2.96769
WIPI2	0.209312	2.28044
SLFN5	0.209694	3.78338
PAFAH1B1	0.210421	2.95925
CUL2	0.210768	3.40455
ASCC3	0.211097	3.3681
PPP5C	0.211369	2.91
METTL3	0.211515	2.43521
RMC1	0.211851	2.37118
TUBGCP3	0.212236	2.76854
CPPED1	0.212302	2.32655
UBE3C	0.212676	2.23505
USP25	0.213291	2.56964
BLTP3B	0.213302	2.33574
PITPNB	0.213432	2.75159
ACSS2	0.214062	3.47678
GSTP1	0.214063	2.3346
SMAD4	0.214264	2.48935
SETD3	0.214362	2.54133
CFAP20	0.21442	2.84788
CEP55	0.214781	2.36148
WDR1	0.214872	3.41235
PYGL	0.215172	3.66377
GEMIN5	0.215255	3.16322
ELP3	0.215374	2.89272
LUC7L3	0.216167	2.50691
CAPN7	0.216389	2.89931
AASDHPPT	0.216668	2.78226
RPL34	0.216734	2.64903
APPL1	0.217797	3.35502
RIOK3	0.217928	2.62027
SEC13	0.219098	3.22517
IPO7	0.219874	2.74779
CAPN5	0.220678	2.86696
RIC8A	0.220717	2.89033
CSNK1A1	0.220739	2.82362
PNP	0.220927	2.72302
PRDX1	0.220934	3.08625
USP34	0.221093	3.58023
SLC25A11	0.221835	2.4259
TGFBRAP1	0.222163	2.71209
EIF4E	0.222352	3.0534
CYFIP1	0.222416	3.2926
DDX60	0.222729	2.5671
IPO13	0.223106	2.92352
TMEM126A	0.223168	2.23947
WDR47	0.223572	2.48067
LRBA	0.223798	2.72393
MRPS10	0.22429	2.43608
FN3KRP	0.22445	2.25803
CORO2B	0.224506	2.9762
ADCK5	0.225042	2.35061
XPO6	0.225162	2.55271
DOCK1	0.22519	3.07593
NRDC	0.22533	3.23629
GGPS1	0.225591	2.57987
HBS1L	0.225614	3.37201
NCAPG	0.225622	2.48895
FDPS	0.225882	2.52327
PSMD8	0.226422	2.7022
PPP2R2A	0.226425	2.28951
NHLRC2	0.22648	2.33841
VCL	0.226773	3.17546
GFPT1	0.227065	3.20896
TRIM5	0.229684	2.34796
ORC5	0.23038	3.9374
ARPC4	0.230717	2.6313
NADSYN1	0.231391	2.75928
ANKRD52	0.231446	2.69225
G6PD	0.234033	3.26673
USP9X	0.234043	2.73399
LRRC14	0.235217	2.95743
EIF3E	0.235264	4.23339
PRMT3	0.23565	2.73251
DCTN3	0.235737	2.27823
GYS1	0.235815	3.04224
ATG2B	0.235933	2.71735
GTF2A2	0.236218	2.85584
ANAPC4	0.236308	2.66746
ACACA	0.236317	2.49576
ABCD3	0.23686	2.47192
PFKFB3	0.237281	2.41783
FRYL	0.238283	3.1812
PTPA	0.239041	3.45181
PDE2A	0.240515	2.71372
DPP9	0.241429	3.35266
NRGN	0.241913	2.32536
ELP6	0.242	3.01635
RAB13	0.242392	4.50871
PI4KB	0.243157	2.59038
RALA	0.243198	3.09094
PFKM	0.24343	4.01485
AKT1	0.243598	3.16809
XPO1	0.243827	3.62453
DLC1	0.243827	3.63488
TTI1	0.244195	2.628
VPS8	0.244598	2.54229
WASHC5	0.2447	3.35148
PSMB7	0.244726	3.5179
PLD2	0.245082	2.93368
NUDCD1	0.246773	3.2015
GSPT1	0.248476	3.43328
MTCH1	0.248713	2.32785
BZW1	0.249067	4.04749
GNPDA1	0.249955	2.47947
KDSR	0.250326	2.95704
ELP1	0.2515	2.75572
CERS6	0.251953	2.75605
ETNK1	0.252909	2.27314
PPP2R5A	0.253383	2.51556
QNG1	0.254149	2.71756
FAM118B	0.254271	2.31182
TUBGCP2	0.256103	3.656
TTC38	0.256167	2.5353
SEC14L2	0.257554	2.38821
CHTF8	0.25851	2.38497
ARHGAP1	0.25913	3.11268
FHIP2A	0.259782	2.49694
CARNMT1	0.259968	2.55298
PXK	0.261567	2.6775
VAV2	0.262565	3.73918
PPP6C	0.263695	3.32854
PTGR1	0.264149	2.67552
DYNLL1	0.264304	2.65616
MIEN1	0.264352	2.49986
PARVA	0.264833	3.23765
VPS13C	0.265261	3.78963
PSMG2	0.266092	2.79349
RPL15	0.266237	3.98375
DENND3	0.266264	2.66698
TRAF2	0.266898	2.43272
QPRT	0.2675	2.44374
INPP5B	0.267888	2.89894
SAAL1	0.267927	2.58528
GET4	0.269184	3.89785
RAP2B	0.269601	2.73668
ULBP3	0.269721	2.29319
ARPC1B	0.270295	4.49796
AKT3	0.270467	2.46854
FBXL12	0.270522	3.77701
STEAP3	0.271183	3.36629
ARPC2	0.27159	3.64269
TRAPPC11	0.271967	2.83675
ARHGEF10	0.272407	3.25789
MMS19	0.274021	2.49098
TIMM13	0.274451	2.56456
RABGGTA	0.274881	2.99495
FADS3	0.275507	2.23973
XPO7	0.276109	3.30008
HPS3	0.277864	3.24818
MON2	0.277934	2.7256
AP3D1	0.278109	4.06991
LYPLAL1	0.278495	3.41415
AP1G1	0.280469	3.52259
CAMKK1	0.282007	2.31654
CYFIP2	0.282349	2.65189
NDUFS4	0.283547	2.48559
CLIC4	0.283945	3.37547
APAF1	0.284078	3.31535
PGGT1B	0.284736	3.07499
MMP14	0.285018	3.65288
HEATR3	0.285469	4.03175
STMN3	0.28644	2.98834
RER1	0.286498	3.10691
WASHC4	0.287151	4.57075
DCUN1D5	0.290501	3.17016
NT5C2	0.291531	3.91048
ATP11A	0.292088	2.88406
PARK7	0.293466	3.27057
EIF4A2	0.294255	3.79497
RHEB	0.294774	4.26558
KLHL11	0.295495	4.21809
XPO4	0.296353	2.5949
HMGA1	0.298704	2.36211
GSTM3	0.299229	2.5617
FERMT2	0.299906	3.61534
RHOA	0.300677	2.2757
TMED7	0.300922	3.25205
S100A6	0.301277	3.92959
RPS15	0.301357	4.03157
NF1	0.303056	4.37802
CD151	0.303582	2.71519
TRAM2	0.303601	2.3379
MBOAT2	0.306074	2.90981
UGCG	0.30645	2.92791
PRCC	0.306571	2.59854
EML1	0.307057	2.68291
LTN1	0.307631	3.52714
PAIP2	0.307819	2.3223
KBTBD2	0.308004	2.62328
VPS35	0.309093	5.07371
NR2C1	0.309417	4.58805
TRIP13	0.30979	4.26616
HERC5	0.310053	3.87213
EPHX1	0.311742	3.70666
PDCD10	0.311817	2.90519
UBR4	0.312331	3.63248
COX11	0.312808	2.50001
CMPK1	0.313187	2.89965
IPO8	0.314082	2.74166
ISG15	0.314662	2.4272
NNMT	0.315523	2.85003
GEMIN4	0.31588	3.01667
SLC25A32	0.316074	3.21482
ADH5	0.316135	3.92623
MPDU1	0.316291	2.33074
WDR6	0.317273	4.35
MYH14	0.317651	3.26384
FERMT1	0.318333	3.56466
EPG5	0.319781	3.72576
UEVLD	0.319826	2.76494
TMEM9B	0.320532	2.62445
ELP2	0.321548	4.60669
ARPC1A	0.323162	4.03391
PREP	0.32406	3.92933
CZIB	0.325675	2.32574
PITPNA	0.32605	3.54498
TBCD	0.327052	3.80971
TRIM16	0.327306	2.64025
CHMP1B	0.327429	2.28335
AMZ2	0.329202	2.73691
CNOT6L	0.329923	3.35464
DIP2B	0.331492	4.11865
TSN	0.333312	2.76909
ATP5MK	0.334781	3.52149
NBEAL2	0.33543	2.29928
PIK3CA	0.336466	2.9634
C1orf122	0.336654	2.80507
RABGGTB	0.336875	2.24744
COX17	0.337188	2.48365
TRAPPC1	0.338664	2.81929
TIMM10B	0.342554	2.34048
EBP	0.343324	2.84636
CSRP1	0.344438	3.67029
ARF4	0.344583	3.05577
BZW2	0.344756	4.04622
MAD2L1	0.346911	3.48231
PCID2	0.348567	4.70047
UBE2N	0.352262	3.17713
PRKACB	0.352701	2.60582
CHM	0.353077	3.12901
CYB5B	0.353303	3.1097
FBXO17	0.356727	3.53187
PCTP	0.358233	2.43666
FOCAD	0.359018	4.67053
COQ5	0.359326	3.11278
USP24	0.35987	3.79414
VPS26A	0.360968	5.16804
LGSN	0.36411	2.61863
RHOC	0.364229	2.27894
HERC4	0.364251	4.6578
BTF3L4	0.366114	2.22479
GCA	0.367542	2.83448
SLC20A2	0.367579	2.94344
SRI	0.368562	2.31731
YKT6	0.369503	4.42883
SMYD5	0.371219	3.69677
GFPT2	0.371768	4.93342
APOBEC3G	0.373265	3.97333
RFK	0.374432	2.49764
SERPINB2	0.374843	2.35719
SLC25A17	0.377247	2.2886
RAP2C	0.377318	2.83281
RASA1	0.377683	3.93632
TMEM70	0.377827	5.39522
IPO9	0.37813	5.10329
RBP7	0.383245	2.42633
ARL1	0.383656	3.38099
TRPC4AP	0.38374	4.19633
VPS26B	0.384112	5.05518
ERI3	0.385259	2.90553
LPCAT3	0.385641	2.22829
PLGRKT	0.387409	4.19081
IPO11	0.388399	4.02383
SYVN1	0.388447	2.48707
PTRHD1	0.391127	2.29489
SMIM26	0.396087	2.23298
STAP2	0.396446	3.46087
METTL26	0.397953	2.90743
NCKAP1	0.399121	4.91716
PTEN	0.399793	3.70043
PSMB10	0.399966	2.93436
CAMK1	0.399991	4.69311
SQLE	0.403839	4.40474
DOP1A	0.406536	2.7346
TNPO3	0.408986	4.53619
PEF1	0.411397	2.39601
GALK2	0.412346	2.95301
ARPC5L	0.415202	3.23375
COMMD7	0.415876	2.92055
RRAGC	0.417144	3.77815
WIPI1	0.421627	2.46083
KNTC1	0.422722	4.93176
RPS10	0.423119	3.33141
FAM241B	0.423535	4.09106
BOLA1	0.424039	2.30739
MTMR9	0.426907	3.16472
MPV17L2	0.427484	3.00682
HSP90AB4P	0.428495	2.75919
CENPM	0.432103	3.19985
TMEM179B	0.43224	2.56694
ATP6V1G1	0.432323	3.38336
EEF1E1	0.432884	4.29763
AAMDC	0.433724	2.29861
FPGT	0.442135	2.28621
CD9	0.446463	4.46469
CYBC1	0.449982	3.99478
TXNL4A	0.452223	3.78841
NCS1	0.455543	3.25718
SNCA	0.458227	2.37201
HIKESHI	0.459879	3.2123
CSNK2A1	0.460544	3.60807
UQCR10	0.466767	3.20131
SEC61A1	0.468486	4.92574
TSPAN4	0.469486	2.67968
FBXO33	0.480203	3.70557
MGST1	0.481247	2.72633
PRR9	0.483505	2.50444
ARMH3	0.49257	3.67218
DNAJC5	0.494177	3.82925
CYSTM1	0.495631	2.86472
SLC30A7	0.502475	4.16725
TNFAIP8	0.502885	3.41777
XPOT	0.505276	4.67756
ELOVL5	0.507638	3.59504
JPT1	0.507683	3.21165
ATP5PF	0.509751	2.78482
MYADM	0.517536	4.905
TMEM14C	0.519346	3.13866
SCRN2	0.520029	3.48982
DAP	0.521463	3.48484
MED29	0.522024	2.52247
MPC2	0.523157	4.26188
DYNLT3	0.526415	2.51824
DBI	0.535156	3.7512
INIP	0.537132	3.3168
CAV1	0.538783	6.25028
TNPO2	0.542104	3.76434
BNIP2	0.542289	2.87098
COX15	0.548107	4.54108
MT-ND5	0.548648	3.72914
SLC30A6	0.550719	2.48891
TMED2	0.56036	3.63816
ARPC5	0.563499	5.19048
APOBEC3B	0.576028	2.37243
LYPLA2	0.577589	4.01369
CCDC43	0.579356	3.93839
RPL37A	0.579692	4.74534
LGALS3	0.581359	3.71213
CMTR2	0.585167	3.20987
SYPL1	0.585491	4.23261
RPUSD1	0.590462	2.58268
MGST3	0.59722	5.59818
IFI30	0.598333	3.00855
HM13	0.59926	4.89512
MOB3A	0.601481	2.74799
COX7A2L	0.604096	4.53466
UFM1	0.610213	5.63975
GLRX	0.630661	3.14885
SDHD	0.633353	3.39729
SLC35F2	0.639873	4.06529
NDUFA4	0.646069	3.79
TMEM33	0.658506	5.42201
PIGBOS1	0.669567	3.03989
ALG6	0.681565	2.60608
MT-ATP6	0.697631	2.93345
ARL2BP	0.708159	3.96831
DELE1	0.71097	2.51422
RAB11A	0.716657	4.85195
ADAT3	0.71917	2.30391
TMEM256	0.719257	4.29771
TMEM97	0.722233	3.32583
ADIRF	0.723598	3.5029
PRKACA	0.726261	5.27709
MT-ND2	0.731127	5.55895
BAIAP2L2	0.744932	3.68259
PGK2	0.745286	3.01481
MSMO1	0.748271	3.96346
SDHC	0.753536	2.94891
TMEM167A	0.754667	2.36575
MT2A	0.767392	3.09229
DPY30	0.773712	2.70973
TMEM38B	0.787624	4.14602
PTPN18	0.791429	2.98271
SEC61G	0.793282	4.18131
PFN3	0.799934	5.1055
ACCS	0.803337	3.04968
FUNDC1	0.808762	2.48355
HAGHL	0.81469	3.80836
TMEM263	0.821085	4.50075
TMSB10	0.827626	3.31016
NDUFB1	0.837883	3.84667
TMEM19	0.840385	5.64335
TSPAN5	0.858224	2.43166
KRTCAP2	0.860675	5.44254
CHRNE	0.862897	3.64319
FAM168B	0.872526	2.5531
HACD2	0.961219	6.35352
COX7B	0.96714	2.84243
ATP6V0C	0.991509	6.55695
TMEM164	1.00439	4.63096
CHCHD10	1.00804	3.53523
MT-CO1	1.01695	3.60881
DMAC1	1.02001	3.56055
ACBD7	1.067	2.88039
PRSS3	1.11329	3.90099
GNG5	1.13888	6.21905
MPV17	1.16373	4.58156
ATP5MJ	1.17305	6.88976
TMEM167B	1.18394	4.1661
MAPK8IP1	1.20611	2.44075
MT1E	1.22622	4.11025
EMP3	1.25675	4.11107
ANKRD36C	1.27221	2.4348
TSPO	1.36517	9.65099
URM1	1.38563	3.80033
POLR2M	1.39609	4.58068
CSTA	1.40151	3.05779
FAM168A	1.46281	6.82394
ACTA1	1.51645	3.08969
IMUP	1.56406	5.81286
SSR3	1.5673	3.68038
MMP10	1.6084	7.00013
COX7C	1.69892	5.54366
NDUFC1	1.78198	4.55554
SLC39A13	1.94994	2.32209
MT-ATP8	2.25694	3.64354
H3-3A	3.31098	3.08672
TMA7	3.74108	2.69451
UBA52	5.48286	5.16425
KLK11	6.44086	9.46488
